# Supplementary material for: Irregular transcriptome reprogramming probably causes thec developmental failure of embryos produced by interspecies somatic cell nuclear transfer between the Przewalski’s gazelle and the bovine
Source: BMC Genomics. 2014 Dec 16;15(1):1113. doi: 10.1186/1471-2164-15-1113 (PMC4378013; doi:10.1186/1471-2164-15-1113)
Supplement: Supplementary file 3 — Additional file 3: Table S2: The Spearman correlation coefficients between the profiles of different cell types reflect the degree of change in transcriptomes. (XLS 20 KB) [file 12864_2014_6872_MOESM3_ESM.xls]

## Sheet: Sheet1
Table S2. The Spearman correlation coefficients between the profiles of different cell types reflect the degree of change in transcriptomes
Cell_type	BBNT	PBNT	BO	BC	PC
BBNT	1	0.972721	0.888122	0.834933	0.800932
PBNT	0.972721	1	0.928513	0.842894	0.813219
BO	0.888122	0.928513	1	0.762303	0.743602
BC	0.834933	0.842894	0.762303	1	0.865836
PC	0.800932	0.813219	0.743602	0.865836	1
