# Supplementary material for: Irregular transcriptome reprogramming probably causes thec developmental failure of embryos produced by interspecies somatic cell nuclear transfer between the Przewalski’s gazelle and the bovine
Source: BMC Genomics. 2014 Dec 16;15(1):1113. doi: 10.1186/1471-2164-15-1113 (PMC4378013; doi:10.1186/1471-2164-15-1113)
Supplement: Supplementary file 4 — Additional file 4: Table S3: The expression of 10,000 transcripts in different cell types. BO: bovine oocytes, BBNT: bovine SCNT 8- to 16-cell embryos, PBNT: iSCNT 8- to 16-cell embryos, PC: Przewalski’s gazelle, BC: bovine fibroblast cells. (XLS 1 MB) [file 12864_2014_6872_MOESM4_ESM.xls]

## Sheet: Sheet1
ProbeSetId	PBNT	BO	BC	BBNT	PC
Bt.72.1.S1_at	12.2416	8.08999	8435.26	16.9871	12.734
Bt.23809.1.A1_s_at	15.1098	9.586	3157.59	15.1098	11.5174
Bt.25090.1.A1_at	14.3795	13.9815	12.4016	15.7648	2965.86
Bt.18504.1.S1_at	7.2031	10.2075	1426.33	8.32257	12.6228
Bt.7938.1.S1_at	12.7532	4.22516	1627.37	12.7532	15.4232
Bt.456.1.S1_at	20.6663	17.5119	2899.76	21.002	25.2063
Bt.5403.1.S1_at	9.94371	5.26357	1587.13	9.42601	23.1528
Bt.24211.2.S1_at	5.64093	5.05087	30.2528	6.53706	1541.08
Bt.11061.1.S1_at	26.483	26.2966	8276.06	36.279	173.975
Bt.23451.1.S1_at	16.7004	23.7494	2424.26	16.4837	26.4602
Bt.22545.2.S1_at	16.9992	16.1404	2159.66	20.8114	23.9493
Bt.97.1.S1_at	15.788	14.1865	122.89	9.8563	4376.5
Bt.410.1.S1_at	5.37244	6.66	7.44173	6.1223	634.768
Bt.1938.1.S1_at	6.30969	7.94661	722.63	8.82575	9.62239
Bt.5525.1.S1_at	23.8438	17.3119	3770.79	17.5119	119.092
Bt.5237.1.S1_at	27.8444	29.1621	3089.32	17.8323	84.1081
Bt.24695.1.S1_at	27.8444	17.3998	2782.21	27.423	71.9128
Bt.546.1.S1_at	55.0009	39.4842	21.8023	45.6635	3110.33
Bt.21190.1.A1_at	6.04845	5.75446	484.929	7.1161	7.14587
Bt.13829.1.S1_at	86.1369	7.01734	4024.66	86.1369	42.6018
Bt.8804.1.S1_at	91.8609	44.0592	232.348	102.261	8182.83
Bt.24813.1.A1_at	9.16443	16.2257	929.518	10.5291	20.1904
Bt.26700.1.S1_at	4.74623	5.44937	454.077	5.76086	11.6181
Bt.20148.1.S1_at	8.30366	8.65388	1940.39	12.2634	94.1131
Bt.29065.1.A1_at	11.9384	9.42601	649.447	9.88374	12.0389
Bt.22672.1.A1_at	19.1359	43.8718	2135.06	21.6694	61.1414
Bt.2501.2.A1_at	44.8864	102.408	3062.46	27.5296	37.0168
Bt.16018.1.S2_at	12.0695	9.12783	708.512	11.7935	16.3668
Bt.18332.1.S1_at	16.0978	51.4198	51.2628	16.0978	1928.63
Bt.27235.1.A1_at	14.2723	21.3853	13.548	12.0364	851.707
Bt.27127.1.A1_at	38.0078	20.9801	139.275	31.4862	3085.66
Bt.2501.1.S1_at	46.4657	110.669	3552.43	59.0211	49.064
Bt.16012.1.S1_at	11.265	17.0063	12.0311	6.30969	584.273
Bt.19462.1.A1_at	4.15154	5.44937	287.242	4.77618	8.70723
Bt.3595.1.S1_at	90.6609	6.07783	7.38038	138.958	2947.61
Bt.552.1.S1_at	10.1843	16.7485	860.33	16.6164	27.6444
Bt.13330.2.A1_at	6.63327	8.67561	25.0595	4.40638	531.461
Bt.23508.1.A1_at	103.721	22.4167	5475.32	120.461	214.424
Bt.22009.1.S1_at	49.264	15.391	1831.34	49.264	44.217
Bt.9807.1.S1_at	52.5045	17.5119	5308.4	138.061	265.1
Bt.26926.1.S1_at	44.0718	21.4927	2003.57	44.0718	69.9618
Bt.15910.1.S1_at	9.32279	5.19987	365.661	9.32279	9.32279
Bt.1491.1.S1_at	10.6974	8.99292	2237.14	14.2723	181.045
Bt.25303.1.A1_at	4.20957	5.3582	223.261	4.99677	6.50283
Bt.24211.1.A1_at	7.2031	4.19565	191.186	7.78686	2141.88
Bt.21883.1.S1_at	453.863	9.04872	8.22928	10.5291	15.4817
Bt.20236.1.S1_at	35.0172	38.2392	2434.96	24.3488	137.999
Bt.4010.1.S1_at	8.30366	8.64352	536.047	6.75183	29.9257
Bt.14209.1.A1_at	7.48733	7.32692	14.2723	10.3186	395.461
Bt.366.2.S2_a_at	28.7192	27.0214	1406.66	22.4167	62.3862
Bt.23354.1.S1_at	20.3422	13.055	18.8017	16.7736	687.971
Bt.3686.1.S1_at	77.4609	7.20924	1171.46	18.8921	17.5145
Bt.18504.2.S1_a_at	8.30366	9.86437	396.974	6.87047	16.0514
Bt.4209.2.S1_at	21.4142	11.0347	197.261	69.6714	2852.27
Bt.610.1.A1_at	11.1555	6.09905	525.654	33.2381	6.73883
Bt.1345.1.S1_at	17.8552	9.42601	796.113	18.4483	40.6346
Bt.17573.1.A1_at	7.7709	6.73883	39.9542	5.56975	540.835
Bt.763.1.S1_at	9.20797	9.60536	416.641	10.5291	16.7353
Bt.3891.1.S1_at	56.3804	30.825	1893.06	36.9541	87.0901
Bt.4267.1.S1_at	26.1435	17.3828	22.4932	40.9934	937.461
Bt.2408.1.S1_at	10.1793	8.81368	722.862	15.7332	49.064
Bt.23911.1.A1_at	12.0929	5.80209	322.061	15.2565	4.34464
Bt.28329.1.S1_at	10.1082	11.1555	11.7378	6.5955	337.933
Bt.2017.1.S1_at	30.3717	8.7961	1229.91	30.3717	75.7764
Bt.9296.1.A1_at	21.0501	15.4966	648.539	22.3166	17.5884
Bt.28589.1.S1_at	6.30969	7.5559	12.4671	6.00553	272.611
Bt.27339.2.S1_at	15.1098	7.50268	15.1098	9.74466	399.531
Bt.24446.1.A1_at	23.9493	22.6815	26.6916	17.6952	757.574
Bt.22411.1.A1_at	85.6609	21.9788	63.396	112.31	2345.34
Bt.11221.1.S1_at	41.477	24.9214	41.477	39.8634	1221.23
Bt.13367.1.A1_at	49.8306	14.2188	1033.27	55.6613	6.86068
Bt.10354.1.S1_at	11.1405	4.25915	933.837	10.5291	90.776
Bt.14578.1.A1_at	4.75539	4.77995	226.061	5.59479	12.541
Bt.3805.1.S1_at	19.251	14.3707	943.261	25.9803	56.7425
Bt.4546.1.S1_at	55.2956	1030.26	17.9417	26.8031	27.0225
Bt.27798.1.A1_at	17.5247	13.7123	49.3393	21.6213	814.963
Bt.19107.2.A1_at	11.2694	11.2694	280.061	7.9026	4.62339
Bt.10257.1.A1_at	23.7494	28.0956	8.10941	20.4335	633.661
Bt.24124.1.A1_at	24.0062	8.02816	2966.86	29.4622	329.869
Bt.27339.1.A1_at	58.4015	30.0287	45.0682	32.9984	1299.7
Bt.4703.1.S1_at	14.1941	16.5424	25.4601	20.4002	595.493
Bt.4844.1.S1_at	25.4506	11.313	1673.21	29.5215	154.461
Bt.1745.1.S1_at	1021.06	32.2399	19.6209	33.6031	46.9204
Bt.24228.1.S1_at	8.81368	7.2625	266.243	7.2625	11.7275
Bt.23575.1.A1_at	4.55431	6.13981	238.661	5.51965	15.4966
Bt.5226.1.S1_at	61.6838	100.942	179.26	50.2628	2899.77
Bt.6509.1.S1_at	19.3336	45.0682	940.272	17.7885	46.2255
Bt.29391.1.S1_at	20.9081	11.1561	6.73883	11.9498	359.809
Bt.27760.1.S1_at	33.4633	18.9215	1061.26	30.5725	66.9802
Bt.29580.1.S1_at	5.37244	6.24154	165.288	6.24154	5.57657
Bt.16538.2.A1_at	17.5119	9.63822	448.854	17.5119	19.4883
Bt.10442.2.S1_a_at	129.461	18.0932	1960.94	103.548	32.9038
Bt.13224.1.A1_at	38.9885	35.2306	1562.94	76.4609	76.4609
Bt.14163.1.A1_at	7.31848	5.75655	10.359	8.17346	217.764
Bt.2556.1.S1_at	10.8309	13.548	474.861	8.9423	36.2154
Bt.12885.1.S1_at	42.277	37.7722	181.034	36.7695	2015.37
Bt.28145.1.S1_at	22.4167	13.8595	664.699	17.9714	43.0831
Bt.1031.1.S1_at	221.51	20.2095	5959.94	198.061	441.488
Bt.12916.1.S1_at	8.30366	7.71595	56.2975	8.00566	534.031
Bt.11010.1.S1_at	304.085	6.23329	5.67264	25.0137	8.86321
Bt.8242.1.S1_a_at	68.0844	53.3012	1521.67	63.6609	41.9253
Bt.8948.1.S1_at	23.1011	15.2964	430.461	16.7393	3089.48
Bt.7825.1.S1_at	18.6033	18.366	19.3581	12.3953	457.003
Bt.11909.1.A1_at	92.6969	15.2129	2003.66	57.3985	138.998
Bt.640.1.A1_at	23.9493	426.097	22.1089	14.3462	4.37006
Bt.6509.3.S1_a_at	19.8764	27.8444	622.009	11.6663	36.1548
Bt.12294.1.S1_at	254.061	17.7772	11.0504	2141.93	59.3626
Bt.1370.1.S1_at	44.4307	43.3752	1373.46	27.0448	99.4231
Bt.18824.1.A1_at	62.2609	9.6251	7.14999	567.909	11.7793
Bt.7165.1.S1_at	42.277	4.04909	2198.1	94.7127	208.357
Bt.28624.1.S1_at	7.64007	7.33937	200.575	5.6802	10.893
Bt.22452.1.S1_at	14.2723	55.618	64.4352	8.16082	887.558
Bt.15359.1.A1_at	12.4928	8.07322	12.4928	285.861	12.4928
Bt.9733.1.S1_at	32.1829	23.7494	708.067	24.9706	32.1829
Bt.1178.1.S1_a_at	4.75539	7.14429	7.14429	7.14429	162.742
Bt.23806.1.A1_at	294.164	2832.15	113.397	20.1002	38.6849
Bt.7629.1.S1_at	39.4842	27.4959	1017.08	41.0526	57.4551
Bt.7912.1.A1_at	78.4609	784.112	7.31413	37.4939	7.3849
Bt.6520.1.A1_at	136.998	30.4815	13.4985	1208.89	23.9493
Bt.12644.1.A1_at	47.4975	14.9621	12.7532	583.276	22.5338
Bt.16118.1.S1_at	13.2102	17.5119	441.704	10.5035	33.469
Bt.28896.1.S1_at	13.406	226.061	8.98053	8.45737	7.54371
Bt.4010.2.S1_at	4.59489	6.14982	265.027	5.25414	30.0262
Bt.28617.1.S1_at	85.6609	46.1988	1667.27	70.2817	81.3227
Bt.24417.2.S1_at	31.3716	64.3152	905.333	13.0883	47.2091
Bt.22070.1.A1_at	46.0889	161.925	71.8609	40.7712	1851.74
Bt.28102.1.S1_at	25.6649	17.1973	11.1877	432.196	20.4991
Bt.18674.1.A1_at	7.2031	6.73883	153.661	5.84567	7.2031
Bt.28890.1.S1_at	7.04533	7.07122	186.666	5.59479	13.2865
Bt.16049.1.S1_at	11.2674	10.3186	315.848	16.2631	17.959
Bt.17702.1.A1_at	22.4616	4.21746	54.0674	27.3158	602.304
Bt.18855.1.A1_at	5.95741	5.05087	145.061	6.30969	8.61631
Bt.13778.1.A1_at	275.661	2034.61	17.9405	61.2161	23.5999
Bt.23318.1.S2_at	272.661	20.6285	4824.86	181.708	401.571
Bt.30.1.S1_at	15.1098	20.867	17.5119	10.1767	352.061
Bt.18251.3.S1_at	12.0695	19.3891	51.0384	13.0555	516.96
Bt.29697.1.S1_at	22.638	369.28	8.43697	16.4694	20.9323
Bt.16368.1.A1_at	136.986	43.3766	124.661	41.7772	1854.32
Bt.21409.1.A1_at	84.6609	8.48213	169.009	75.6869	1785.76
Bt.21732.1.S1_at	120.574	121.061	2213.86	140.061	35.8088
Bt.20783.1.A1_at	39.1478	9.33908	54.5358	23.4524	666.061
Bt.24848.1.A1_at	13.162	7.9386	18.8017	9.12192	258.047
Bt.9807.3.S1_at	13.2784	13.548	756.265	17.0038	105.005
Bt.5238.1.S1_at	8.77719	13.1122	51.6198	9.42601	423.737
Bt.2896.1.A1_at	14.2723	11.6623	14.2723	11.2732	269.061
Bt.9768.1.S1_at	106.061	10.8075	1211.83	75.072	44.6238
Bt.17330.1.A1_at	3.82438	4.52373	91.237	4.52373	4.75485
Bt.3213.1.A1_at	33.9977	43.8718	134.861	19.7064	1178.56
Bt.19536.1.A1_at	5.87994	98.9977	3.50176	5.55074	4.32394
Bt.2860.1.S1_at	114.661	136.39	2025.63	90.7772	53.9694
Bt.11748.1.A1_at	28.1488	10.3186	443.698	23.8462	24.6573
Bt.4209.1.S1_a_at	4.12303	6.73883	8.43697	6.73883	132.047
Bt.22978.2.S1_at	446.448	321.861	5062.06	231.718	12.4146
Bt.5522.1.S1_at	242.661	73.0628	2780.09	176.968	62.4626
Bt.12294.2.A1_at	191.931	6.81994	4.81985	1159	38.7548
Bt.4470.1.S1_at	18.6033	24.9128	96.8252	15.1006	764.234
Bt.16276.1.A1_at	19.3891	11.1579	24.5478	15.4053	354.061
Bt.15925.1.S1_at	38.4939	42.582	19.6565	24.4089	623.639
Bt.15957.1.S1_at	22.4167	22.5209	942.485	11.9472	139.485
Bt.17317.1.S1_at	25.8922	18.2535	659.514	20.0636	70.3114
Bt.29385.1.A1_at	7.65657	8.35	8.89895	8.17346	163.58
Bt.16514.1.S1_at	4.49937	4.69355	88.0952	3.98943	4.69355
Bt.5026.1.S1_at	143.073	10.1917	1693.66	14.8959	185.148
Bt.7425.1.S1_at	17.5711	54.4616	574.873	34.5719	12.0579
Bt.14223.2.S1_at	23.2135	6.73883	357.237	13.9027	29.7153
Bt.27333.1.S1_at	15.5011	15.5011	302.901	11.0103	20.4991
Bt.16058.2.S1_at	36.5067	7.89599	705.63	90.2556	14.772
Bt.12304.1.S1_at	199.061	321.513	3590.36	137.915	92.0609
Bt.21866.1.S1_at	97.4587	24.5478	1203.5	66.9303	62.8216
Bt.26995.2.S1_at	26.2592	24.5478	72.8564	13.449	647.22
Bt.15999.1.S1_at	34.5148	21.4921	454.88	24.1664	2377.23
Bt.19219.1.S1_at	122.871	1286.18	92.1025	46.6657	13.5028
Bt.21002.1.S1_at	5.93455	6.6138	117.193	6.30969	5.92722
Bt.25236.1.A1_at	8.67561	131.831	4.34503	8.67561	6.47751
Bt.19100.3.A1_at	140.061	1289.3	27.0448	27.8444	84.6609
Bt.488.1.S2_at	5.67264	7.27827	170.156	5.86107	18.0368
Bt.23093.1.S1_at	25.8922	9.44464	1484.38	28.7405	274.808
Bt.20138.2.A1_at	5.96343	5.75655	5.96343	4.6924	104.347
Bt.25411.1.A1_at	22.4244	5.05087	7.64011	199.18	8.18636
Bt.24417.1.A1_at	120.316	196.223	2844.96	80.1544	216.334
Bt.9549.1.S1_at	45.2682	28.995	724.461	36.5067	45.2682
Bt.27138.1.S1_at	35.3235	10.9277	428.328	28.0114	18.906
Bt.5011.1.S1_at	7.26966	6.13981	576.667	9.69913	110.672
Bt.22023.1.A1_s_at	16.7393	6.955	226.582	16.7393	8.91421
Bt.22545.1.S1_a_at	16.189	11.6053	1144.05	21.6213	215.261
Bt.5484.1.S1_at	78.9564	91.4609	2120.88	129.085	161.895
Bt.18753.1.A1_at	10.5224	8.71469	26.4061	7.64007	242.461
Bt.4001.1.S1_at	82.6609	76.5211	1593.45	78.2609	110.461
Bt.13975.2.A1_at	33.3449	31.1716	529.814	25.8922	26.0047
Bt.6597.1.S1_at	68.3423	16.5424	1092.26	65.7068	92.0453
Bt.6080.1.S1_at	39.3845	23.2258	105.061	31.5573	885.418
Bt.2942.1.S1_at	69.441	46.5193	2048.22	77.4609	271.085
Bt.24793.1.S1_at	7.58202	12.6819	57.4611	7.32926	369.186
Bt.19095.1.S1_at	9.0272	10.3224	249.431	6.04383	31.1716
Bt.15788.1.S1_a_at	70.2609	70.2609	803.611	23.9647	17.3887
Bt.23682.1.S1_at	28.8047	5.86948	122.607	28.8047	800.611
Bt.22978.1.S1_a_at	294.703	236.261	5064.46	208.623	406.092
Bt.12579.1.A1_at	6.68101	6.13981	19.0535	7.64007	171.282
Bt.12080.1.S1_at	122.925	129.461	2840.86	160.861	237.621
Bt.21908.1.A1_at	10.5291	8.89669	178.636	9.81029	11.7058
Bt.29824.1.S1_s_at	4.47501	4.74712	81.7145	4.42691	5.08156
Bt.7931.1.S1_at	122.061	19.0606	2458.19	116.181	320.227
Bt.21009.1.S1_at	137.691	12.0902	174.661	72.2061	1699.18
Bt.5324.1.S1_s_at	670.061	299.567	10465.9	741.395	724.888
Bt.25839.1.A1_at	69.4609	663.462	49.4741	25.9555	11.0134
Bt.19965.1.S1_at	18.9539	7.08599	250.661	16.1421	16.2083
Bt.27283.1.S1_x_at	73.8609	26.2507	1170.16	73.8609	99.5347
Bt.19932.1.S1_at	8.54129	5.05087	141.95	7.85353	11.668
Bt.20096.2.S1_a_at	22.8029	25.8922	594.661	31.1829	60.387
Bt.29398.1.S1_at	9.61277	8.03375	184.545	11.8919	13.924
Bt.5136.1.S1_at	49.4525	19.3851	329.332	62.061	1850.13
Bt.7183.1.S1_at	29.6045	21.0714	163.355	26.6702	971.727
Bt.15927.1.S1_at	22.6714	14.1334	713.461	16.1962	124.626
Bt.24345.2.S1_at	17.171	16.1394	51.4899	15.6757	416.114
Bt.3547.1.A1_at	32.22	33.935	908.581	46.336	106.861
Bt.19613.1.S1_at	23.2705	8.232	310.851	22.4167	21.2379
Bt.14047.1.A1_at	85.3721	42.8718	936.157	88.3194	13.9109
Bt.2610.1.S1_at	17.5119	14.4918	444.061	17.5119	61.591
Bt.9344.1.S1_at	16.7393	7.5769	105.566	16.7393	566.866
Bt.27163.1.A1_at	176.531	989.777	7.34898	53.0621	18.6281
Bt.24824.1.S1_at	18.392	14.7304	282.621	14.1927	1224.06
Bt.24749.1.S1_at	12.7532	31.8899	244.075	7.17117	9.34217
Bt.21730.1.S1_at	55.4613	32.3449	902.661	52.2076	83.9173
Bt.9124.1.A1_at	84.7135	7.14429	985.604	82.3512	72.3641
Bt.7177.1.S1_at	192.137	21.9447	27.8444	1098.26	41.877
Bt.6087.1.S1_at	48.5189	13.2634	598.661	38.4443	49.1316
Bt.22233.1.A1_at	9.21701	12.4038	220.861	9.66587	24.0227
Bt.26402.1.A1_at	15.0423	8.26491	152.384	7.64007	7.19354
Bt.18456.1.S1_at	183.499	58.3057	1568.11	41.077	113.315
Bt.393.1.S2_at	338.626	339.067	3840.46	243.661	46.7415
Bt.16983.1.S1_at	17.5119	10.7715	364.058	17.5119	46.7531
Bt.22599.1.A1_at	38.4939	12.1568	4.6954	235.12	5.82884
Bt.16671.1.A1_at	62.4601	794.861	35.9183	95.5121	10.0561
Bt.12498.1.A1_at	46.7896	14.3238	4006.86	48.5076	1024.32
Bt.3036.2.A1_at	13.4517	7.20799	70.2609	12.595	390.629
Bt.5301.2.S1_a_at	108.023	83.4339	1883.87	73.5057	219.389
Bt.18006.1.S1_at	68.321	109.522	1677.26	93.0871	158.092
Bt.5560.1.S1_at	18.0249	11.0452	59.8464	17.5119	408.047
Bt.16876.1.A1_at	101.219	796.861	12.9982	78.4536	15.6327
Bt.2408.1.S1_s_at	19.7258	12.2584	2141.87	42.9142	536.261
Bt.5878.1.A1_at	96.8974	19.4513	16.7393	606.461	27.8391
Bt.8436.1.S1_at	224.061	68.9812	3267.34	130.118	434.369
Bt.20891.1.S1_at	55.2712	65.8609	1280.26	45.0373	169.308
Bt.9300.1.A1_at	12.0695	14.4643	161.661	10.7961	4.69355
Bt.16415.3.A1_at	12.0695	15.5322	194.381	10.6808	12.0695
Bt.3202.1.A1_at	9.7135	8.68307	289.183	11.7549	47.2657
Bt.7033.3.S1_at	412.821	7.50736	6.30969	1472.98	11.0134
Bt.24199.1.A1_s_at	14.2723	212.991	8.94083	17.6654	14.5696
Bt.20240.1.S1_at	94.5521	157.861	1323.46	49.1676	47.7739
Bt.18776.1.S1_at	91.8609	12.5611	865.116	91.8609	33.8316
Bt.17452.1.S1_at	27.7489	83.9536	47.2657	14.0997	650.202
Bt.25215.1.A1_at	49.5674	284.261	5.63406	17.6132	4.92327
Bt.28645.1.A1_at	297.261	23.6831	21.61	1204.7	6.59347
Bt.27456.1.A1_at	196.564	34.7261	4.81985	846.071	6.4269
Bt.594.1.S1_at	10.325	137.219	6.73883	9.66752	9.41618
Bt.9399.1.S1_at	8.81368	11.0143	37.8172	9.55731	249.22
Bt.25312.1.A1_at	29.6043	17.5259	537.173	29.6043	66.6609
Bt.4714.1.S1_at	54.4616	32.6728	686.539	80.6403	15.793
Bt.12142.1.S1_at	9.89151	7.14429	28.2124	4.69916	183.742
Bt.19267.1.A1_at	34.3235	287.444	5.66387	21.9569	15.2646
Bt.20574.1.S1_at	114.203	29.5531	12.4948	682.755	31.1716
Bt.4622.1.S1_at	12.6097	8.74744	46.7349	10.5291	287.207
Bt.25614.1.A1_at	9.26567	6.83541	142.805	8.67561	13.3415
Bt.16875.1.A1_at	21.4048	15.4966	279.605	19.1897	18.9196
Bt.21938.1.S1_at	7.87077	7.14429	190.267	8.15995	29.2991
Bt.2537.2.S1_at	102.261	18.4595	652.911	102.261	3026.41
Bt.25855.3.A1_a_at	120.591	10.7835	6.3704	8.84076	6.73883
Bt.26607.1.S1_at	189.061	98.8108	2405.73	189.061	176.543
Bt.23667.1.S1_at	6.54317	4.43973	12.6553	5.59479	106.875
Bt.12477.1.S1_a_at	132.896	10.0038	1267.92	93.6609	112.294
Bt.18955.1.S1_at	9.42601	121.061	7.14429	6.94022	9.42601
Bt.16205.1.A1_at	9.54051	6.77443	78.2609	7.44681	348.718
Bt.11847.1.A1_at	66.6609	24.6637	675.86	74.7326	20.2511
Bt.28583.1.S1_s_at	20.0423	21.212	2354.28	41.077	640.046
Bt.29084.1.S1_at	4.75539	9.68057	124.601	8.67561	10.9887
Bt.24808.1.A1_at	121.139	17.1657	18.7871	647.233	27.6444
Bt.2038.1.S1_at	16.5002	11.8919	241.33	15.4495	22.4167
Bt.18955.2.A1_at	34.3941	216.375	3.55053	19.1897	4.17231
Bt.20878.1.A1_at	10.8055	5.22462	161.661	14.2723	14.2723
Bt.2750.1.S1_at	24.7006	29.8045	851.027	38.4939	149.086
Bt.21877.1.S1_at	125.108	19.5292	1401.06	100.203	144.28
Bt.20383.1.S1_at	178.757	54.4215	660.937	161.661	3697.57
Bt.25855.2.S1_at	113.885	10.3186	6.27614	8.8149	5.95675
Bt.16719.1.A1_at	7.69979	7.41447	130.915	7.14429	13.924
Bt.29280.1.S1_at	6.66737	9.81922	213.789	8.67561	35.4334
Bt.6372.1.A1_at	665.063	10.1005	7.24518	2434.86	73.2653
Bt.29625.1.S1_at	97.0686	8.1302	70.8609	70.8609	884.231
Bt.12825.1.S1_at	85.6609	64.9503	1270.8	50.1132	153.034
Bt.2519.1.S1_at	48.464	17.0433	1049.98	24.2205	217.646
Bt.21036.1.S1_at	15.1098	30.6742	59.7871	10.4544	410.69
Bt.21432.2.A1_at	18.906	10.4749	459.812	11.8919	93.2218
Bt.653.1.S1_at	19.5458	29.8045	1181.42	15.6193	294.839
Bt.22144.2.S1_at	9.37391	10.3186	16.9472	9.42601	165.461
Bt.2988.1.S1_at	91.8609	35.4171	1098.86	55.9134	125.061
Bt.22009.2.S1_a_at	15.1098	20.4991	364.318	20.4991	46.3585
Bt.27274.1.A1_at	457.879	74.4324	123.061	2587.92	90.8922
Bt.12805.1.S1_at	96.2779	18.9466	36.9933	41.077	682.705
Bt.20286.1.S1_at	8.90137	17.7166	232.744	12.7939	25.8922
Bt.23509.2.A1_at	110.336	20.3163	320.618	135.661	2048.53
Bt.20596.1.S1_at	610.796	25.8922	16.2659	92.802	39.267
Bt.11259.1.S1_at	638.914	154.683	5148.72	448.661	218.286
Bt.835.1.A1_at	7.96858	96.0899	5.37244	7.05167	6.52253
Bt.20947.2.S1_at	297.261	1490.46	5.47847	132.757	8.11021
Bt.13301.1.S1_at	160.861	8.61853	128.456	1333.46	82.4249
Bt.7671.1.S1_at	788.461	328.375	6970.52	573.453	281.947
Bt.565.1.S1_at	8.77532	9.29679	30.6321	12.7532	215.365
Bt.5056.2.A1_at	225.061	519.27	168.811	146.941	3712.19
Bt.23178.1.S2_at	96.4258	9.12571	3505.66	96.4258	883.791
Bt.13026.1.S1_at	48.464	329.556	4.8161	12.9987	29.0281
Bt.21456.1.S1_at	153.661	17.7827	2299.93	88.7279	416.492
Bt.24716.1.S1_at	213.261	2312.53	330.484	36.0522	89.3405
Bt.28062.1.S1_at	119.616	50.8684	1579.68	63.6609	220.211
Bt.247.1.S2_at	381.24	112.043	2911.56	272.661	73.4835
Bt.18230.1.S1_a_at	128.552	1189.13	70.8609	98.4609	42.2238
Bt.1770.2.A1_at	23.9862	18.6491	416.461	23.2893	53.6811
Bt.350.1.S1_s_at	29.0216	17.0855	29.0216	29.0216	364.661
Bt.22812.1.S1_at	45.2682	5.92934	1117.55	28.2589	266.435
Bt.16478.1.A1_at	5.78063	6.13981	96.8354	5.31562	10.6494
Bt.13254.1.S1_at	95.8468	512.861	9.32251	40.8973	7.88986
Bt.21763.3.S1_at	33.5439	80.2999	75.4609	24.3488	735.861
Bt.26819.1.S1_at	76.1038	45.7466	33.5998	642.461	30.4765
Bt.14163.2.S1_at	9.42601	7.81835	9.42601	8.69679	123.061
Bt.19093.1.S1_at	176.575	914.401	10.3268	66.6609	22.5877
Bt.10884.2.S1_at	63.0609	12.1118	739.36	73.3319	66.6609
Bt.22843.2.A1_at	63.0609	8.4025	7.79146	303.444	13.0787
Bt.14368.2.S1_at	4.69355	4.38513	63.0609	4.69355	4.43978
Bt.20918.1.A1_at	25.8922	16.9112	484.715	24.3488	76.2427
Bt.2524.1.S1_at	52.1159	21.5298	553.261	52.1159	35.1908
Bt.5056.1.A1_at	8.30366	11.5849	6.47578	8.17359	119.006
Bt.27140.1.S1_at	5.67264	6.73883	169.358	4.93712	34.4221
Bt.19781.1.A1_at	18.3743	231.84	16.7393	11.2836	21.2014
Bt.9217.1.A1_at	31.3716	23.7494	377.858	23.9928	31.0047
Bt.7043.2.S1_a_at	32.3449	22.3689	563.842	44.3369	66.5897
Bt.1246.1.S1_at	4.52793	5.05087	6.61139	4.58804	71.1183
Bt.13542.1.S1_at	14.7163	15.4966	4141.89	11.2252	1423.61
Bt.7679.1.S1_at	216.55	85.8853	106.861	1627.14	75.0949
Bt.6509.2.S1_at	8.62874	9.68569	129.873	6.73883	13.351
Bt.28393.1.S1_at	118.557	691.861	3261.46	57.0999	152.241
Bt.9179.1.A1_at	65.4609	26.3294	727.379	10.8174	121.261
Bt.24279.1.S1_s_at	106.861	11.1555	857.658	38.3732	105.551
Bt.9423.1.S1_at	160.766	17.5119	1415.81	253.988	11.6229
Bt.16004.1.A1_at	23.1092	175.148	7.64007	14.6202	7.72031
Bt.24172.1.A1_s_at	39.0552	312.584	10.0005	30.3717	15.8154
Bt.16753.1.A1_at	11.3135	20.4991	165.261	6.73883	609.317
Bt.28700.1.S1_at	24.2439	27.8444	403.461	15.1207	57.1514
Bt.4675.1.S1_a_at	221.861	205.296	3435.66	184.857	447.107
Bt.12583.1.A1_at	18.4043	11.724	216.261	13.0413	754.043
Bt.11245.1.S1_at	42.0015	22.7051	901.391	60.061	160.382
Bt.22303.1.S1_at	79.8609	66.6609	918.261	79.8609	55.623
Bt.17729.1.A1_at	5.75655	5.75655	74.5207	5.59479	5.75655
Bt.20074.1.S1_a_at	9.14564	14.4643	190.061	10.7583	24.5909
Bt.18249.1.A1_at	84.1628	173.299	116.061	71.9268	1435.69
Bt.1057.1.S1_at	6.04845	4.55841	115.5	5.41567	20.8056
Bt.19838.1.A1_at	680.125	4589.87	321.461	362.106	85.923
Bt.17041.1.A1_at	252.191	49.1163	44.8066	1227.46	52.3078
Bt.18593.1.A1_at	5.93432	5.05087	6.00163	6.5142	75.6288
Bt.28621.1.S1_at	45.2682	21.2266	448.661	32.9451	1578.08
Bt.17195.1.A1_at	32.3449	40.3886	400.661	12.6793	39.9932
Bt.28523.1.S1_at	80.6385	159.357	1588.43	53.0305	210.061
Bt.29479.1.S1_at	176.349	43.8718	12.7532	820.661	37.525
Bt.727.3.S1_at	63.0609	536.34	45.0603	33.6482	26.9276
Bt.8121.1.S1_x_at	138.957	55.6613	1706.53	146.573	197.409
Bt.27933.1.A1_at	5.37244	5.44937	236.962	7.64007	63.0609
Bt.4738.1.S1_at	141.841	28.6073	1683.55	326.461	56.0783
Bt.12697.1.S1_a_at	21.7233	106.429	662.634	14.9711	71.8609
Bt.25799.1.A1_at	74.4609	15.2852	55.973	520.19	21.7233
Bt.5878.2.S1_at	15.4872	14.2723	8.10941	156.261	11.6455
Bt.27843.1.S1_at	653.261	384.113	35.7417	3385.21	54.4655
Bt.5530.1.S1_at	23.2981	11.1555	8.7189	10.9604	168.894
Bt.2230.1.S1_at	7.77105	5.77467	614.784	8.67561	207.63
Bt.24507.1.A1_at	20.3295	10.85	8.43697	161.587	12.1255
Bt.3537.1.S1_at	67.2099	11.8636	2514.76	71.8609	762.003
Bt.26227.1.A1_at	170.064	1104.86	70.3462	75.46	44.1942
Bt.7967.1.S1_at	35.1235	13.824	467.563	35.1235	68.1814
Bt.28539.1.S1_at	397.141	105.387	33.1449	1638.4	30.2466
Bt.4707.1.A1_at	16.7393	12.9546	14.8049	19.1897	197.854
Bt.20223.2.S1_at	70.6609	735.432	72.6544	47.2657	46.6648
Bt.5177.1.S1_at	347.905	34.9773	8.10941	1216.33	45.8416
Bt.7033.2.S1_a_at	378.836	3.98943	6.04174	999.888	7.11286
Bt.9563.1.S1_at	205.451	948.914	18.6005	78.2609	20.941
Bt.17218.1.A1_at	5.78926	7.64007	13.685	5.00671	98.321
Bt.13293.1.S1_at	243.119	7.23207	6.30969	59.398	11.6191
Bt.28843.1.A1_at	109.061	87.3839	366.909	73.1397	1892.04
Bt.3988.1.S1_at	141.061	65.8104	3621.02	122.061	953.398
Bt.28010.1.S1_at	59.5057	14.4444	58.0611	472.825	24.0931
Bt.16088.1.A1_at	36.5067	366.274	1158.08	17.6124	11.1955
Bt.20573.1.S1_at	20.2106	5.6649	256.89	25.8922	834.561
Bt.9722.1.S1_at	7.90027	14.4643	14.2186	7.41759	134.401
Bt.3092.1.S1_at	46.4657	37.4939	911.656	26.5306	203.854
Bt.15889.1.S1_at	75.3047	51.3845	737.661	75.3047	40.0185
Bt.7478.1.S1_at	9.30922	9.95952	125.861	8.7092	13.3527
Bt.21409.2.S1_at	28.0682	24.2186	31.3958	23.3509	326.008
Bt.12553.1.S1_at	9.94793	9.11583	26.7799	7.14429	157.949
Bt.18710.1.S1_at	80.7055	139.061	1108.13	49.3575	97.4609
Bt.16583.1.S1_at	1522.73	1412.56	12.5756	8484.06	17.7642
Bt.24456.1.S1_at	9.42601	19.3891	8.49647	7.14429	133.768
Bt.27842.1.S1_at	99.1072	513.461	16.0072	32.2253	27.8292
Bt.23509.1.S1_at	75.4609	36.6388	142.18	86.5907	1015.51
Bt.1196.1.A1_at	201.926	1451.26	159.599	102.601	26.5272
Bt.6650.1.S1_at	32.3449	363.661	36.1919	27.8444	24.7693
Bt.725.1.S1_at	8.70582	7.64007	648.921	6.20099	237.061
Bt.21473.1.A1_a_at	47.2657	11.8836	379.93	32.67	35.9523
Bt.27101.1.S1_at	21.2923	12.2466	2706.08	23.4667	1062.33
Bt.16058.1.A1_at	89.5119	7.54324	1594.86	242.032	210.673
Bt.29955.1.A1_at	37.9659	279.885	7.45016	25.2929	24.208
Bt.511.1.S1_at	642.145	3041.06	13.7064	392.261	36.578
Bt.11055.1.S1_at	4.35983	4.93651	58.661	4.86162	5.51604
Bt.4886.1.A1_at	33.3449	218.79	7.68339	25.2929	8.67561
Bt.1117.1.S1_at	37.8677	23.7122	707.674	48.0104	135.861
Bt.29136.1.A1_at	28.9614	424.661	35.6818	17.2687	62.5439
Bt.278.1.S1_at	18.655	35.1011	1358.19	64.6609	3630.33
Bt.21896.1.S1_at	53.0621	418.061	49.264	34.2754	6.14829
Bt.8803.1.A1_at	13.3131	13.8565	609.224	10.5291	197.582
Bt.7196.1.S1_at	15.1098	15.1098	179.683	12.883	17.6564
Bt.8699.1.S1_at	32.5667	22.7499	109.689	32.5405	565.861
Bt.19620.1.A1_at	12.8881	8.69706	108.261	6.10953	9.05974
Bt.21589.1.S1_at	25.1145	17.5119	1444.16	24.7523	509.839
Bt.10683.1.S1_at	39.3814	27.4381	59.0102	28.5758	452.261
Bt.14223.1.A1_at	42.277	48.3217	389.15	23.8013	18.8256
Bt.27605.1.A1_at	9.42601	9.42601	104.672	9.42601	7.27774
Bt.23723.1.A1_at	41.3518	21.1367	14.9255	265.791	14.1514
Bt.13287.1.S1_at	123.861	8.65472	8.07723	393.261	11.224
Bt.24630.2.S1_at	16.2932	9.02398	572.52	14.2723	182.92
Bt.2297.2.S1_at	437.261	34.1334	372.146	2367.33	10.1575
Bt.26157.1.A1_at	35.8276	15.5306	625.657	37.4939	134.775
Bt.13421.1.S1_at	215.667	67.676	50.4302	1267.86	108.656
Bt.18908.1.S1_at	9.42601	4.58393	50.9632	12.7532	213.661
Bt.11363.1.S1_at	92.6609	38.7767	909.661	92.6609	88.8245
Bt.25016.1.S1_at	77.4609	164.23	296.652	104.791	1846.37
Bt.25390.1.A1_at	10.5291	10.4805	107.516	19.5784	396.06
Bt.22998.1.S1_at	425.572	161.661	148.861	2481.32	134.107
Bt.7728.2.S1_at	119.298	255.65	222.661	89.325	1971.45
Bt.5011.1.S2_at	16.3053	16.5025	368.587	20.1002	80.2097
Bt.8610.1.S1_at	37.3067	309.906	19.4943	28.2664	22.4167
Bt.24442.1.A1_at	17.5119	13.1071	204.915	29.6891	11.2419
Bt.25346.1.A1_at	5.56684	5.44937	113.779	6.67416	23.1436
Bt.21137.1.S1_at	231.012	4.75539	4.72671	573.061	6.21959
Bt.16857.1.A1_at	9.95446	11.8919	218.438	7.94928	49.9506
Bt.3405.1.S1_at	56.2613	18.936	392.713	26.165	36.1933
Bt.11641.1.S1_at	64.6609	456.851	7.59646	42.2864	46.6657
Bt.20883.1.S1_at	10.1217	7.68957	131.827	8.67561	19.8177
Bt.17032.1.A1_at	72.4609	26.0896	34.8151	485.4	37.183
Bt.12722.1.A1_at	5.32391	4.73134	575.609	8.67561	227.539
Bt.12598.1.S1_at	62.2492	483.225	18.667	69.2609	21.069
Bt.26836.2.A1_at	203.259	1548.02	281.838	56.4613	18.8398
Bt.2425.1.A1_at	154.461	1217.65	77.3004	103.061	90.9515
Bt.14658.1.A1_at	10.3454	10.5291	109.201	10.5291	6.68191
Bt.17510.1.A1_at	5.75655	5.36164	64.6609	5.64453	5.75655
Bt.3391.1.S1_at	69.8477	18.8375	1147.66	69.8477	263.822
Bt.12964.1.A1_at	70.3942	376.895	16.5708	42.077	7.03853
Bt.2372.1.S1_at	10.3317	9.42601	112.19	10.3317	9.03219
Bt.7655.1.S1_at	340.661	119.606	2385.27	340.661	52.1848
Bt.1789.1.S1_at	70.6609	111.813	1199.84	45.5064	3520.85
Bt.27379.1.A1_at	12.0695	13.1871	1972.48	13.13	842.764
Bt.6575.1.A1_at	10.7314	7.14429	105.892	10.7314	8.5904
Bt.22699.2.A1_at	170.661	228.381	207.53	117.192	2052.55
Bt.2712.1.S1_at	241.978	23.6855	8.36632	40.9969	13.924
Bt.16595.1.A1_at	16.8291	129.257	6.30969	17.0694	5.94831
Bt.8308.2.S1_at	11.5715	9.32384	93.3755	7.64007	309.865
Bt.2638.1.S1_at	9.42601	20.5669	834.64	11.0704	1946.4
Bt.512.1.S1_at	7.2031	5.37757	7.2031	5.98024	72.8453
Bt.24288.1.A1_at	69.7588	644.523	68.5182	72.8609	18.9369
Bt.20821.1.A1_at	4.9838	4.71328	58.5662	4.9838	6.04845
Bt.20504.1.A1_at	30.6242	5.19903	13.48	148.061	5.32034
Bt.11656.1.S1_at	118.498	641.508	12.4976	78.2609	26.5563
Bt.12216.1.S1_at	9.53191	12.1722	207.661	10.0416	45.2682
Bt.22682.1.A1_at	53.7936	5.24843	38.2939	359.861	33.0603
Bt.2347.1.S1_at	19.0653	10.3186	177.989	18.6033	15.4966
Bt.20089.1.A1_s_at	97.3162	16.4708	855.261	97.3162	97.3162
Bt.5309.1.S1_at	78.2377	45.861	117.081	51.2628	813.678
Bt.20732.1.A1_at	14.2723	112.551	7.35347	9.89767	8.71626
Bt.11489.2.A1_at	346.261	6.66249	6.96999	841.523	13.5945
Bt.8410.1.S1_at	80.8388	438.661	13.9363	45.26	20.7619
Bt.9201.1.A1_at	617.461	4049.9	386.861	271.647	185.518
Bt.24370.1.A1_at	928.944	3411.19	13.8207	369.861	22.4167
Bt.16103.1.S1_at	14.0704	91.4609	4.97145	8.55284	5.43798
Bt.19793.1.A1_at	24.8085	8.6004	144.29	34.1235	550.585
Bt.26408.1.A1_at	68.224	9.97847	416.461	55.1478	19.4477
Bt.5536.1.S1_at	179.261	103.061	2006.87	135.756	307.439
Bt.2696.2.S1_at	35.789	7.33153	1436.69	27.5481	547.661
Bt.27110.1.S1_at	83.4609	34.8353	448.859	38.5691	8.45564
Bt.28561.1.S1_at	108.261	6.51235	28.4995	441.174	24.9148
Bt.17928.1.A1_at	5.84354	7.14429	72.4609	6.03765	6.93698
Bt.16024.1.S1_at	38.1568	353.123	12.8773	38.1568	38.2939
Bt.10317.2.S1_at	8.81368	13.8695	127.593	7.80476	15.4966
Bt.21997.1.S1_at	131.783	21.3981	65.0609	810.449	78.885
Bt.15915.1.S1_at	89.8609	503.922	14.6641	62.061	20.5025
Bt.9412.1.S1_at	102.338	447.677	1599.46	56.6916	23.3286
Bt.17081.1.A1_at	155.133	56.4501	19.5761	643.069	15.4966
Bt.21540.1.S1_at	49.8638	165.261	68.68	34.1235	855.121
Bt.4956.1.S1_at	31.7526	33.9953	33.9953	27.4767	352.061
Bt.3996.1.S1_at	17.5119	107.861	6.04082	9.42601	6.56516
Bt.13307.1.S1_at	74.6026	147.458	1335.78	55.6538	213.661
Bt.2082.1.S1_at	58.2331	10.3186	42.277	342.116	16.1507
Bt.23597.1.S1_at	37.7822	29.8045	684.976	27.0112	168.524
Bt.29923.1.S1_at	15.8204	21.4921	246.25	20.6241	31.5363
Bt.5466.4.S1_at	130.995	37.9623	1187.55	109.661	3528.94
Bt.19820.2.S1_at	130.163	797.701	91.4609	50.4663	23.0156
Bt.14556.1.A1_at	8.51168	12.0395	127.461	12.875	12.875
Bt.15358.1.S1_at	5.66391	9.42601	8.81368	6.87948	84.6609
Bt.1730.1.A1_at	145.461	25.8399	275.159	126.661	1537.86
Bt.21238.1.S1_at	16.0128	19.3891	1254.19	14.1448	2750.37
Bt.9714.1.S1_at	138.061	17.5119	996.453	55.6613	161.616
Bt.20234.1.S1_at	129.281	105.686	1138.26	107.337	73.5511
Bt.27830.1.A1_at	27.5805	34.3235	461.316	29.2542	80.1725
Bt.26635.2.S1_at	111.08	52.6369	1902.73	94.4609	483.382
Bt.7092.1.S1_at	20.0444	13.9714	250.63	18.4043	40.486
Bt.28093.1.S1_at	84.8383	8.04571	369.061	69.6402	1334.59
Bt.25656.1.A1_at	27.2091	29.8045	87.6871	27.8444	458.576
Bt.15623.1.S1_at	25.3084	6.12508	671.461	25.3084	225.951
Bt.9008.1.A1_at	322.661	2269.52	450.087	59.9467	41.7442
Bt.13985.1.S1_at	113.45	898.819	31.6151	56.9064	134.461
Bt.5215.1.S1_at	51.0109	38.149	113.206	46.6657	665.456
Bt.11279.1.A1_at	31.1789	216.861	7.36991	25.2929	17.1271
Bt.21962.1.S1_at	82.4936	13.019	504.861	75.3967	1645.77
Bt.13723.1.S1_at	8.17275	8.30366	105.274	9.05287	13.3889
Bt.18278.2.A1_at	17.1627	11.6356	26.9868	9.8563	175.767
Bt.17886.1.A1_at	9.07315	5.44937	82.6609	8.45571	7.63365
Bt.24494.1.A1_at	5.67264	59.9863	5.67264	5.15365	5.67264
Bt.25777.1.A1_at	42.0417	206.861	4.64539	23.2456	9.64981
Bt.13556.2.A1_at	6.04845	7.11496	43.7968	5.6779	155.497
Bt.24596.1.A1_at	8.13389	9.38336	28.905	6.73883	138.607
Bt.12423.1.S1_at	100.863	20.4991	1197.84	72.5754	272.829
Bt.468.1.S1_at	57.4611	398.886	13.9484	29.0596	50.2809
Bt.27920.1.A1_at	417.335	1539.86	18.6237	177.938	12.2007
Bt.13301.2.S1_at	8.75766	7.64007	8.01062	91.0498	9.55281
Bt.24855.2.S1_at	9.42601	6.50672	150.882	12.0596	30.2456
Bt.13198.1.S1_at	14.3042	19.3891	1112.37	11.9727	478.424
Bt.9841.1.S1_at	407.261	110.272	2398.76	316.247	88.036
Bt.27168.1.A1_a_at	57.2901	328.239	14.2723	42.665	12.4146
Bt.22729.1.S1_at	17.5119	15.1509	195.878	16.7393	24.3693
Bt.20947.1.S1_at	969.498	3417.21	8.10941	423.665	18.2839
Bt.4538.1.S1_at	28.267	13.1667	13.548	250.641	41.0046
Bt.9712.1.S1_at	77.4513	42.7059	419.588	66.9533	1478.66
Bt.14055.1.S1_at	326.424	347.233	12.4207	1841.46	47.5601
Bt.25087.3.S1_at	37.3067	10.6852	459.121	22.3495	1159.71
Bt.28429.1.S1_at	44.8682	8.81368	321.84	44.8682	25.1161
Bt.20977.3.S1_at	60.9364	35.4528	205.261	92.5802	1009.73
Bt.13744.1.A1_at	304.261	15.4966	98.0609	1083.26	29.2651
Bt.20032.1.A1_at	323.661	156.505	7.64007	1237.96	20.7744
Bt.5523.1.S1_at	32.5942	20.4991	363.032	34.7955	50.5963
Bt.8437.1.A1_at	70.2113	58.6479	215.797	277.972	1598.96
Bt.27213.1.S1_at	25.8922	25.8922	19.9648	242.015	20.1363
Bt.13278.2.S1_a_at	55.4613	12.2502	65.8413	29.4165	421.193
Bt.28648.1.S1_at	22.6626	139.061	6.60933	18.7043	5.99554
Bt.25499.1.A1_at	30.7717	230.787	19.7012	14.6295	23.187
Bt.25111.1.A1_at	33.1449	33.1449	365.311	21.0571	52.7679
Bt.2600.1.A1_at	10.5291	8.93062	144.934	8.33139	28.903
Bt.29921.1.S1_at	65.5727	33.7789	701.461	163.491	18.0344
Bt.19820.1.A1_at	414.237	2540.11	367.061	150.504	61.461
Bt.5402.1.S1_a_at	50.2628	11.7783	485.996	35.3137	1291.01
Bt.29614.1.A1_at	4.27002	5.76792	56.1837	5.68684	5.76792
Bt.2288.1.S1_at	24.9477	20.6327	267.307	16.9713	40.5385
Bt.28704.1.S1_at	199.861	44.5493	1720.46	199.861	222.954
Bt.5313.1.S1_at	71.6609	11.555	3137.93	119.461	1250.46
Bt.5635.1.S1_at	45.2682	16.8955	370.992	45.2682	35.7551
Bt.23502.1.S1_at	12.7532	10.5147	66.6609	8.08881	235.77
Bt.5220.1.S1_at	11.1555	12.2633	17.1534	11.1555	134.375
Bt.24351.1.A1_at	114.661	32.9449	10.0005	423.832	17.6702
Bt.2230.1.S2_at	99.7689	19.9538	4714.46	56.1684	2163.64
Bt.25319.2.S1_at	145.461	213.389	371.788	145.064	2247.51
Bt.23089.1.S1_at	13.9432	122.338	5.67264	13.9432	13.9432
Bt.1525.1.S2_at	10.1673	11.8919	126.498	8.51339	18.6018
Bt.24527.1.S1_at	386.937	48.2067	168.461	1871.86	144.122
Bt.20919.2.A1_at	252.861	25.6597	24.533	788.461	38.2345
Bt.27696.1.A1_at	202.461	20.3187	1255.46	126.476	147.261
Bt.4787.1.S1_at	77.4609	233.242	956.494	51.2907	28.8446
Bt.20774.1.A1_at	41.3457	275.815	17.7684	22.4167	26.2472
Bt.25054.1.A1_at	99.363	22.628	686.861	75.8135	72.3168
Bt.20441.1.A1_at	58.2611	49.7054	629.107	78.7363	1845.43
Bt.27612.1.A1_at	125.016	15.6746	8.43697	355.832	9.77258
Bt.14176.1.S1_at	301.161	48.7867	5154.96	337.805	1500.71
Bt.16526.2.A1_at	24.0892	169.327	6.77176	21.6213	14.1129
Bt.3311.1.S1_at	1000.46	224.135	4098.1	407.861	54.5239
Bt.19295.1.S1_at	7.15825	12.2205	105.829	11.1555	10.7225
Bt.15742.1.S2_at	67.0734	27.192	2055.46	67.0734	788.591
Bt.24617.1.A1_at	1802.28	22.1373	19.588	804.061	44.6785
Bt.25350.1.A1_at	10.5291	93.2957	7.86137	10.5291	7.51565
Bt.17041.2.S1_at	155.461	49.5508	31.9183	643.248	27.0911
Bt.27058.1.A1_at	13.548	13.548	149.837	9.72972	22.0636
Bt.24827.1.A1_at	12.1313	12.7532	155.865	10.5291	26.3046
Bt.18581.1.A1_at	5.09685	5.75655	63.9519	5.57287	8.67561
Bt.561.1.S1_at	16.9714	20.8664	19.7653	23.2135	206.261
Bt.28695.1.S1_at	46.5546	48.264	770.763	66.8985	2008.34
Bt.4606.1.S1_at	48.0728	16.509	181.661	15.1111	606.678
Bt.13873.2.S1_at	58.2611	30.1351	759.593	45.6289	178.094
Bt.20157.1.S1_at	159.861	833.733	33.9068	102.804	40.684
Bt.21215.1.A1_at	456.108	27.8444	5.12132	1041.55	24.3042
Bt.12217.1.S1_at	5.40602	4.8696	63.4735	6.30969	8.49968
Bt.27778.1.A1_at	12.2621	14.1569	9.55089	22.4167	146.695
Bt.19390.1.S1_at	9.82259	170.95	38.7174	7.64007	14.1434
Bt.1702.1.A1_at	585.565	91.4609	10.7322	1485.2	15.8459
Bt.28878.1.S1_at	3.94969	6.13981	57.4611	4.91503	7.90443
Bt.28691.1.S1_at	209.122	50.2628	1865.94	378.946	127.865
Bt.5273.1.S2_at	667.521	92.4609	3293.36	392.968	203.519
Bt.22181.1.A1_at	30.2045	8.59623	30.2045	236.35	26.3239
Bt.5042.2.S1_at	111.661	111.661	91.8027	1069.2	111.661
Bt.17670.1.A1_at	6.30969	51.5255	4.12946	5.07828	5.07828
Bt.7588.1.A1_at	25.794	42.3999	280.855	27.0448	17.8895
Bt.876.1.S1_at	43.4392	43.4392	337.461	31.0076	18.0327
Bt.13553.2.S1_at	18.3495	8.71728	11.442	130.461	14.012
Bt.25378.1.A1_at	5.06943	5.44937	123.061	5.26049	38.773
Bt.9179.2.S1_at	221.944	82.2476	1898.46	67.9582	422.023
Bt.11586.1.S1_at	7.50956	8.34339	102.972	9.42601	16.3746
Bt.2399.1.S1_at	250.861	100.195	1230.92	109.942	3766.86
Bt.2023.1.S1_at	69.8906	42.8718	33.3614	428.299	27.6444
Bt.25087.1.A1_at	125.436	98.7475	676.888	65.6609	2182.98
Bt.23869.1.A1_at	7.26267	10.749	47.8657	9.63316	175.597
Bt.12781.1.S1_at	146.76	118.461	23.559	716.035	13.5012
Bt.19105.1.A1_at	6.73883	7.66863	112.288	8.77491	281.621
Bt.17849.2.S1_at	140.29	619.859	7.46482	112.461	7.08884
Bt.20430.1.A1_at	106.053	429.919	8.39451	63.6609	7.04085
Bt.18572.1.A1_at	25.5099	22.0257	35.5388	27.0448	272.804
Bt.16628.2.A1_at	84.247	16.3479	488.661	88.6863	15.6016
Bt.16636.2.A1_at	15.1098	8.81368	169.175	9.01534	38.2011
Bt.18278.1.S1_at	22.4167	12.1714	101.061	11.1987	330.19
Bt.9773.1.A1_at	16.7393	7.64007	162.716	11.8919	412.827
Bt.26758.1.A1_at	56.119	301.661	20.2392	25.8717	22.164
Bt.24594.1.A1_at	11.1882	16.5424	84.9876	10.9074	278.108
Bt.20003.1.A1_at	79.2783	367.661	5.65495	61.7	11.0276
Bt.24857.1.A1_at	50.6309	21.4921	8.96882	214.22	9.98794
Bt.4222.1.S1_at	171.371	60.9325	1028.56	132.861	59.47
Bt.11177.1.S1_at	42.6511	201.061	92.0609	25.4333	847.033
Bt.26619.1.S1_at	107.5	42.8718	20.0256	484.265	33.6649
Bt.5432.1.S1_at	34.3235	16.8411	454.261	47.2352	91.4728
Bt.20552.1.S1_at	118.15	22.9796	126.482	882.861	97.1685
Bt.8990.1.S1_at	42.2961	23.471	610.061	60.4369	130.36
Bt.26374.1.A1_at	33.55	207.712	14.5174	19.1897	18.0721
Bt.13651.2.A1_at	208.457	27.9701	2053.89	129.461	521.802
Bt.3637.1.S1_at	65.4609	34.2965	581.248	37.0697	104.098
Bt.2560.1.S1_at	22.4167	26.9993	1653.88	38.5039	781.864
Bt.9185.1.A1_at	27.8444	11.1555	92.0609	13.4888	329.708
Bt.28210.1.S1_at	27.7656	47.2657	94.4609	24.3488	461.849
Bt.13407.1.S1_at	69.8124	391.251	20.5148	45.6682	26.9524
Bt.27292.1.S1_at	18.7136	97.2035	6.04845	11.1406	4.83106
Bt.8027.1.S1_at	24.6022	27.8444	433.472	34.0875	97.3309
Bt.24896.1.A1_at	218.872	218.872	593.461	114.263	2701.62
Bt.3823.1.S1_at	116.661	39.4842	1617.83	140.152	403.521
Bt.20749.1.A1_at	639.594	1903.06	36.0296	189.061	18.8736
Bt.9170.1.A1_at	143.261	881.445	53.6331	143.261	31.1819
Bt.17849.1.A1_at	370.686	1512.46	8.90554	288.057	9.54725
Bt.18229.1.A1_at	442.061	1976.4	115.84	216.623	71.6206
Bt.16515.2.A1_at	41.477	19.9549	148.595	32.3719	551.818
Bt.2847.1.S1_a_at	436.658	232.661	4561.41	510.531	724.747
Bt.19805.1.A1_at	730.73	10.2668	29.7583	237.08	59.461
Bt.9870.2.A1_at	122.061	113.409	815.816	60.8215	45.8154
Bt.9267.1.A1_at	20.4991	16.1958	176.756	16.152	20.4991
Bt.20512.1.S1_at	28.8065	18.4043	282.702	17.0052	699.634
Bt.24467.1.S1_at	12.7627	165.861	562.461	7.57317	69.6457
Bt.4219.1.A1_at	20.2998	14.1009	159.655	11.6639	20.4991
Bt.27949.1.A1_at	230.275	22.9683	12.043	650.061	42.7999
Bt.8945.1.S1_at	31.6641	149.061	571.864	24.0286	47.0921
Bt.19418.1.A1_at	8.35539	7.12297	16.7564	11.8438	104.861
Bt.487.1.S1_at	4.69355	4.45367	45.0682	4.93328	4.69355
Bt.5473.1.S1_at	246.026	38.4939	1436.67	195.237	131.832
Bt.2529.1.S1_at	282.589	133.193	4189.04	440.861	962.986
Bt.10398.1.S1_at	330.42	107.092	429.861	43.4618	2094.11
Bt.8718.1.S1_at	200.964	2432.14	466.79	331.061	47.0655
Bt.28506.1.A1_at	2413.34	160.661	428.775	6979.43	291
Bt.28080.1.S1_at	93.656	381.661	11.6773	43.6718	18.7741
Bt.20551.1.S1_at	30.7717	15.3875	98.2469	19.2229	368.674
Bt.27361.1.A1_at	20.9903	15.1379	452.148	25.2929	149.061
Bt.6250.1.S1_at	146.135	509.709	10.8491	69.2609	6.49493
Bt.19452.1.A1_at	4.68043	5.05087	45.5804	4.38125	4.99154
Bt.8792.1.S1_at	58.2611	29.5487	685.046	53.8141	156.261
Bt.29053.1.A1_at	59.461	44.5675	265.861	52.9997	940.596
Bt.29058.1.A1_at	59.461	64.159	515.201	33.8768	59.461
Bt.15246.1.S1_at	303.036	1498.06	47.9824	207.826	91.0977
Bt.5150.1.S2_at	24.5478	24.5478	212.132	15.6894	24.5478
Bt.5732.1.S1_at	111.661	486.787	75.1346	68.2609	1622.57
Bt.27310.2.A1_at	205.461	184.861	90.0609	1235.67	50.4829
Bt.3405.2.S1_at	22.4167	10.0298	171.461	21.7501	18.8233
Bt.24258.1.S1_at	98.7525	44.8545	2252.26	107.293	862.838
Bt.22637.1.S1_at	51.2628	20.9234	540.988	147.291	25.1856
Bt.23689.1.S1_at	13.924	8.12457	13.924	117.205	13.924
Bt.15912.1.S1_at	28.1571	32.268	229.203	20.2215	17.1271
Bt.2929.2.A1_at	25.2929	195.433	17.4337	25.2929	15.2819
Bt.15801.1.A1_at	80.9277	8.23221	6.01816	8.67561	11.5956
Bt.12081.1.S1_at	220.861	1228.05	90.2904	113.061	104.34
Bt.16926.1.A1_at	28.3959	116.01	4.13675	13.1854	6.04845
Bt.8144.1.S1_at	1653.35	21.4921	5.95517	982.464	17.42
Bt.5351.1.S1_a_at	72.0474	64.8385	319.283	70.0609	1161.43
Bt.5132.1.S1_at	64.8876	39.8017	741.309	91.7813	123.061
Bt.24260.2.S1_at	28.407	42.3723	390.461	25.2726	73.0581
Bt.2452.1.S1_at	872.002	71.7673	3511.58	518.661	127.155
Bt.2657.1.S1_a_at	100.262	450.061	12.7219	52.2621	33.7552
Bt.1086.1.S1_at	42.277	36.0292	228.407	63.2171	811.277
Bt.20402.1.S1_at	43.8718	18.2501	799.384	43.8718	278.857
Bt.6860.2.S1_at	870.758	457.661	168.3	3389.74	43.6718
Bt.8643.2.S1_at	170.744	1631.42	349.329	44.8682	154.682
Bt.4474.1.S1_at	58.6158	44.6575	542.861	54.496	74.6373
Bt.2494.2.S1_a_at	99.6404	126.853	408.261	97.7157	1637.31
Bt.2257.1.S1_at	68.6881	27.0818	1168.79	50.2628	426.471
Bt.2424.1.S1_at	10.0417	8.13217	548.18	12.7532	938.566
Bt.28491.1.S1_at	27.9335	27.5124	184.861	11.412	516.848
Bt.5043.1.S1_at	161.352	76.2609	1471.6	287.124	118.543
Bt.4394.1.S1_at	48.777	83.4609	443.061	33.2949	27.5789
Bt.18311.1.A1_at	91.0071	744.661	88.7691	54.9631	85.0938
Bt.22665.1.S1_at	153.266	24.5812	1167.97	205.261	129.024
Bt.4738.1.S2_at	267.944	57.1288	2434.61	278.295	467.535
Bt.15922.1.S1_at	347.261	2319.26	128.522	277.828	249.502
Bt.5413.3.A1_a_at	46.4235	14.753	686.734	30.3717	243.102
Bt.26437.1.A1_at	152.722	144.894	86.4609	942.66	29.6412
Bt.14239.1.A1_at	108.877	45.9079	1095.06	54.2467	290.16
Bt.27202.1.A1_at	202.567	608.012	6.3096	72.8609	12.4979
Bt.355.1.S1_at	47.314	23.7564	451.06	50.2628	1121.46
Bt.14176.2.S1_at	21.467	19.59	358.818	19.1897	107.013
Bt.1750.1.A1_at	132.661	932.57	118.188	117.317	38.6599
Bt.16263.1.A1_s_at	136.068	674.261	35.0206	95.6609	32.9449
Bt.13869.1.A1_at	56.2613	34.2318	443.397	45.068	56.2613
Bt.17717.1.A1_at	272.359	7.21329	134.861	1369.1	198.293
Bt.10587.1.S1_at	63.0609	112.135	1095.06	43.542	279.214
Bt.3843.1.S1_at	29.6874	8.76337	23.4014	26.6916	202.661
Bt.24919.1.S1_at	120.662	304.061	2493.46	117.548	580.531
Bt.15298.1.A1_at	11.1656	6.19689	724.461	6.68847	1126.64
Bt.6549.1.S1_at	29.2554	46.3243	511.261	15.1174	1106.76
Bt.2183.1.A1_at	121.178	96.9524	2593.86	149.81	889.221
Bt.16483.2.A1_at	7.64007	7.54603	64.4946	7.45544	5.30452
Bt.21473.2.S1_at	27.3992	20.9364	249.163	25.2929	34.4687
Bt.4768.1.S1_at	97.89	19.2419	10.3692	359.861	38.5269
Bt.27545.1.A1_at	192.954	1012.97	20.2329	159.861	80.5818
Bt.15188.1.S1_at	16.081	23.7494	245.861	18.66	50.5786
Bt.11778.1.A1_at	45.317	24.8233	387.461	40.2892	58.9158
Bt.17367.1.S1_at	1390.99	190.061	164.511	4178.87	271.215
Bt.3199.1.S1_at	41.232	22.4167	422.35	53.897	68.1406
Bt.9605.1.S1_at	325.861	101.204	44.3892	1101.43	46.0877
Bt.16415.1.S1_at	10.2785	22.2997	126.114	8.67561	14.2782
Bt.23169.1.S1_at	11.1555	13.548	475.647	9.12827	818.867
Bt.4541.1.S1_at	35.7067	22.011	461.486	35.7067	117.34
Bt.1469.1.S1_at	93.1912	31.707	763.261	98.6089	113.103
Bt.26433.1.A1_at	5.51604	3.91678	25.204	3.77964	80.6633
Bt.6126.1.S1_at	105.061	64.5893	1188.69	92.1704	275.544
Bt.28399.1.S1_at	53.4849	13.4622	230.49	18.0783	630.861
Bt.17988.2.A1_at	7.20701	6.73883	76.6583	6.35027	13.5827
Bt.5589.1.S1_at	25.3313	19.8019	235.646	27.0448	31.1716
Bt.4798.1.S2_at	170.661	118.566	2406.64	56.6115	4812.66
Bt.6392.1.S1_at	65.2132	108.861	9.11343	411.35	10.6181
Bt.3762.1.A1_at	41.5191	33.1449	11.7078	202.907	6.04845
Bt.19959.2.A1_at	8.1202	11.6759	95.5836	10.5291	11.6759
Bt.1927.1.S1_at	72.8616	72.2609	2348.92	231.293	766.187
Bt.21763.2.S1_at	119.826	206.404	558.461	73.2366	2051.18
Bt.13251.1.S1_at	11.225	11.2479	31.6841	13.548	150.373
Bt.24231.2.S1_at	221.063	950.329	61.5889	108.661	43.6718
Bt.23605.2.S1_at	62.2609	68.7329	181.489	53.1949	804.797
Bt.29897.1.S1_at	30.032	28.3353	334.036	29.6045	61.1489
Bt.26712.1.S1_at	6.36445	3.58647	56.7243	5.02697	10.4015
Bt.24258.2.S1_at	11.1555	7.14429	304.507	7.05866	145.711
Bt.17465.1.S1_at	29.6835	51.2046	20.3417	16.7393	262.176
Bt.19267.2.S1_at	15.6232	137.559	7.62114	14.2723	24.0698
Bt.14626.1.S1_at	856.139	2965.76	155.626	332.061	68.1377
Bt.8158.1.S1_at	343.482	27.8444	6.15023	641.272	6.54182
Bt.23216.1.S1_at	70.6577	246.192	942.461	99.7205	23.9493
Bt.12624.1.A1_at	834.621	3565.06	133.379	625.131	77.4609
Bt.5493.1.S1_at	195.737	55.6613	11893.5	228.381	7245.82
Bt.12314.1.S1_at	65.4481	110.541	986.861	115.661	148.192
Bt.9966.1.S1_at	163.273	6.96965	1660.52	115.661	521.831
Bt.23633.2.A1_at	691.026	64.8609	241.061	2224.13	80.7252
Bt.18203.2.S1_at	71.8609	9.91983	71.8609	459.668	54.5272
Bt.18321.1.A1_at	58.7417	76.8721	413.744	33.1313	18.8017
Bt.7078.1.S2_at	194.294	337.751	1609.66	191.434	16.8263
Bt.8059.2.A1_a_at	120.191	7.70636	110.785	513.061	7.57585
Bt.4374.1.S1_at	135.81	5.9553	671.308	83.4609	83.4609
Bt.24033.1.A1_at	96.8609	105.061	835.461	105.061	65.459
Bt.12303.1.S1_at	590.093	219.158	4646.04	567.861	712.021
Bt.22308.1.A1_at	315.871	270.881	72.3291	1821.28	167.061
Bt.23250.2.S1_at	23.2135	18.7035	34.5788	14.6765	202.459
Bt.7955.1.S1_at	69.1994	100.061	496.987	45.7921	1421.15
Bt.16701.1.S1_at	28.8047	21.2227	23.3322	19.371	207.299
Bt.2555.1.A1_at	14.3282	19.0537	26.6433	14.9255	166.704
Bt.3017.1.S1_at	652.349	4001.18	439.807	366.261	341.655
Bt.9966.2.S1_a_at	16.0596	6.9137	203.916	11.7143	413.738
Bt.13248.1.A1_at	38.4821	18.7698	168.941	21.381	495.861
Bt.7418.1.S1_at	17.5119	10.7514	30.1359	10.6188	150.669
Bt.9807.2.S1_at	28.8047	20.1981	2748.51	39.4146	1846.96
Bt.21981.1.A1_at	75.4609	20.0493	3284.52	75.4609	1949.72
Bt.26429.1.A1_at	146.461	118.484	15.7945	631.117	20.5533
Bt.16309.1.S1_at	7.64007	7.61423	17.0963	7.36039	86.8254
Bt.18575.1.A1_at	106.061	569.616	14.1874	93.7732	49.9874
Bt.19484.1.A1_at	11.1555	11.4478	181.856	10.0219	56.2261
Bt.12685.1.S1_at	12.7532	13.9411	6.34654	100.391	12.5057
Bt.17570.2.A1_at	372.055	1095.65	8.60699	162.461	15.6389
Bt.16046.1.A1_at	325.003	161.661	10.014	1002.86	10.695
Bt.4388.1.S1_at	69.4609	19.6354	967.111	91.2906	292.604
Bt.19811.1.A1_at	7.6068	5.90919	90.598	7.64007	201.061
Bt.24593.1.S1_at	64.7707	14.2622	42.8469	399.661	62.1328
Bt.26846.1.A1_at	11.8753	8.51155	191.246	16.4831	55.8613
Bt.10543.1.S1_at	102.261	20.4991	145.942	707.661	61.679
Bt.16114.1.S1_at	10.5291	13.4878	89.8763	5.51644	11.4827
Bt.196.1.S1_at	24.9291	23.2108	955.619	22.4167	1526.4
Bt.16897.1.A1_at	113.861	452.861	8.67916	90.0609	8.67916
Bt.568.1.S1_at	20.7954	173.902	13.548	20.7954	23.9493
Bt.11679.1.S1_at	20.1891	123.923	696.415	22.4167	168.983
Bt.26647.1.A1_at	17.5119	111.564	6.83641	17.5119	9.48145
Bt.7264.1.S1_at	27.6709	19.0671	132.159	21.5785	400.661
Bt.28282.1.S1_at	88.8803	25.8922	8.55685	25.8922	306.198
Bt.8258.2.S1_at	150.771	21.3354	1216.86	140.601	2760.32
Bt.20785.1.A1_at	12.7532	12.1286	105.061	10.5314	12.4146
Bt.3540.1.S1_at	18.3753	7.87041	1162.51	10.9856	815.261
Bt.3201.1.S1_at	203.461	38.0057	193.623	970.461	29.8374
Bt.28126.1.S1_at	12.0695	12.4073	114.817	13.924	13.924
Bt.8963.1.S1_at	18.6033	8.89443	1433.1	10.5837	1848.05
Bt.16124.1.A1_at	210.061	9.35876	56.0344	536.834	9.97666
Bt.13750.1.A1_at	128.63	51.6781	817.261	76.4609	119.6
Bt.22768.1.A1_at	363.165	667.261	363.165	265.134	3594.34
Bt.10734.1.A1_at	23.1252	27.3342	13.9435	23.3509	191.656
Bt.18444.1.A1_at	19.2805	132.461	8.25234	9.90757	310.889
Bt.18533.1.S1_at	830.261	105.804	317.661	2589.04	46.4185
Bt.2304.1.A1_at	15.9637	17.9219	85.3425	12.7532	264.507
Bt.20309.1.S1_at	14.813	8.68694	13.1071	114.661	15.9267
Bt.20836.1.S1_at	14.2723	103.861	8.36591	16.4175	8.72845
Bt.20775.1.S1_at	48.9276	15.4966	446.866	46.4986	99.7152
Bt.4117.1.S1_at	8.95791	8.7659	97.5483	8.64442	18.8017
Bt.18266.1.A1_at	9.51299	67.5698	4.19877	8.67561	8.67561
Bt.25539.1.A1_at	64.4787	13.548	9.99963	226.886	22.4167
Bt.19356.1.A1_at	19.3891	23.2673	204.461	13.0989	39.1718
Bt.19746.1.S1_at	31.5124	10.6409	480.261	42.1264	951.753
Bt.19957.1.A1_at	28.8047	7.66543	898.536	40.7433	460.732
Bt.22746.1.S1_at	75.4609	46.9951	1121.2	63.3114	2180.44
Bt.783.1.S1_at	60.2316	37.5853	5152.46	113.861	3448.82
Bt.22487.3.S1_at	6.21361	4.9598	61.461	7.64567	9.48049
Bt.10200.1.S1_at	156.109	6.92511	337.092	21.6213	7.29811
Bt.2717.1.A1_at	4.62753	4.52839	943.86	5.92623	1081.46
Bt.9680.1.S1_at	357.478	30.2063	18.4043	908.411	78.6162
Bt.20032.2.S1_at	115.661	64.8609	10.7327	411.787	12.4146
Bt.24345.1.S1_at	20.3518	25.8922	563.66	30.4321	1028.79
Bt.21685.1.A1_at	29.1781	176.609	15.3723	19.1897	17.8443
Bt.28089.1.S1_at	126.061	69.7432	125.896	786.723	44.7843
Bt.12063.1.S1_at	43.1502	7.78791	536.861	26.5484	994.227
Bt.7927.1.S1_at	511.594	165.861	333.212	2404.86	128.021
Bt.20707.1.A1_at	15.1098	109.611	9.72578	13.0107	12.7483
Bt.13798.1.S1_at	54.3826	24.3994	444.412	54.3826	73.8609
Bt.26533.1.S1_at	12.7532	18.0389	136.191	13.2664	18.8562
Bt.18520.1.A1_at	184.658	517.073	5.67264	72.1281	8.86194
Bt.1565.1.S1_at	29.6045	18.6871	10.5712	165.759	18.449
Bt.12141.2.S1_a_at	562.461	100.712	160.661	2755.24	495.861
Bt.22969.1.S1_a_at	8.81368	7.14429	72.6778	8.81368	8.81368
Bt.18771.1.S1_at	40.6258	159.835	12.7532	19.1897	4.89385
Bt.9699.1.S1_at	108.308	101.061	10.0005	572.056	54.1933
Bt.16382.1.A1_at	4.29946	4.93642	41.477	3.98943	6.00857
Bt.2425.3.S1_at	92.7071	657.322	49.75	73.8609	89.4255
Bt.6247.1.S1_at	58.5372	41.677	332.759	26.057	860.035
Bt.24208.1.S1_at	51.2628	25.6653	1989.6	30.8707	2799.62
Bt.20512.2.S1_at	11.1555	9.21415	132.668	8.11577	275.701
Bt.23669.1.A1_at	77.4609	346.941	12.702	62.877	15.5088
Bt.9958.1.S1_at	106.267	38.4939	1465.46	45.1201	2585.42
Bt.14559.1.S1_at	35.7428	57.6797	108.753	69.2609	576.676
Bt.22259.1.S1_at	497.461	1884.18	55.1455	334.661	50.8197
Bt.21929.1.S1_at	331.486	1703.38	164.461	193.82	113.841
Bt.20785.2.S1_at	24.0393	13.548	157.121	16.3216	19.3764
Bt.7130.1.S1_at	81.3902	203.57	2236.46	69.5162	826.477
Bt.8549.1.S1_at	59.3489	35.4378	1212.79	70.0609	498.339
Bt.12607.1.A1_at	122.061	393.694	7.11044	48.7655	21.4215
Bt.16823.1.A1_at	110.635	422.468	19.4857	58.2611	18.9478
Bt.26862.1.S1_at	87.8738	22.4191	73.2609	466.328	38.2939
Bt.25016.2.S1_at	88.9724	149.661	234.399	76.6012	1156.75
Bt.4571.1.S1_at	14.7468	11.7223	156.893	13.8392	34.5235
Bt.13096.1.S1_at	20.3673	24.9903	14.8058	12.3374	154.461
Bt.28101.1.S1_at	59.461	15.8671	428.288	52.2439	75.8543
Bt.23305.1.S1_at	570.531	103.865	2711.26	296.944	327.137
Bt.8260.1.A1_at	28.8047	50.8676	204.795	26.8363	603.316
Bt.5259.1.S1_at	30.7717	20.1409	309.232	21.7077	77.6833
Bt.28068.1.S1_at	224.061	799.503	20.4372	108.977	45.5013
Bt.8371.1.S1_at	423.305	1080.03	9.49019	140.061	16.8452
Bt.9357.1.A1_at	36.907	38.4939	368.261	26.5486	73.0414
Bt.1076.1.S1_at	43.4718	28.3846	146.434	66.6609	583.776
Bt.6592.1.S1_at	18.6033	27.8444	2904.27	16.5867	2778.14
Bt.10343.1.A1_at	26.8448	6.89369	48.9603	14.2723	198.045
Bt.20908.2.A1_at	8.13377	7.68251	25.2451	5.87927	95.6609
Bt.21794.1.S1_at	8.2452	11.1555	110.461	10.4022	22.9551
Bt.14166.1.A1_at	13.8654	83.0607	953.861	21.7538	427.462
Bt.12560.1.S1_at	143.366	18.2567	554.403	95.6609	19.4927
Bt.26278.1.A1_at	30.378	128.661	6.30969	19.6642	6.59267
Bt.23218.1.S1_at	482.818	13.6741	10480.9	417.001	5688.56
Bt.28322.1.S1_at	267.813	386.866	1676.52	150.74	18.8017
Bt.13880.1.S1_at	209.167	166.723	7.92917	778.861	15.9804
Bt.13330.1.S1_at	5.07994	9.62603	86.4609	8.94505	17.8229
Bt.11579.1.A1_at	472.661	1684.66	15.593	267.505	97.0897
Bt.13315.1.S1_at	28.8047	16.9727	442.919	22.6357	170.693
Bt.13152.1.S1_s_at	156.793	98.7645	550.659	116.661	1826.61
Bt.28736.1.S1_at	179.261	21.581	216.792	865.935	20.8123
Bt.11135.1.S1_at	78.4609	33.0888	829.717	78.4609	220.892
Bt.23544.1.S1_at	26.1398	15.7208	176.261	26.1398	15.6915
Bt.12691.1.A1_at	177.632	412.835	200.461	92.9763	1816.16
Bt.1342.3.S1_at	18.4043	18.4043	14.9184	148.061	18.4043
Bt.26001.1.S1_at	14.5767	97.1964	7.88638	12.7869	11.0134
Bt.14010.1.S1_at	66.6609	14.7114	150.667	27.8444	509.742
Bt.4175.2.S1_at	23.2626	22.1906	323.268	33.752	681.261
Bt.29853.1.S1_at	20.2998	94.4609	6.77939	8.94457	9.73972
Bt.352.5.S1_a_at	24.5478	24.5478	8.75792	171.774	24.5478
Bt.471.1.S1_at	13.4341	11.9145	384.681	27.8444	663.199
Bt.5220.2.S1_at	13.548	15.594	158.029	12.8786	34.7231
Bt.18514.1.A1_at	6.96516	9.54745	63.1713	7.14429	6.42864
Bt.11194.1.S1_at	80.8266	75.0779	629.661	60.0846	83.7509
Bt.126.1.S2_at	29.8045	17.6445	224.261	29.8045	29.8045
Bt.20994.1.S1_at	5.67264	5.79213	6.30969	5.61122	49.1354
Bt.10861.1.S1_at	228.261	1129.97	80.7116	102.34	136.548
Bt.27681.1.A1_at	98.8609	505.032	27.0804	114.564	12.9786
Bt.21981.2.S1_at	9.59933	9.69784	106.861	6.96981	26.7196
Bt.19784.1.A1_at	242.661	1060.26	104.068	142.861	35.0144
Bt.4345.1.S1_at	28.8047	28.8047	324.406	24.0436	78.6013
Bt.28527.1.A1_at	123.963	892.261	136.89	72.5075	95.6609
Bt.16018.1.S1_a_at	9.56043	6.3404	626.362	12.5531	745.061
Bt.3106.1.S1_at	339.657	1321.25	57.7984	249.061	28.6341
Bt.26051.1.A1_at	11.189	6.92146	200.063	27.8444	404.261
Bt.20351.1.S1_at	274.653	80.5568	165.261	1289.36	111.353
Bt.12285.2.S1_a_at	29.5914	34.4021	458.061	17.431	163.701
Bt.5084.1.S1_at	1749.17	190.061	37.1863	565.877	123.81
Bt.3478.1.A1_s_at	106.061	24.5217	3432.4	55.382	2469.96
Bt.26381.1.A1_at	6.08016	44.6855	4.37552	4.9838	6.08016
Bt.4446.1.A1_at	22.4167	15.3016	173.575	26.2406	19.837
Bt.27298.1.A1_at	22.8389	159.311	13.4396	20.1109	20.4991
Bt.21851.1.A1_at	4.52252	6.14567	56.0611	6.48678	10.0588
Bt.12665.1.A1_at	202.524	1948.56	188.8	167.431	393.807
Bt.14676.1.S1_at	161.659	49.1448	1372.26	341.18	136.851
Bt.8640.1.S1_at	146.461	1052.1	146.461	142.861	74.537
Bt.26501.1.S1_at	138.061	20.1799	998.061	87.5322	261.777
Bt.3403.1.S1_at	244.302	352.861	1725.52	217.762	42.3879
Bt.7709.1.S1_at	51.2628	400.069	79.8889	35.7445	29.5737
Bt.19449.1.A1_at	239.661	938.557	66.3484	89.6953	75.7797
Bt.8328.1.S1_at	45.5084	104.861	189.533	59.3137	797.935
Bt.20194.1.S1_at	81.3334	172.861	334.661	46.0694	1243.05
Bt.20020.1.S1_at	52.2415	33.3513	73.1372	123.861	569.807
Bt.3216.1.A1_at	11.1555	6.62927	22.4678	8.67561	98.4023
Bt.4067.1.S1_at	20.7046	7.24014	22.4167	16.7393	136.791
Bt.20432.1.S1_at	56.5385	19.3891	1048.86	109.392	390.465
Bt.29894.1.S1_at	17.5119	10.6947	285.362	17.2842	497.461
Bt.1749.1.S1_at	28.0626	21.464	239.752	43.0718	590.03
Bt.18080.2.S1_at	1015.6	2465.76	7.87799	374.461	21.8666
Bt.27053.1.A1_at	20.2998	110.399	7.41785	17.7346	8.9968
Bt.8669.1.S1_at	134.661	542.87	37.7171	81.0609	21.7423
Bt.27318.1.S1_at	261.987	135.494	142.264	119.461	1342.02
Bt.4194.1.S1_at	77.4609	21.8059	489.418	112.617	34.5235
Bt.1855.1.S1_at	306.461	559.461	2220.32	559.461	6932.06
Bt.18568.1.A1_at	377.155	1205.17	19.9929	206.261	40.2095
Bt.22079.1.A1_at	19.8793	24.5478	426.704	19.8793	725
Bt.13127.1.S1_at	14.3252	28.01	24.5478	14.3099	165.414
Bt.12396.1.S1_at	55.2749	86.7316	561.567	53.1838	79.2609
Bt.16609.1.A1_at	45.6487	237.535	10.6133	34.1235	27.4791
Bt.27281.1.S1_at	43.4718	5.51601	498.007	29.6974	856.728
Bt.19107.1.S1_at	10.0005	9.49298	162.894	6.97631	64.9178
Bt.13240.1.S1_at	290.661	49.5787	1801.5	225.743	333.729
Bt.15540.1.A1_at	8.18293	6.73883	71.877	9.6723	10.5631
Bt.5851.1.A1_at	17.762	22.0627	295.461	24.0973	90.467
Bt.21981.3.S1_at	84.6609	22.4917	2984.92	79.8041	2138.59
Bt.10884.1.S1_at	66.3555	11.1172	959.961	66.3555	413.08
Bt.18086.1.S1_at	81.1006	364.93	25.7655	45.6682	30.1181
Bt.8879.1.A1_at	7.47496	5.75655	15.6212	5.90421	69.4526
Bt.23098.1.S1_at	186.461	116.461	1996.56	186.461	531.083
Bt.9156.1.A1_at	45.4442	384.041	35.7067	24.3712	87.4323
Bt.27226.1.S1_at	134.117	50.1914	49.264	530.923	36.0759
Bt.28329.2.A1_at	12.2084	14.0838	35.1235	12.4524	146.33
Bt.16073.1.A1_at	29.4989	184.525	11.7595	25.2929	24.7046
Bt.10169.1.S1_at	420.39	1344.18	21.159	255.261	31.764
Bt.9130.2.A1_at	205.96	752.461	18.9158	111.261	55.8613
Bt.6890.1.S1_at	124.889	180.654	576.433	52.2621	1737.47
Bt.21294.1.A1_at	11.1555	12.0691	331.755	16.3065	169.286
Bt.7413.1.S1_at	117.457	80.9187	614.261	124.292	1710.78
Bt.13975.1.S1_a_at	26.8448	35.9115	1298.72	19.2417	963.802
Bt.198.1.S1_at	13.19	7.64007	25.7535	36.2315	162.97
Bt.16271.2.A1_at	5.24064	5.96343	45.3423	5.96343	5.17386
Bt.10124.1.S1_at	33.2664	18.6486	1382.26	29.5034	1580.18
Bt.22199.1.S1_at	38.4939	50.043	29.4046	30.5332	299.697
Bt.4959.1.A1_at	193.461	193.461	1436.24	136.295	186.472
Bt.24941.1.S1_at	69.808	295.774	25.903	39.4842	15.4966
Bt.14166.2.S1_at	8.30366	19.4716	198.308	10.7487	70.1584
Bt.24023.1.A1_at	1633.67	74.0609	6.5004	1343.71	13.0425
Bt.27186.1.S1_at	157.861	318.915	483.652	105.618	2082.23
Bt.22170.2.A1_at	1001.61	149.676	234.861	2444.12	24.1858
Bt.9093.1.A1_at	1265.38	3898.76	248.736	557.861	44.0584
Bt.20762.2.S1_at	126.061	417.453	30.8171	55.6468	9.74167
Bt.24814.1.S1_at	156.496	623.512	18.4043	131.261	23.746
Bt.26968.1.S1_at	51.8556	282.861	42.0071	42.9933	6.94756
Bt.28702.1.S1_at	70.9192	43.008	623.549	34.1235	179.461
Bt.2297.1.S1_at	263.261	30.4257	285.827	1423.56	151.342
Bt.8549.1.S2_at	36.5765	38.4939	979.757	44.0041	505.461
Bt.29546.1.A1_s_at	37.0718	17.4128	397.223	27.0448	727.974
Bt.12688.1.A1_at	541.223	1489.66	47.8937	237.136	13.0929
Bt.12058.1.A1_at	100.804	45.3395	458.512	69.2587	1194.66
Bt.3235.1.A1_at	17.0838	28.8047	305.661	27.8013	86.4709
Bt.7959.1.A1_at	71.6609	626.336	106.2	95.6609	41.2175
Bt.22494.1.S1_at	9.97344	10.6866	168.089	7.64007	68.4609
Bt.15712.1.S1_at	396.915	135.755	2080.46	195.819	324.122
Bt.8322.2.S1_at	139.957	532.061	40.2842	59.4693	36.5067
Bt.16214.1.A1_at	22.2006	93.2279	7.01051	10.5291	8.04459
Bt.17447.1.A1_at	130.987	410.665	12.0624	49.3017	29.4046
Bt.23148.1.S1_at	161.298	15.0443	2424.26	186.214	1099.89
Bt.3890.1.S1_at	123.061	59.2587	1610.3	120.225	600.973
Bt.13789.1.A1_at	13.044	5.75655	292.061	31.0167	120.107
Bt.17311.2.S1_at	79.9109	374.583	29.5829	60.061	22.3437
Bt.17824.2.A1_at	52.2621	41.2318	444.793	42.6903	88.8242
Bt.2632.1.S1_at	369.44	214.061	1917.77	335.252	66.1311
Bt.22371.2.S1_at	38.4939	11.9831	40.2074	213.283	18.4701
Bt.23178.1.S1_at	209.863	10.724	6078.46	188.401	4755.52
Bt.24607.1.S1_at	438.461	133.154	362.942	1798.86	20.4423
Bt.16176.1.A1_at	162.061	529.815	28.744	75.2577	19.8366
Bt.13429.2.S1_at	33.5821	18.9087	257.861	37.8637	39.8425
Bt.13991.2.S1_at	905.132	23.7313	194.861	2923.09	472.201
Bt.22477.1.S1_at	21.0498	127.987	306.526	16.3498	13.924
Bt.21930.1.S1_at	76.1459	17.6895	103.109	43.0718	462.727
Bt.2111.1.S1_a_at	126.597	74.9852	35.7067	480.918	16.9347
BtAffx.1.7.S1_at	5.67264	39.4847	4.0476	5.07835	5.07835
Bt.23318.1.S1_at	154.997	11.0467	3693.41	90.3939	4141.06
Bt.10090.1.S1_at	42.277	210.939	8.48881	51.9998	9.37906
Bt.100.1.S1_at	78.4609	8.70227	83.3606	707.979	211.295
Bt.4901.1.S1_at	98.155	133.135	224.261	74.8827	1033.14
Bt.28172.2.A1_at	46.4657	245.261	10.6831	45.4805	23.9493
Bt.4655.1.S1_at	30.7349	25.896	393.474	33.1449	122.301
Bt.16538.1.S1_at	86.4164	14.9984	1747.26	150.661	836.765
Bt.25196.1.A1_at	6.73235	5.75655	6.19159	6.63427	50.2433
Bt.18822.1.A1_at	69.0188	37.6089	658.074	49.5305	1249.86
Bt.13204.1.S1_at	18.099	14.4643	162.842	25.2929	24.6068
Bt.229.1.S1_at	20.55	136.889	11.1555	20.55	17.1271
Bt.22699.3.S1_at	36.4635	42.4351	33.5449	33.3482	288.853
Bt.17293.2.S1_at	7.49692	5.99137	63.4921	5.2483	13.924
Bt.16578.1.A1_at	34.3774	13.548	19.2714	170.097	19.8184
Bt.28328.1.A1_at	20.595	120.328	6.73883	17.5119	16.6857
Bt.2259.1.S1_at	36.2995	46.4657	46.4657	279.097	13.924
Bt.27446.1.A1_at	160.861	534.866	15.209	93.6542	22.9066
Bt.19717.1.S1_at	104.609	39.0397	43.6718	470.847	55.928
Bt.12966.1.S1_at	589.071	99.0638	476.731	2345.16	93.964
Bt.6357.1.S1_at	934.64	268.861	4333.93	698.861	349.261
Bt.23662.2.S1_at	621.061	1650.92	23.0169	258.861	50.7137
Bt.17926.1.A1_at	12.7532	8.39793	103.297	10.1822	21.8659
Bt.7152.2.S1_at	28.8047	9.1214	200.305	28.8047	36.4685
Bt.24664.1.S1_at	48.4818	6.30969	5.77147	6.30969	6.17106
Bt.23399.1.S1_at	159.488	48.5977	1059.06	138.544	200.16
Bt.11075.2.S1_at	4.53011	4.23614	39.4842	3.80826	7.64007
Bt.26671.1.S1_at	55.6613	393.162	32.2295	55.6613	56.6898
Bt.1035.1.S1_a_at	60.7266	106.061	1064.69	96.6135	306.396
Bt.1720.1.S1_at	59.461	34.3091	476.825	74.1355	1060.71
Bt.10068.1.S1_at	789.418	2736.06	98.5752	500.461	104.835
Bt.5277.1.S1_at	247.461	58.9183	297.499	1357.86	109.172
Bt.25101.1.S1_at	16.1964	70.3935	4.21565	11.8606	4.69355
Bt.16047.1.S1_at	598.861	119.396	150.251	1622.18	53.2477
Bt.20167.1.S1_at	42.3219	41.1237	23.0269	24.3488	255.116
Bt.20934.1.S1_at	297.261	800.461	27.8444	102.261	31.1716
Bt.20619.1.S1_at	154.647	74.1754	247.461	203.24	1313.02
Bt.21559.1.S1_at	74.5005	61.7752	590.661	90.1284	75.269
Bt.5319.3.S1_s_at	506.861	1312.11	26.7187	180.336	50.4521
Bt.10809.1.S1_at	10.0005	7.49558	11.4469	73.33	8.56126
Bt.19978.1.A1_at	110.522	34.3235	420.862	79.6408	1126.87
Bt.23894.1.A1_at	16.0596	9.09575	234.048	16.0596	97.4667
Bt.20216.2.S1_at	551.861	1404.96	15.771	230.935	31.7154
Bt.27617.1.S1_at	33.2215	10.0372	723.277	33.1449	954.219
Bt.621.1.S1_at	185.661	108.405	1247.78	185.661	160.228
Bt.28836.1.S1_at	220.36	1055.68	84.0859	148.861	95.3354
Bt.1792.1.S1_at	58.2611	17.8183	668.365	53.548	1139.97
Bt.8106.1.S1_at	29.7589	42.0092	1154.06	10.9311	998.13
Bt.28008.1.S1_s_at	59.8306	232.661	4.86003	58.545	6.28399
Bt.20979.1.S1_at	46.4657	19.1832	388.461	31.3716	113.34
Bt.1366.1.S1_at	6.73883	7.5442	98.5143	8.61803	181.182
Bt.727.3.S1_a_at	172.661	1040.86	73.205	61.1543	244.124
Bt.21813.1.S1_at	22.4617	14.6124	220.261	14.278	405.107
Bt.11130.1.S1_at	443.592	2238.68	283.861	283.861	150.661
Bt.7152.1.S1_at	25.8922	10.7178	170.863	25.8922	25.8922
Bt.24460.1.S1_at	114.661	137.258	16.9588	564.371	36.0517
Bt.13562.1.S1_at	110.111	79.2609	739.831	151.565	45.3898
Bt.14034.1.A1_at	183.461	37.2008	19.0856	455.261	27.9182
Bt.15779.3.S1_at	36.4761	63.0609	109.722	12.7647	411.96
Bt.8308.1.A1_at	14.2663	14.4643	350.313	12.0348	203.713
Bt.7948.1.S1_at	75.4609	362.917	29.7202	43.9232	39.8002
Bt.29920.1.S1_at	287.606	32.6955	256.706	1339.06	136.24
Bt.25657.1.S1_at	7.34122	3.96561	45.6682	5.85277	6.41726
Bt.20294.1.S1_at	205.461	762.837	32.9988	115.746	57.8763
Bt.9283.1.A1_at	37.8328	671.58	298.654	39.6216	34.5235
Bt.8258.1.S1_at	220.161	22.0378	1904.46	151.552	3283.86
Bt.27565.1.S1_at	81.6609	114.139	87.0609	21.2524	577.039
Bt.5200.1.S1_at	992.25	29.5362	309.261	2560.5	172.369
Bt.21317.1.S1_at	113.722	484.861	25.5715	43.4834	75.3358
Bt.3794.1.S1_at	40.2842	27.3824	517.261	55.2675	945.248
Bt.21046.1.A1_at	819.992	2068.91	63.0609	346.666	9.20242
Bt.29569.2.S1_at	141.061	700.048	53.6616	141.061	37.2442
Bt.8593.1.A1_at	16.95	11.0782	199.304	14.9055	70.2609
Bt.15853.1.S1_at	128.093	95.4609	104.119	84.301	795.273
Bt.28338.1.S1_at	44.8682	28.8047	313.461	37.8143	51.2924
Bt.9200.1.A1_at	124.075	30.2771	126.493	565.861	26.1468
Bt.6815.1.A1_at	142.446	35.3235	266.739	79.3552	958.979
Bt.3764.1.S1_at	153.661	169.875	1056.86	74.6904	153.661
Bt.20254.1.S1_at	11.0233	89.7831	13.924	7.87348	13.924
Bt.25169.1.A1_at	8.81368	5.30064	117.42	8.81368	46.0703
Bt.9088.1.S1_at	28.8047	10.4945	229.916	46.2273	36.1464
Bt.26748.1.A1_at	78.7469	11.3224	31.5716	220.43	5.51604
Bt.15758.1.S1_at	186.861	416.351	1140.66	36.0734	26.7337
Bt.3251.1.S1_at	695.861	2657.14	300.342	452.361	9.07937
Bt.2285.1.A1_at	81.7281	57.5397	1629.19	66.6609	922.06
Bt.26716.3.A1_a_at	319.061	14.7438	123.664	1259.65	231.728
Bt.21543.1.S1_at	30.9713	36.2594	276.554	36.2594	40.0842
Bt.8976.1.S1_at	98.4422	19.6947	248.658	184.861	1013.41
Bt.18537.2.S1_at	43.6488	154.761	32.3449	34.2143	473.466
Bt.20534.1.S1_at	23.3254	178.16	13.9874	18.4043	38.4274
Bt.14116.1.A1_at	110.457	12.3863	2081.46	92.1305	2560.5
Bt.10133.1.A1_at	9.89842	59.6812	6.32798	8.67561	6.24093
Bt.7620.1.S1_at	121.237	480.461	48.0143	76.3257	15.2896
Bt.3797.1.S1_at	85.326	9.84318	1855.67	55.6613	1795.71
Bt.28816.1.A1_at	92.6505	59.1288	487.98	66.6609	38.2582
Bt.12140.1.S1_at	45.2478	191.068	9.19851	32.3449	16.3495
Bt.12135.1.S1_at	375.837	810.327	28.841	73.8609	32.6572
Bt.20510.1.S1_at	16.7393	17.7028	16.8111	20.3557	136.856
Bt.23123.1.S1_at	192.005	15.7916	858.646	138.732	1939.06
Bt.19639.2.S1_at	8.82448	6.35179	19.2414	8.17346	79.2866
Bt.18115.1.A1_at	15.6039	14.8997	28.0535	9.42601	127.5
Bt.7492.1.S1_at	58.0953	18.3329	173.861	61.3077	555.1
Bt.9312.2.S1_at	89.8609	516.661	126.82	51.1557	14.5115
Bt.25663.1.A1_at	42.8112	10.7164	262.661	47.0575	39.6229
Bt.24597.2.S1_at	35.3235	55.9568	30.2045	23.2112	272.724
Bt.9030.1.S1_at	11.7498	19.3891	323.947	13.548	176.478
Bt.8107.1.S1_at	13.548	12.6679	159.411	13.1133	49.6205
Bt.14853.1.A1_at	489.561	2089.95	231.665	260.089	140.866
Bt.5770.1.A1_at	25.8922	25.5288	61.8737	16.1363	238.536
Bt.23821.1.S1_at	30.3717	13.548	253.661	20.3008	464.667
Bt.12175.1.A1_at	40.2842	147.208	3.52645	28.9881	9.51538
Bt.16055.2.S1_a_at	160.861	37.4939	1621.69	100.572	698.133
Bt.20697.2.A1_at	14.8909	8.34339	9.42601	68.818	4.16397
Bt.16709.1.A1_at	79.6609	246.812	7.14429	42.8568	11.6397
Bt.3948.1.S1_at	454.261	1739.41	49.9926	425.462	57.3781
Bt.21770.1.S1_at	183.817	183.817	1346.59	174.661	164.36
Bt.23696.1.A1_at	10.3995	10.3186	80.0951	9.15136	12.3012
Bt.18652.2.S1_at	205.461	620.138	32.2017	109.148	11.9226
Bt.24324.1.A1_at	22.0391	19.8144	184.2	27.6444	27.6444
Bt.5021.1.S1_at	107.301	126.578	3788.68	111.23	3940.26
Bt.29673.1.A1_at	8.65599	7.64007	66.6609	9.42601	9.42601
Bt.11711.1.A1_at	2410.39	5649.3	86.1135	1035.79	17.1271
Bt.19514.1.A1_at	93.1846	13.548	15.1092	234.265	18.4005
Bt.22295.1.S1_at	126.061	44.4339	260.797	101.328	966.715
Bt.24317.1.A1_at	38.4939	43.6587	7.5754	28.0422	217.36
Bt.3854.1.S1_at	131.812	106.649	1930.56	340.461	485.261
Bt.7131.1.S1_at	85.6609	33.7794	556.95	85.6609	92.7699
Bt.20402.2.A1_at	52.2621	17.9418	734.491	63.7616	1141.56
Bt.13619.1.A1_at	674.562	2014.16	7.37947	503.261	27.6444
Bt.5149.1.S2_at	42.2448	25.4712	218.661	23.0415	25.8922
Bt.9711.1.S1_at	43.7881	19.6847	297.061	67.9947	29.6645
Bt.12906.1.S1_at	426.348	59.3961	3059.86	209.261	1108.23
Bt.17570.1.A1_at	364.684	974.792	12.4141	178.261	31.8876
Bt.19174.1.A1_at	208.402	7.49585	6.7316	286.861	15.4966
Bt.5301.1.S1_at	616.106	388.614	6671.24	293.061	2781.24
Bt.16350.2.A1_s_at	4.29495	4.21746	35.4513	6.16683	4.17617
Bt.22371.1.A1_at	85.6609	15.4546	85.6609	396.831	32.2732
Bt.19479.2.A1_a_at	96.4397	58.661	16.7367	321.861	11.6679
Bt.20605.1.S1_at	164.45	445.661	1067.74	38.1084	13.8867
Bt.28172.1.S1_at	28.4249	139.861	6.78636	28.4249	12.8508
Bt.2997.1.A1_at	23.9493	19.8769	14.3282	23.9493	154.056
Bt.20919.3.S1_at	237.744	52.7452	51.0628	725.711	73.0609
Bt.21873.1.S1_at	651.143	517.268	859.661	3801.83	68.804
Bt.24315.1.A1_at	29.8359	13.1769	166.425	17.5119	352.203
Bt.17098.2.A1_at	60.01	38.3493	13.548	245.64	23.0598
Bt.18748.1.A1_at	48.8401	156.94	6.30969	23.3509	11.0074
Bt.24801.1.A1_at	206.708	644.554	4.86949	165.261	10.189
Bt.24813.2.S1_at	12.3977	15.9609	116.061	10.8821	23.1616
Bt.21911.1.S1_at	163.261	29.7614	87.6589	646.461	76.0243
Bt.22170.1.S1_a_at	762.362	99.2609	177.018	1829.19	84.9407
Bt.120.1.S1_at	73.6609	16.9954	370.061	57.1855	53.4052
Bt.15784.1.S1_at	48.6312	5.65031	1276.1	71.8609	1314.8
Bt.1199.1.S1_at	210.606	178.261	978.085	149.038	5.51604
Bt.1439.1.S1_at	25.1785	25.8922	459.712	20.068	239.799
Bt.9193.1.S1_at	242.03	287.009	745.993	248.006	2747.46
Bt.1615.1.A1_at	5.59479	4.39202	38.1755	5.59479	4.81088
Bt.8199.1.S1_at	21.9895	33.0908	37.8939	21.0445	212.07
Bt.24905.1.A1_at	169.261	775.849	51.9525	167.665	42.0278
Bt.5531.1.S1_at	14.2723	23.7494	46.7368	15.6458	181.942
Bt.8997.1.S1_at	33.0703	45.0682	293.883	29.7858	49.7778
Bt.20756.1.A1_at	5.67264	4.26261	48.464	6.30969	9.95778
Bt.13873.1.S1_at	37.3067	38.7778	155.6	31.1415	452.81
Bt.24348.1.A1_at	8.04667	14.8871	69.4609	6.50349	8.21425
Bt.24464.1.A1_at	4.7924	34.3235	4.43991	4.7924	4.32649
Bt.16721.1.A1_at	29.367	221.913	12.2827	17.5119	402.432
Bt.28431.1.S1_at	28.7686	121.265	315.261	17.5583	784.36
Bt.5269.1.S1_at	1449.03	1427.06	8483.07	1033.95	670.058
Bt.28237.1.A1_at	15.825	11.1555	224.098	13.0304	336.745
Bt.20270.1.S1_at	87.4393	15.4646	848.031	85.4609	1407.5
Bt.11694.1.A1_at	36.5067	31.8029	1107.17	42.3144	922.965
Bt.444.1.S1_at	263.261	516.972	4.4179	73.4828	9.65223
Bt.3140.1.A1_at	49.264	57.6039	183.647	39.9003	576.937
Bt.12875.1.S1_at	76.4939	25.0318	1071.97	64.6609	570.026
Bt.8962.3.S1_s_at	84.2007	84.2007	557.2	79.2609	52.3996
Bt.17990.1.A1_at	826.461	1973.57	9.42601	364.282	48.3638
Bt.22301.1.S1_at	223.042	32.3449	62.1399	18.2991	12.7452
Bt.11224.1.S1_at	613.581	549.861	4422.66	411.485	816.967
Bt.6865.1.S1_at	159.885	10.2889	1925.46	159.885	950.536
Bt.20409.1.S1_at	57.4611	45.8682	548.418	51.5048	152.422
Bt.17441.1.A1_at	7.18713	8.30366	83.8874	7.64007	24.1045
Bt.19583.1.A1_at	58.8311	294.496	21.1103	40.2842	40.2842
Bt.14223.3.S1_at	6.45771	6.45771	30.7717	4.03871	78.769
Bt.20226.1.A1_at	163.103	313.665	847.083	114.661	2445.41
Bt.14198.1.S1_at	138.061	138.061	1416.09	94.999	438.801
Bt.9147.1.A1_at	361.947	154.368	347.309	1532.66	10.7122
Bt.19071.1.S1_at	186.861	1066.48	203.202	156.799	41.0578
Bt.28112.1.S1_at	42.9415	9.22307	307.461	53.0621	65.7426
Bt.24284.1.A1_at	5.3381	5.31151	43.0718	6.30969	6.30969
Bt.19266.1.A1_at	15.1098	9.40475	111.384	14.1293	22.1556
Bt.15671.1.S1_at	71.6609	28.9345	536.207	55.7278	145.638
Bt.9487.1.S1_at	268.061	882.079	31.6759	193.293	26.8515
Bt.21956.2.A1_at	86.114	354.679	18.2943	60.061	33.909
Bt.16067.1.S1_at	25.4744	14.0627	368.261	16.4709	496.57
Bt.11324.1.A1_s_at	42.277	14.2939	183.147	41.4368	6.17865
Bt.27668.1.A1_at	482.816	999.841	27.5704	132.061	22.4167
Bt.1537.1.S1_at	277.379	48.264	3436.61	244.091	1779.91
Bt.26123.1.S1_at	168.461	168.461	87.7558	940.661	90.9837
Bt.26813.1.S1_at	80.6609	102.111	484.433	24.2009	61.615
Bt.27543.1.A1_at	9.18715	8.2656	214.061	7.88247	242.248
Bt.27529.1.S1_at	212.497	1502.16	226.373	267.343	115.773
Bt.17489.2.S1_at	180.493	488.261	6.50917	86.0256	25.1235
Bt.27336.1.A1_at	187.555	32.9153	5.69761	318.061	7.87775
Bt.17508.2.A1_at	176.714	104.791	72.9704	791.663	82.8609
Bt.6879.1.S1_at	52.5783	213.729	486.861	31.5372	1275.96
Bt.9673.1.S1_at	34.3235	20.097	229.896	28.6945	42.934
Bt.24733.1.A1_at	86.8088	460.651	39.4842	43.9688	83.9375
Bt.17915.1.S1_at	546.365	2398.86	282.323	538.937	9.10226
Bt.9741.1.S1_at	67.0483	98.6354	569.261	97.2211	1315.3
Bt.17780.1.A1_at	134.57	9.68419	14.2723	39.9537	13.1528
Bt.9602.1.S1_at	305.4	726.294	7.66352	119.461	29.4046
Bt.1929.1.S1_at	127.461	19.6565	216.624	102.154	816.484
Bt.26950.1.A1_at	387.056	837.261	6.2425	154.576	8.85308
Bt.5519.1.S1_at	1402.35	158.213	7608.86	1447.46	1268.7
Bt.23504.1.A1_at	20.7075	19.4961	152.661	17.0011	26.2445
Bt.1711.1.A1_at	489.561	24.0383	110.592	1457.28	245.108
Bt.2418.1.S1_at	41.477	17.9891	879.432	35.9915	840.533
Bt.22842.1.S1_at	36.5067	22.2707	474.767	49.5743	180.122
Bt.24858.1.A1_at	125.061	9.74696	160.068	489.461	5.84765
Bt.28578.1.S1_at	257.125	97.8637	257.125	1213.26	71.4045
Bt.22788.3.A1_at	20.2362	123.061	14.3763	17.1535	15.4966
Bt.23331.1.S1_at	250.745	14.6136	3475.08	153.461	2532.03
Bt.16886.1.A1_a_at	734.114	1940.16	85.6989	336.661	40.0842
Bt.17482.1.A1_at	49.264	36.156	18.0518	292.63	59.0817
Bt.16395.1.A1_at	25.4885	17.2839	181.061	25.4885	31.0281
Bt.27310.1.S1_at	84.8423	90.4609	46.0565	481.359	44.7014
Bt.11462.1.S1_at	75.4609	94.5638	465.664	165.686	1349.53
Bt.11013.1.S1_at	59.461	58.5859	453.238	47.8107	82.8609
Bt.18952.1.A1_at	5.76175	6.45326	47.8657	7.49721	6.45326
Bt.23903.1.A1_at	11.6286	8.81368	105.639	10.7028	28.7133
Bt.1268.1.A1_at	147.261	15.8231	1808.18	133.426	2466.06
Bt.24587.1.A1_at	203.847	6.72906	3328.06	533.108	5291.12
Bt.22170.1.S1_at	248.461	45.8387	64.7611	650.819	37.6562
Bt.24499.1.A1_at	186.861	732.414	34.5598	114.661	79.4587
Bt.18031.1.S1_at	55.8613	28.5615	55.8613	320.053	36.3158
Bt.4609.1.S1_at	240.661	141.438	1234.09	233.856	72.9659
Bt.1652.1.S1_at	20.6049	3.64037	128.861	12.933	37.591
Bt.28223.1.S1_at	8.30366	5.84184	6.49644	52.7414	8.30366
Bt.28708.1.S1_at	17.5119	23.6513	203.154	10.7581	68.1589
Bt.20068.1.S1_at	255.475	1126.89	237.861	117.494	32.8256
Bt.24483.1.A1_at	61.6263	42.8718	51.6357	323.909	23.5627
Bt.17876.1.A1_at	30.1075	43.6931	66.6609	28.5188	303.261
Bt.15506.1.A1_s_at	15.1098	115.095	30.4666	13.1331	6.73883
Bt.24292.1.S1_at	215.414	336.496	1303.86	142.605	50.3142
Bt.24413.1.S1_at	257.661	1252.69	110.67	315.601	38.0986
Bt.24328.1.S1_at	63.9888	45.8682	592.683	53.0387	180.345
Bt.13556.2.A1_x_at	5.8334	5.24418	64.5155	4.9838	108.696
Bt.12149.1.S1_at	137.034	51.2628	10.8325	367.228	25.4179
Bt.18577.2.A1_at	56.6277	40.4842	76.6158	77.3902	454.4
Bt.19027.1.A1_at	202.461	947.613	59.3655	186.291	86.5406
Bt.22747.1.S1_at	104.061	156.631	660.6	43.4799	68.3134
Bt.16814.1.A1_at	36.9102	179.251	8.91522	34.1235	21.0243
Bt.17416.1.S1_at	776.261	6.28383	83.0978	1017	34.0268
Bt.27648.1.A1_at	63.0609	256.027	11.8919	50.3594	21.6161
Bt.8105.1.S1_at	38.6325	28.3177	282.772	30.3717	60.3701
Bt.21246.1.A1_at	18.0061	124.072	8.08429	25.2929	18.0061
Bt.26885.1.S1_at	73.0588	142.661	935.295	40.0278	296.512
Bt.6087.2.S1_a_at	167.377	27.8813	971.869	121.261	1843.63
Bt.7092.2.S1_at	24.9477	9.3025	206.662	15.6351	338.557
Bt.4793.1.S2_at	769.539	759.913	104.05	2886.96	96.1666
Bt.20593.2.S1_at	35.0712	40.724	501.055	16.7393	714.112
Bt.22112.1.S1_at	218.861	771.061	8.54198	218.861	26.3504
Bt.12375.1.S1_at	117.744	14.5154	99.968	657.861	143.673
Bt.27803.1.A1_at	105.487	437.769	14.2723	97.8609	36.5067
Bt.7984.1.S1_at	19.3891	29.8045	463.41	13.444	539.62
Bt.25055.1.A1_at	88.3065	30.2319	23.2135	275.661	20.525
Bt.19642.1.A1_at	213.517	581.097	25.5744	82.0547	34.5235
Bt.4895.1.S1_at	111.661	19.2045	514.735	76.8227	84.9671
Bt.25812.1.A1_at	6.73883	7.97114	61.4342	7.55197	11.9736
Bt.17474.1.A1_at	27.8444	177.171	27.8444	23.3693	19.2494
Bt.1296.2.S1_at	471.661	1077.26	24.4769	211.061	4.69355
Bt.5636.2.S1_at	34.8962	27.954	77.4609	13.3103	263.538
Bt.5366.1.S1_at	434.551	24.3138	890.661	117.769	2334.79
Bt.1300.1.S1_at	33.1531	20.4596	378.229	137.261	39.2129
Bt.26095.1.A1_at	9.53934	5.56982	8.81499	60.061	9.53934
Bt.4872.1.S1_at	150.476	37.2749	2674.06	168.413	1868.16
Bt.17756.1.A1_at	43.814	39.4842	6.03737	66.511	269.778
Bt.26505.1.S1_at	6.73883	40.4842	5.59479	5.43498	4.73926
Bt.11080.1.S1_at	39.2056	20.8081	18.4043	190.316	28.443
Bt.7543.1.S1_at	17.8512	14.4643	8.40929	15.0113	99.6514
Bt.27097.1.A1_at	62.2543	440.298	78.8696	27.8444	78.9737
Bt.2850.1.A1_at	8.77099	8.5136	13.5372	12.7532	78.0719
Bt.26668.1.S1_at	67.4609	24.7305	306.742	36.9794	655.085
Bt.4719.1.S1_at	13.0626	12.6773	216.861	14.177	303.699
Bt.16452.1.S1_at	60.261	47.2442	24.6673	311.961	43.1595
Bt.2661.1.S1_at	208.122	55.0968	67.2262	697.461	77.4013
Bt.21410.1.S1_at	119.861	41.1272	1106.66	57.1833	521.762
Bt.10967.1.S1_at	103.061	42.0124	828.061	102.186	235.629
Bt.4116.1.S1_at	210.811	89.22	2342.06	137.043	1163.34
Bt.21197.1.A1_at	7.8659	27.2861	79.0609	4.97338	7.54023
Bt.24607.2.S1_at	172.461	80.9273	172.461	852.266	60.1418
Bt.21929.2.S1_at	30.2017	204.461	17.3766	24.8549	43.0608
Bt.3500.1.S1_at	565.978	70.7466	442.061	2517.38	371.861
Bt.7675.1.S1_at	30.6496	16.8412	295.418	23.3509	112.221
Bt.3753.1.S1_at	36.2716	17.7547	109.661	49.9521	361.495
Bt.20201.1.S1_at	1046.53	612.206	245.261	3325.06	98.8469
Bt.11662.1.A1_at	49.2142	11.8498	282.061	26.4113	78.1308
Bt.23438.1.S1_at	74.1933	86.4609	1978.86	81.8383	1760.32
Bt.17880.1.S1_a_at	222.661	1294.71	100.417	270.261	142.55
Bt.25703.1.A1_at	144.261	216.568	1795.2	57.0976	716.704
Bt.21013.1.S1_at	123.061	534.592	43.3087	100.539	40.7984
Bt.26040.1.A1_at	51.7085	36.7346	330.461	209.582	1032.55
Bt.13871.1.S1_at	174.267	474.198	8.25855	92.6609	22.8512
Bt.22042.1.S1_at	61.461	479.525	15.7372	23.3509	216.725
Bt.17641.2.A1_at	751.841	1875.2	110.378	313.461	24.4989
Bt.22084.2.S1_at	37.3067	30.2126	213.451	37.3067	490.65
Bt.15334.2.A1_at	510.169	1757.33	219.033	253.342	56.1342
Bt.20072.1.S1_at	141.969	21.5829	95.0609	79.8609	583.527
Bt.21988.1.S1_at	47.2657	313.643	45.8088	32.3449	50.942
Bt.22143.1.A1_at	82.5649	139.666	506.461	54.7771	20.5103
Bt.435.1.S1_at	616.061	90.9172	7424.43	585.061	4076.42
Bt.4485.1.S1_at	37.8796	27.8279	328.831	59.461	61.461
Bt.24276.1.A1_at	446.644	1605.53	197.261	221.41	75.4617
Bt.15886.1.S1_at	96.8609	77.4929	1275.26	63.6996	643.983
Bt.20922.1.S1_at	14.5558	17.5119	121.818	14.2261	22.3475
Bt.22621.1.S1_at	53.9643	74.0609	1202.24	49.0853	781.547
Bt.16113.1.A1_at	221.861	831.395	46.4352	218.848	18.0993
Bt.6434.1.S1_at	77.0186	87.6389	1258.06	329.717	245.5
Bt.13348.1.S1_at	128.461	42.3498	90.0609	606.464	85.6079
Bt.10781.1.S1_at	54.0062	241.768	20.2998	50.2487	15.8132
Bt.16710.2.S1_at	37.3067	258.558	37.3067	30.327	40.6855
Bt.4317.2.A1_at	6.66433	7.88301	22.4167	6.3899	73.0998
Bt.5496.2.S1_at	424.019	1181.46	36.5067	188.261	84.8016
Bt.8802.1.S1_at	32.5673	6.58627	509.32	26.5233	468.461
Bt.9650.2.S1_a_at	121.527	483.021	34.3235	125.752	10.4377
Bt.21156.1.S1_at	23.3508	11.8315	279.455	25.2715	414.461
Bt.21766.3.S1_at	215.461	548.432	18.4653	52.908	60.536
Bt.24894.1.S1_at	5.67264	4.63645	45.7637	5.60163	10.3101
Bt.5943.2.S1_at	218.852	790.306	63.8292	167.261	24.1603
Bt.4007.1.S1_at	276.577	109.222	213.951	1547.36	285.712
Bt.23998.1.A1_a_at	322.678	666.71	4.1807	129.461	9.48121
Bt.996.1.S1_at	44.0718	33.6609	779.215	87.2609	354.3
Bt.26160.1.A1_at	662.061	1379.16	9.99364	287.661	5.59886
Bt.23608.1.S1_s_at	1242.06	206.25	474.323	56.7499	50.1753
Bt.24855.1.S1_at	6.30969	6.62954	47.9734	7.09013	7.09013
Bt.28092.1.A1_at	51.2628	59.4163	365.754	40.9042	55.6601
Bt.28952.1.S1_at	33.9472	173.946	25.8922	24.0114	15.4966
Bt.18326.1.S1_at	9.66072	5.99737	59.461	8.47435	9.66072
Bt.24630.1.S1_at	10.3176	8.81368	205.058	7.82006	193.495
Bt.12751.1.S1_at	9.27231	10.1644	74.4275	10.5291	12.2387
Bt.5957.1.S1_at	297.854	897.369	27.252	194.461	39.625
Bt.22180.1.S1_at	48.6377	128.661	5.37244	18.3705	8.71262
Bt.14283.1.A1_at	270.396	989.927	38.4939	116.679	161.488
Bt.9662.1.S1_at	111.089	5.1417	340.91	931.661	128.731
Bt.1213.1.S1_at	58.2611	8.46116	338.291	52.2621	80.1444
Bt.27194.1.S1_at	36.5067	236.353	36.5067	29.0748	32.1514
Bt.21730.2.S1_a_at	40.5263	34.3235	329.34	37.6966	77.7156
Bt.3126.1.A1_at	103.061	141.061	386.804	86.2202	1183.95
Bt.27004.1.A1_at	23.9493	10.1	110.339	17.7283	242.659
Bt.5494.1.S1_at	51.2628	25.5988	1060.1	69.3001	1071.97
Bt.19398.1.A1_at	38.8758	35.3235	253.916	26.7893	43.8551
Bt.8669.2.S1_at	100.503	328.261	21.0584	63.4514	14.8754
Bt.27856.1.S1_at	4.53694	4.75539	70.079	5.15017	33.074
Bt.1579.1.S1_at	94.3321	35.3235	1505.88	73.7941	1439.95
Bt.4811.1.S1_at	115.887	465.141	50.2628	52.2621	52.2621
Bt.25921.1.A1_at	115.32	371.5	8.11304	101.061	10.9624
Bt.3487.1.S1_at	210.061	93.223	2779.71	294.469	1271.78
Bt.6406.1.S3_at	18.4115	10.2546	404.179	25.8922	351.817
Bt.22084.1.A1_at	199.061	78.3806	944.061	151.461	2029.48
Bt.22300.1.S1_at	39.1309	242.779	29.4046	47.2093	23.9926
Bt.28074.1.S1_at	81.0609	63.9953	555.74	81.0609	91.8029
Bt.22664.1.A1_at	258.474	1429.85	83.6332	148.061	353.404
Bt.19937.2.S1_at	50.7047	82.5238	501.416	36.5067	125.118
Bt.10818.1.A1_at	7.70104	39.9981	5.46866	4.69355	5.11205
Bt.287.1.S1_at	5.75352	4.79914	4.65728	6.73883	38.2935
Bt.20623.1.A1_at	17.5119	109.528	13.548	17.5119	14.1878
Bt.11481.1.A1_at	12.6475	8.34205	5.92603	70.4304	13.924
Bt.27097.2.S1_at	72.3421	389.861	62.6403	27.3463	63.5921
Bt.13413.1.S1_at	9.42601	7.21862	6.28823	11.4812	59.6766
Bt.13772.1.A1_at	33.3449	23.066	365.218	139.528	35.4894
Bt.29250.1.S1_at	12.0417	71.2609	9.68958	7.63954	11.6137
Bt.8124.1.S2_at	355.661	108.093	3103.26	283.704	1267.16
Bt.25478.1.A1_at	37.3067	33.2619	103.891	25.7842	330.461
Bt.3946.3.S1_at	82.6609	99.6442	171.804	57.6645	701.955
Bt.24928.1.S1_at	92.9477	9.86412	639.123	49.264	957.733
Bt.9779.1.S1_at	53.0621	26.207	367.263	41.7987	96.6048
Bt.24522.3.S1_a_at	132.351	46.7657	289.661	51.2628	832.133
Bt.25319.1.A1_at	410.584	476.285	1022.06	473.926	4052.45
Bt.14153.1.S1_at	38.4939	162.309	6.80796	33.7239	17.8156
Bt.5732.2.A1_at	9.14087	12.9832	7.14429	8.24303	64.7975
Bt.2696.1.A1_at	198.769	13.6628	2725.66	174.587	2304.06
Bt.4817.1.A1_at	369.406	779.886	6.78263	153.461	17.4665
Bt.8752.1.S1_at	55.5368	196.594	7.94549	38.4939	17.4288
Bt.5499.1.S1_at	345.634	83.4945	3403.39	241.861	1766.02
Bt.23770.1.A1_at	77.392	13.6355	687.484	94.4609	249.765
Bt.18717.2.S1_at	100.305	334.911	23.9197	46.6657	31.4585
Bt.8124.1.S1_at	620.914	71.2204	7975.66	467.49	6240.42
Bt.23854.1.A1_at	64.0322	98.0609	546.578	77.4105	76.0673
Bt.26316.1.A1_at	164.601	28.8154	764.616	141.861	117.661
Bt.13991.1.A1_at	2818.43	20.3205	907.799	8069.06	1363.18
Bt.24536.1.S1_at	278.813	1023.44	63.6609	122.887	147.261
Bt.28472.1.S1_at	22.4167	12.5039	466.477	31.8784	391.866
Bt.5030.1.S1_at	60.6934	268.861	19.0047	60.6934	20.4991
Bt.21766.1.A1_at	434.061	915.761	7.98227	192.461	13.2583
Bt.10317.1.A1_at	68.6609	82.328	558.657	58.1949	116.677
Bt.2762.1.S1_at	772.461	2263.88	135.319	302.461	198.489
Bt.22080.1.S1_at	16.8065	10.5183	105.064	45.6682	276.271
Bt.24555.1.S1_at	243.544	1009.39	80.5135	181.661	93.6609
Bt.17468.1.A1_at	31.9648	156.427	10.3883	25.2929	24.1873
Bt.16137.1.S1_at	37.2803	51.3177	74.4609	39.1402	345.699
Bt.27107.1.A1_at	392.861	1784.81	375.261	153.301	139.81
Bt.11145.1.S1_at	38.4939	16.6365	482.477	38.6863	257.589
Bt.20219.1.S1_at	224.942	102.5	1173.46	230.185	131.463
Bt.19298.1.A1_at	18.1016	31.5716	31.5716	17.5119	168.809
Bt.26907.1.A1_at	41.477	281.818	37.9894	30.4208	54.2616
Bt.21427.1.S1_at	32.3449	21.1137	204.462	26.4256	397.874
Bt.16673.1.S1_at	25.7827	11.5453	99.3918	29.6045	258.796
Bt.26635.1.S1_at	48.3084	15.0327	637.807	29.6045	550.937
Bt.20905.1.S1_at	596.861	533.061	8.81368	1703.18	13.0926
Bt.20304.1.S1_at	516.086	92.7776	229.261	2282.11	543.169
Bt.8455.1.S1_at	661.74	188.328	153.661	2009.53	238.158
Bt.6626.1.S1_at	172.038	171.461	171.461	145.573	1138.45
Bt.9930.1.S1_at	96.8609	32.8776	676.598	219.661	69.7845
Bt.20373.1.S1_at	11.0002	7.67124	190.496	9.42601	181.806
Bt.24260.1.S1_at	73.5098	98.6487	944.372	61.061	383.454
Bt.17746.1.A1_at	19.1725	72.9214	3.55053	17.5119	4.67193
Bt.28470.1.A1_at	65.4609	5.98866	202.398	65.4609	521.328
Bt.9246.1.A1_at	23.4023	8.18272	86.2953	53.0621	273.481
Bt.3015.2.S1_at	100.061	66.1372	656.461	93.6609	124.217
Bt.4052.1.S1_at	11.1555	64.7831	6.1976	11.1555	9.39178
Bt.28386.1.A1_at	6.22219	53.322	8.81368	7.39406	8.68978
Bt.22083.2.S1_at	29.5749	38.4939	296.347	37.3352	70.2609
Bt.27653.1.A1_a_at	99.862	114.859	104.461	85.4609	692.882
Bt.7181.1.S1_at	184.861	35.6253	1417.33	247.461	2471.32
Bt.23335.1.S1_at	53.6916	17.227	452.348	44.8682	686.217
Bt.22390.1.S1_at	90.6609	473.061	107.711	51.5942	33.1689
Bt.22982.1.A1_at	49.5369	181.479	6.30969	46.6657	11.468
Bt.115.1.S1_at	21.2923	154.901	23.3857	20.3146	25.6698
Bt.5626.3.S1_at	38.4352	17.3241	243.661	77.4609	18.3022
Bt.24531.1.S1_at	14.1373	11.8919	293.344	21.6213	206.261
Bt.23326.2.A1_at	608.661	36.4263	6266.96	440.061	7048.77
Bt.21997.2.A1_at	45.4241	13.3433	33.1449	199.928	27.7662
Bt.7439.1.S1_at	534.261	175.461	534.261	2352.26	184.737
Bt.6822.1.S1_at	21.2923	18.0062	191.611	14.8193	67.0526
Bt.6445.1.S1_at	268.061	860.552	31.2938	206.742	43.7418
Bt.8618.1.S1_at	50.2628	12.6473	56.0607	54.9097	289.297
Bt.12770.1.A1_at	334.1	869.057	12.0323	230.661	15.3348
Bt.2592.1.A1_x_at	14.2441	15.4966	115.892	17.9807	20.567
Bt.23687.1.A1_at	121.43	476.104	44.2718	88.286	35.3041
Bt.6947.1.S1_at	133.861	69.0609	1206.11	105.513	486.862
Bt.17852.1.A1_at	6.73883	6.73883	45.6682	6.73883	6.64398
Bt.20031.1.S1_at	103.972	19.8588	95.3303	564.261	123.296
Bt.7571.1.S1_at	80.5914	25.8922	631.63	84.994	1038.18
Bt.4317.1.S1_at	506.102	94.9449	3577.64	169.261	1840.63
Bt.13027.1.A1_at	37.8028	40.2509	870.167	63.6609	638.278
Bt.3624.1.S1_at	18.6033	16.6621	178.052	21.9873	52.0201
Bt.22103.1.S1_at	67.5545	389.861	75.1362	86.6862	9.04365
Bt.5491.1.S1_at	252.861	83.0296	2567.89	172.369	3203.77
Bt.25005.1.S1_at	146.856	375.543	6.26881	78.0455	20.4991
Bt.24402.1.S1_at	23.0508	105.282	7.29909	13.548	19.4907
Bt.24447.2.S1_at	20.1711	15.7576	151.461	17.2674	38.1826
Bt.3701.1.S1_at	276.606	476.735	1620.15	199.861	55.8613
Bt.22526.1.S1_at	32.3449	15.9815	473.452	26.182	432.061
Bt.10781.2.S1_at	44.9082	193.35	9.45612	36.5067	26.6331
Bt.11306.1.S1_at	662.061	142.532	380.629	2392.66	284.261
Bt.24222.1.S1_at	349.965	58.0442	2462	124.66	3240.76
Bt.6404.1.S1_at	67.4063	75.4609	468.247	42.3931	94.2051
Bt.22822.1.S1_at	59.012	14.2799	197.861	44.8682	468.35
Bt.6054.1.S1_at	10.4918	14.4643	94.4609	11.6351	177.427
Bt.25289.1.A1_at	57.809	10.5196	178.461	101.671	545.189
Bt.10421.1.S1_at	17.1016	32.3449	283.861	17.6697	128.773
Bt.207.1.A1_at	24.1478	29.8045	252.828	20.9399	84.6609
Bt.22155.1.A1_at	99.2609	90.9564	354.562	59.461	926.335
Bt.18696.1.S1_at	20.2998	12.5458	208.969	22.8296	81.4466
Bt.2787.1.S1_s_at	180.893	23.6494	79.0609	628.183	107.4
Bt.16521.2.A1_at	6.56981	6.56981	42.9096	5.55282	6.73883
Bt.27457.1.S1_at	10.5947	41.677	53.4219	9.86285	182.511
Bt.5970.1.S1_a_at	320.461	181.429	4170.75	494.861	5878.15
Bt.11484.1.A1_at	28.76	23.9632	18.8017	28.76	168.577
Bt.26417.1.A1_at	5.05087	8.09641	51.588	8.80461	8.80461
Bt.27747.1.A1_at	269.286	733.429	19.3077	139.061	54.5413
Bt.102.1.S1_at	726	1361.45	9.35034	290.661	11.3545
Bt.25164.1.A1_at	76.2304	157.217	4.58148	25.2929	6.7034
Bt.24222.2.S1_at	24.9477	13.6396	145.626	10.6093	251.061
Bt.10001.1.A1_at	79.6609	149.661	725.461	87.4977	117.98
Bt.15865.1.S1_at	31.3716	24.7409	488.09	22.4406	404.261
Bt.4983.1.S1_at	85.1164	68.191	547.162	74.4609	98.1603
Bt.16391.1.A1_at	163.261	277.602	4.82171	45.1421	6.25722
Bt.18331.1.A1_at	72.8609	436.076	46.0883	72.8609	68.4022
Bt.12046.1.S1_at	283.861	1424.18	298.738	71.793	213.661
Bt.2580.1.S1_at	290.996	22.4919	809.861	137.44	77.2969
Bt.24231.1.A1_at	492.892	1503.67	130.461	242.993	89.7821
Bt.28465.1.S1_at	235.607	16.4185	14.3664	146.461	13.1262
Bt.21742.1.A1_at	63.633	292.701	33.5449	47.2974	31.9197
Bt.2391.2.S1_a_at	123.061	604.887	43.5813	100.494	98.503
Bt.4069.1.S1_at	18.3186	12.1068	37.7774	25.2929	153.166
Bt.149.1.S1_at	54.4616	51.9529	51.0628	16.9347	287.461
Bt.15767.1.A2_at	240.863	18.5391	8.81368	89.0609	41.9776
Bt.22130.1.S1_at	208.103	74.5095	2669.86	159.114	2528.79
Bt.18638.1.S1_at	280.436	793.461	78.5716	129.738	26.5667
Bt.10995.1.S1_at	632.522	2127.26	234.128	301.171	158.423
Bt.6362.1.A1_at	215.046	706.339	54.5131	73.8609	98.4827
Bt.26815.1.S1_at	57.2155	45.7567	389.719	68.2609	774.861
Bt.12380.1.S1_at	76.4609	59.3012	576.061	54.8671	977.061
Bt.1405.1.S1_at	66.6609	46.2857	335.81	55.9961	719.497
Bt.28653.1.S1_at	391.661	199.819	376.15	1601.06	37.0292
Bt.16921.1.S1_at	10.0005	8.60802	71.7858	10.0005	14.5418
Bt.28749.1.S1_at	358.329	131.824	172.461	1212.56	93.8639
Bt.21546.1.S1_at	266.861	974.778	103.065	169.261	66.0791
Bt.4915.1.S1_at	65.0609	13.548	364.661	83.6333	62.8276
Bt.26365.1.A1_at	33.8007	78.5178	8.65953	200.861	13.2973
Bt.20117.1.A1_at	421.661	138.846	343.791	1913.74	263.051
Bt.2.1.S1_at	2194.37	460.661	629.218	5070.14	197.214
Bt.10703.1.S1_a_at	242.447	226.55	135.946	1129.46	85.9116
Bt.12907.2.S1_a_at	89.8609	28.7488	840.512	89.8609	375.607
Bt.9086.1.S1_at	144.607	18.4318	1603.46	185.661	2039.41
Bt.12403.1.S1_at	410.861	6.73883	68.6609	178.372	31.5249
Bt.14084.1.A1_at	305.938	211.023	190.061	1445.19	167.329
Bt.22013.1.S1_at	752.661	2361.21	191.179	501.466	81.5286
Bt.25137.1.A1_at	14.0404	13.5703	43.0718	19.2653	143.487
Bt.26882.1.A1_at	491.861	1130.24	12.7775	289.18	16.9448
Bt.28934.1.S1_at	8.30366	6.03109	21.0977	5.25414	63.7466
Bt.727.2.S1_at	523.661	2429.46	216.086	238.039	514.274
Bt.17477.1.A1_at	9.08308	4.52252	146.259	11.1452	133.986
Bt.17508.1.S1_at	69.4003	38.4939	26.8193	314.906	57.8107
Bt.13440.2.S1_at	114.661	114.661	76.2333	535.617	25.7612
Bt.21365.1.S1_a_at	14.7739	97.8767	16.0596	9.50611	18.9573
Bt.5597.1.S1_at	56.2613	12.5265	219.314	41.5048	461.507
Bt.19453.1.A1_at	35.3235	138.491	14.8795	21.2272	13.9189
Bt.28572.1.S1_at	1929.68	3440.6	7.29237	785.061	7.95177
Bt.7490.1.A1_at	825.261	46.9285	526.981	2337.74	159.858
Bt.20768.1.S1_at	210.061	117.272	96.5892	847.367	96.2035
Bt.22021.1.S1_at	73.6609	216.383	996.724	56.6367	289.462
Bt.19260.1.A1_at	35.4605	15.4289	162.739	31.3716	17.5182
Bt.15697.2.S1_at	397.193	957.061	39.0513	197.261	29.8173
Bt.15779.1.S1_at	42.1956	70.2609	336.98	21.8675	73.8609
Bt.19118.1.A1_at	89.0609	659.241	65.1996	304.828	9.12757
Bt.22856.1.S1_at	128.461	17.1559	9.3211	207.09	13.7439
Bt.27308.1.S1_at	21.2923	13.4011	57.3662	29.2502	192.141
Bt.25194.1.A1_at	111.601	396.921	35.7067	96.2408	12.1014
Bt.25049.2.A1_at	19.4099	67.6756	6.73883	9.61737	6.63844
Bt.11246.1.A1_at	32.8226	33.1449	33.1449	27.7451	209.646
Bt.20117.2.S1_at	130.461	26.7898	69.8654	554.261	119.947
Bt.2626.1.S1_at	90.1265	166.661	1693.97	62.0011	1826.23
Bt.19521.1.A1_at	12.608	66.6609	5.24334	12.1969	10.7792
Bt.13826.1.S1_at	6.30969	7.35325	42.0986	5.0247	6.86351
Bt.11075.1.S1_at	8.76174	9.42601	82.7344	10.6125	22.8014
Bt.4792.1.S1_at	60.8839	21.477	191.661	74.9083	529.274
Bt.9622.1.A1_at	115.661	26.8531	143.041	574.876	75.1381
Bt.21400.1.A1_s_at	106.861	380.416	25.3732	75.4457	33.4655
Bt.4768.1.S2_at	756.461	308.601	37.1768	1961.83	219.747
Bt.27084.1.S1_at	98.2699	164.898	1843.46	87.1358	1217.17
Bt.9414.1.S1_at	181.656	28.1108	115.382	728.743	132.661
Bt.10136.1.S1_at	22.0759	135.261	17.4245	17.5119	25.3434
Bt.5660.1.S1_at	147.261	35.1517	147.261	709.863	112.069
Bt.4357.1.S1_at	940.861	2289.83	41.9498	638.125	20.3743
Bt.14031.1.S1_at	165.261	36.3707	1253.2	118.633	562.013
Bt.6597.2.S1_a_at	37.3067	18.4655	282.932	34.1235	92.1391
Bt.3300.1.S1_at	52.7692	27.6174	114.105	52.2621	390.261
Bt.12734.2.A1_s_at	272.766	138.477	152.376	1250.86	204.092
Bt.22492.2.S1_a_at	52.89	40.41	109.661	13.8093	334.21
Bt.28855.1.A1_at	33.793	27.4078	390.461	17.737	236.098
Bt.16695.1.S1_at	48.9414	48.9414	523.883	18.4043	280.646
Bt.3815.1.S1_at	81.6277	54.9673	1136.66	67.1327	856.979
Bt.488.1.S1_at	3.78012	4.58277	33.8055	4.69355	7.74184
Bt.28390.1.S1_at	111.661	29.64	1177.28	66.942	1000.95
Bt.27445.1.A1_at	423.861	232.661	25.6247	1140.59	88.916
Bt.19018.1.A1_at	362.561	833.691	3.94784	239.504	7.13077
Bt.12912.1.S2_at	320.892	762.261	2971.86	223.379	558.489
Bt.9538.1.S1_at	13.0075	12.2465	97.3994	17.1271	17.1271
Bt.22857.1.S2_at	29.5207	11.8919	329.258	17.6796	310.8
Bt.1854.1.S1_at	601.461	118.557	601.461	2373.13	202.333
Bt.837.1.S1_at	659.848	94.4078	2708.96	970.324	116.417
Bt.13526.1.S1_at	803.748	788.561	108.881	2502.77	24.0165
Bt.24841.1.S1_at	88.0609	45.4345	203.248	72.5053	636.458
Bt.18569.1.A1_at	280.522	992.161	100.081	84.6231	161.921
Bt.28874.1.S1_at	94.9769	85.7142	60.2353	415.361	19.9231
Bt.21042.1.S1_at	3.75391	3.98943	29.6083	4.21746	6.20682
Bt.884.1.S1_at	255.619	93.0247	2453.56	106.375	2458.81
Bt.1087.1.S1_at	72.6246	72.6246	400.463	29.6045	72.6246
Bt.26232.1.S1_at	5.67264	5.73914	47.0257	6.13981	11.6409
Bt.22573.1.A1_at	6.30969	7.14429	158.461	14.9641	128.661
Bt.24418.1.A1_at	16.7393	8.74081	76.8609	14.831	163.461
Bt.9067.1.S1_at	35.697	26.0713	87.0609	39.718	297.406
Bt.20651.1.S1_at	93.825	90.6609	422.546	55.6613	25.068
Bt.2364.1.S1_at	96.6833	14.5714	745.911	63.6609	956.1
Bt.27240.1.A1_at	32.3671	23.4338	311.607	46.6657	98.1252
Bt.27266.1.A1_at	167.652	447.276	23.5717	53.8616	53.8616
Bt.20507.1.S1_at	174.861	27.0003	1138.34	387.324	162.058
Bt.4793.1.S1_at	632.461	623.441	73.0501	2078.26	79.882
Bt.171.1.S1_at	34.3877	141.244	15.8968	19.1897	18.3445
Bt.28267.1.S1_at	94.5698	97.8524	428.807	63.0609	978.461
Bt.2929.1.A1_at	415.841	1597.26	204.599	400.896	18.4904
Bt.5250.1.S1_at	748.263	280.261	3763.87	705.675	602.93
Bt.18817.2.A1_at	332.433	177.698	41.477	861.569	39.0942
Bt.22472.1.S1_at	74.8528	63.8609	27.3974	49.8552	347.233
Bt.24589.2.S1_at	86.5802	19.3891	19.6605	245.467	36.2879
Bt.3236.1.A1_at	134.661	478.26	26.2818	145.644	14.7156
Bt.3362.1.S1_at	236.261	182.883	835.624	177.84	2115.96
Bt.13130.1.S1_at	50.2628	26.2798	416.372	130.842	61.4596
Bt.4071.1.S1_at	12.7532	10.7442	110.461	12.3948	35.3577
Bt.23153.1.S1_at	151.461	423.861	18.227	76.0528	37.3651
Bt.22421.1.A1_at	50.4628	10.3186	388.606	24.7832	220.885
Bt.19370.1.A1_at	5.25414	33.1727	5.25414	5.25414	4.59326
Bt.3704.2.S1_a_at	44.7701	35.6706	305.691	41.077	67.8866
Bt.1522.1.A1_at	86.1123	278.861	17.1725	42.549	34.0606
Bt.19423.1.S1_at	54.2785	84.4609	343.844	20.933	56.9731
Bt.6221.1.S1_at	750.061	1832.86	67.2924	464.463	25.644
Bt.9420.1.S1_at	116.661	66.1996	1150.91	109.725	531.461
Bt.17380.1.S1_at	46.4657	61.661	67.5231	47.6066	361.697
Bt.8.1.S1_at	126.061	29.9495	139.908	79.1349	590.398
Bt.12963.1.A1_at	118.676	93.4459	835.485	44.8682	298.765
Bt.9848.1.A1_a_at	43.4718	25.3466	156.455	18.2463	12.4963
Bt.22564.1.A1_at	25.8772	4.35529	75.1581	6.73883	149.274
Bt.9571.2.S1_a_at	47.2657	190.061	1035	75.709	1557.46
Bt.4790.1.S1_at	65.1177	25.383	708.408	60.1024	818.461
Bt.23883.1.A1_at	78.5839	567.702	252.261	94.0102	1448.66
Bt.18894.1.A1_at	3057.28	904.895	171.734	5922.33	348.661
Bt.14056.1.A1_at	220.235	808.861	182.002	84.7466	36.6592
Bt.28850.1.S1_at	8.05806	5.44937	43.435	8.17346	5.24447
Bt.20827.1.A1_at	38.7483	60.2135	38.9671	42.077	290.416
Bt.3872.1.S1_at	1334.66	38.9011	519.417	2566.4	83.6041
Bt.22546.1.S1_at	34.1775	13.2665	126.01	36.1188	301.261
Bt.4451.1.S1_at	157.813	57.4611	1768.03	114.195	1452.79
Bt.6516.1.A1_at	37.7073	6.12349	29.3283	47.883	188.261
Bt.10360.1.S1_at	32.8823	11.1715	157.691	25.2929	297.15
Bt.367.1.S1_at	753.455	70.8586	111.061	368.861	8.4738
Bt.17104.1.A1_at	4.03254	4.1625	6.24793	3.98943	29.6204
Bt.13306.1.S1_at	284.061	599.142	6.10685	168.456	1520.91
Bt.5472.1.S1_at	756.344	139.684	5341.4	544.212	2374.66
Bt.13482.1.S1_at	64.0432	15.685	860.861	116.163	487.795
Bt.8041.1.S1_at	39.8889	28.0615	331.767	44.3821	534.461
Bt.21473.1.A1_at	31.0997	18.4043	251.261	29.4823	87.8681
Bt.17194.1.S1_at	179.639	5.03691	21.0927	251.142	23.3939
Bt.16920.1.A1_s_at	17.7928	12.7532	107.46	17.7928	18.4698
Bt.7572.1.S1_at	19.3715	14.4643	292.469	21.2444	245.499
Bt.25006.1.S1_at	109.625	364.985	14.9105	77.4609	38.5585
Bt.24411.1.A1_at	1151.94	726.061	266.151	3142.59	32.6041
Bt.12745.1.A1_at	45.4781	45.8682	661.421	34.8941	520.958
Bt.11168.1.S1_at	63.507	19.3348	405.013	53.8616	130.222
Bt.26975.1.A1_a_at	18.6033	25.6957	47.3553	22.3789	179.063
Bt.3724.1.S1_at	62.382	46.3384	330.391	121.261	803.252
Bt.24098.1.A1_at	7.64007	12.7828	86.3662	9.63375	25.9278
Bt.9933.1.S1_at	48.464	39.4009	484.074	54.6698	187.997
Bt.20139.1.S1_at	137.717	324.926	2282.36	106.861	1143.75
Bt.27816.1.S1_at	33.3449	32.7819	28.4357	221.661	43.9775
Bt.5241.1.S1_at	457.061	102.379	341.554	1654.43	173.942
Bt.11938.2.S1_at	147.261	11.7078	77.4609	610.173	167.061
Bt.23449.1.S1_at	15.4966	11.6792	10.0005	15.4966	84.1587
Bt.10823.1.A1_s_at	621.216	445.661	46.8166	1533.39	8.67561
Bt.22783.1.S1_at	665.786	205.338	6705.25	730.061	3558.89
Bt.22162.1.S1_at	33.1449	7.14429	128.843	33.1449	11.1859
Bt.20333.2.S1_at	65.9104	211.073	35.7067	24.2198	12.7979
Bt.7390.1.S1_at	57.1588	47.8745	273.261	49.264	590.997
Bt.22600.1.A1_at	42.277	273.591	118.365	16.7393	17.1271
Bt.3233.1.A1_at	181.661	16.4972	611.834	183.861	37.5377
Bt.18479.1.A1_at	73.584	14.6078	78.6151	400.561	91.5694
Bt.4763.1.S1_at	115.483	88.1781	252.261	48.9944	761.706
Bt.5774.2.S1_at	17.1012	10.4439	175.436	11.1555	104.445
Bt.24528.1.A1_at	103.224	465.409	69.2463	71.8421	49.4259
Bt.6127.1.S1_at	174.909	41.677	1253.66	115.827	1672.81
Bt.28756.1.A1_s_at	27.2333	21.4804	239.97	45.6682	416.12
Bt.26749.1.A1_at	23.8165	5.28566	10.5291	72.6041	8.42847
Bt.7208.1.S1_at	2944.63	6147.26	10.9144	1822.77	22.8898
Bt.4030.1.S1_at	89.8609	18.8218	423.264	54.0956	717.835
Bt.22768.2.S1_at	24.295	49.264	20.0047	15.4607	167.623
Bt.19637.1.A1_at	149.162	808.861	87.8135	58.2909	233.21
Bt.29638.1.A1_at	8.53685	5.09979	55.1466	12.7532	106.861
Bt.12902.2.A1_at	125.061	78.2609	32.739	450.061	56.2035
Bt.16001.1.S1_at	45.2682	31.2679	86.4505	34.7865	305.506
Bt.15989.1.S1_at	10.1162	10.4669	12.3608	6.87642	63.0609
Bt.22840.2.S1_at	989.322	318.931	3460.86	887.367	125.73
Bt.13766.1.A1_at	67.3293	87.3482	770.261	54.2811	1040.88
Bt.12993.1.S1_at	30.7717	100.525	10.6924	20.4674	4.8919
Bt.199.1.S1_at	57.7098	289.586	28.4424	45.6682	51.6063
Bt.17110.1.A1_at	24.3971	7.64007	190.873	51.2628	42.2961
Bt.21548.1.A1_at	66.6609	41.5363	381.695	54.0575	689.995
Bt.28569.1.S1_at	167.336	289.883	1531.06	172.061	348.066
Bt.18875.1.A1_at	20.2998	192.635	41.3887	17.5119	44.8859
Bt.5902.1.A1_at	1056.05	3034.39	143.461	809.534	112.407
Bt.20762.1.A1_at	290.661	787.81	90.2768	139.337	22.3847
Bt.20346.1.S1_at	44.1013	61.661	324.531	30.7315	70.4173
Bt.28476.1.S1_at	361.261	713.889	9.60625	161.014	23.0102
Bt.16568.2.A1_at	60.261	184.313	10.0005	37.6182	16.2561
Bt.15967.1.S1_at	15.2114	17.8415	133.461	14.149	40.0842
Bt.25869.1.A1_at	219.36	44.1289	115.288	826.861	160.975
Bt.121.1.S1_at	152.074	407.388	8.10941	77.4609	45.2682
Bt.6148.1.S1_at	27.8444	21.1941	344.486	26.7736	213.83
Bt.6943.1.S1_at	11.1333	6.83413	143.461	16.8575	174.414
Bt.15808.1.S1_at	54.8595	21.8896	599.258	43.8718	466.861
Bt.10388.3.S1_at	119.272	322.415	33.2058	54.4616	14.805
Bt.10479.2.A1_at	45.602	65.206	322.936	43.1895	50.4628
Bt.24819.1.S1_at	39.4842	203.461	34.957	34.1852	20.6269
Bt.29138.1.S1_at	20.2998	22.5338	250.2	33.7837	95.8293
Bt.26445.1.A1_at	670.665	1320.46	8.70819	365.745	7.31043
Bt.26094.1.A1_at	40.203	17.8235	280.345	17.5119	370.093
Bt.28725.1.A1_at	601.461	225.875	57.4611	1255.52	57.513
Bt.16048.1.S1_at	105.248	201.661	8.10941	21.6554	20.4991
Bt.19491.1.S1_at	28.3245	30.6223	468.661	36.5067	350.908
Bt.6361.1.S1_at	41.2412	15.4966	225.367	62.7337	28.1229
Bt.22577.1.S1_at	647.422	397.189	111.061	2208.32	305.323
Bt.20304.2.S1_at	303.261	41.2928	156.507	1263.14	342.19
Bt.24674.1.A1_s_at	760.121	754.861	4101.94	504.003	588.619
Bt.21222.1.S1_at	619.457	2159.41	178.061	281.184	336.375
Bt.16860.1.A1_at	84.1604	92.1019	128.959	41.077	535.808
Bt.4816.1.S1_at	23.9493	29.8045	261.891	21.7402	110.461
Bt.15864.1.S1_at	10.0005	19.502	174.224	7.41908	174.261
Bt.19349.1.A1_at	24.949	15.8128	194.061	22.7397	67.7755
Bt.10861.2.S1_at	87.3306	414.023	40.5782	63.0609	74.1587
Bt.22006.1.S1_at	62.713	57.4611	503.379	69.0023	138.426
Bt.17808.1.S1_at	106.861	269.947	8.43668	59.5786	17.9281
Bt.526.1.S1_at	67.4609	20.2771	511.047	78.1185	762.561
Bt.27863.1.S1_at	665.884	125.554	524.218	2146.06	145.348
Bt.17489.1.A1_at	130.87	349.021	5.96282	55.6613	51.0954
Bt.10845.2.A1_at	117.834	64.8609	7.14429	274.91	12.6734
Bt.20572.1.A1_at	9.05228	13.1908	73.6411	10.5291	14.2369
Bt.18914.1.S1_at	143.116	401.455	66.6609	55.915	11.0939
Bt.13208.1.A1_at	83.7898	46.049	432.661	79.1132	829.452
Bt.20013.1.S1_at	77.1651	367.607	108.861	24.8109	34.8199
Bt.21415.1.S1_at	263.661	1327.66	299.849	147.5	146.901
Bt.3940.1.S1_at	167.461	35.5732	775.035	125.861	1363.2
Bt.21678.1.S1_at	98.9442	57.6624	1192.06	170.261	558.178
Bt.2577.1.S1_at	792.496	82.2773	322.061	160.299	6.04845
Bt.13118.1.S1_at	35.3946	47.3097	209.307	29.222	426.049
Bt.22564.3.S1_at	185.93	15.4966	858.9	68.2683	351.104
Bt.19866.1.A1_at	315.661	137.193	21.755	952.218	176.261
Bt.12285.3.S1_a_at	54.998	45.8682	673.886	42.5013	476.184
Bt.25793.1.S1_at	29.3972	38.4939	299.834	38.6654	92.3767
Bt.16032.1.S1_at	666.261	37.367	5578.66	480.272	4252.61
Bt.26625.1.S1_at	18.6224	44.5033	147.97	13.548	21.3009
Bt.8581.1.S1_at	11.3011	13.5291	140.872	17.5119	57.0252
Bt.21688.1.S1_at	180.261	24.9667	180.261	678.601	73.2472
Bt.9729.1.A1_at	19.4137	85.6519	6.30969	16.7446	13.2258
Bt.20538.1.S1_at	67.4609	41.8199	501.478	65.8964	160.372
Bt.27161.1.A1_at	3949.05	5936.72	11.4727	1368.46	63.0609
Bt.8798.1.S1_at	28.12	34.3235	164.082	39.7679	6.27655
Bt.26737.1.S1_at	74.4609	499.129	74.4609	60.061	112.461
Bt.26919.1.S1_at	208.15	30.5454	1998.86	210.061	2092.94
Bt.20490.1.S1_at	177.132	99.2609	1007.68	177.132	194.929
Bt.18197.1.A1_s_at	62	440.363	62	55.6613	104.962
Bt.8012.1.S1_at	38.6936	35.7634	166.451	27.0448	364.916
Bt.24448.2.S1_at	44.0718	201.837	28.9686	44.0718	14.6663
Bt.2518.1.S1_at	104.431	12.1433	120.061	45.8715	414.469
Bt.18019.1.A1_at	73.6609	22.6729	595.076	53.2348	321.765
Bt.22018.1.A1_at	78.4609	8.3845	437.261	61.825	659.396
Bt.992.1.A1_at	265.661	42.8718	9.69506	308.857	13.09
Bt.23658.2.S1_at	255.725	838.661	31.6652	295.878	24.6587
Bt.6434.2.S1_at	32.873	29.7327	231.477	43.0718	43.0718
Bt.24493.1.A1_at	263.261	982.199	42.5856	314.495	64.446
Bt.2046.1.S1_at	1756.38	5595.89	598.661	835.595	555.124
Bt.4737.1.S2_s_at	821.509	76.9511	1169.46	2776.53	35.6103
Bt.12579.2.A1_at	5.29348	5.05087	6.65061	5.29348	34.7379
Bt.6441.1.S1_at	688.27	1688.69	215.238	294.861	18.4778
Bt.4588.1.S1_at	47.4111	18.4043	418.294	47.4111	535.103
Bt.22869.1.S2_at	539.505	1247.88	140.061	222.991	13.0778
Bt.17087.1.A1_at	7.64007	11.3395	6.04845	6.30969	48.3707
Bt.10329.1.A1_at	71.6609	53.3055	488.156	45.9671	757.219
Bt.18057.1.A1_at	13.0901	8.09345	43.6718	10.1422	104.998
Bt.26657.1.S1_at	322.01	1237.46	101.72	251.145	142.238
Bt.21432.1.S1_at	14.2723	12.708	95.1223	11.1167	23.9369
Bt.20243.3.A1_at	31.3716	120.623	10.3707	31.3716	8.21022
Bt.10959.1.A1_at	194.091	721.037	109.979	107.861	62.7957
Bt.19794.1.S1_at	429.55	1834.86	92.4658	542.022	183.074
Bt.155.1.S1_at	36.9192	6.78567	370.982	39.4842	374.091
Bt.26393.1.A1_at	20.2998	7.19871	130.129	19.2323	41.4209
Bt.16925.1.A1_at	169.261	32.9123	702.661	170.106	97.304
Bt.19483.1.A1_at	1770.22	2559.06	36.0938	540.009	34.9867
Bt.3708.2.S1_at	135.861	687.839	96.0103	97.1705	115.045
Bt.3226.1.S1_at	64.6609	64.8609	50.0335	62.3639	375.267
Bt.4224.1.S1_at	36.2235	19.9039	274.512	25.2929	374.286
Bt.27038.1.A1_at	64.6609	26.8448	30.4283	232.485	31.7452
Bt.5788.1.S1_at	339.661	465.133	2194.46	336.334	280.706
Bt.14368.1.A1_at	16.0677	6.30618	144.261	16.0677	73.0532
Bt.11406.1.A1_at	16.7393	10.1767	29.1832	22.5403	119.528
Bt.12393.1.S1_at	192.739	25.8408	1270.81	151.461	579.496
Bt.6406.1.S2_at	399.773	69.5855	4575.86	549.655	4390.98
Bt.15720.1.S1_at	20.5637	14.4643	225.061	19.1984	252.12
Bt.9570.1.S1_at	14.2316	12.0129	97.4663	16.5424	20.4991
Bt.2506.1.S1_at	424.036	786.351	4618.33	252.999	1833.16
Bt.9633.2.S1_at	5.17079	4.21746	47.0534	3.91911	61.5195
Bt.1938.2.S1_at	16.0596	12.7644	103.269	13.9394	24.7502
Bt.28224.1.A1_at	236.261	94.5802	814.861	98.4684	113.27
Bt.22361.1.A1_at	68.6609	29.5372	392.727	68.6609	91.7264
Bt.23559.1.S1_at	1328.1	2388.66	50.7935	568.861	37.1388
Bt.26291.1.A1_at	8.30366	6.65723	16.0268	10.5291	63.0609
Bt.13332.1.S1_at	292.519	49.7974	1055.46	291.069	94.4861
Bt.20298.2.S1_a_at	54.4993	68.0609	152.661	71.7881	519.127
Bt.26971.1.S1_at	231.082	38.3626	1833.26	181.933	1088.47
Bt.28305.1.S1_at	47.9597	33.1449	289.316	43.9011	63.8279
Bt.9560.1.S1_at	19.0609	15.4966	177.387	38.034	45.7289
Bt.27611.1.S1_at	191.886	248.098	6.56834	598.861	14.2603
Bt.7773.1.S1_x_at	469.573	174.661	4390.14	450.061	2512.48
Bt.14726.1.A1_at	184.269	386.861	7.50086	103.683	8.97502
Bt.26081.1.A1_at	55.8116	256.106	26.7945	39.4842	473.695
Bt.25997.1.S1_at	15.3385	11.4173	134.087	8.67561	69.6152
Bt.10180.1.A1_at	24.0286	25.55	178.562	15.4431	55.8613
Bt.28515.1.A1_at	294.061	698.762	35.8823	166.132	23.9359
Bt.5393.1.S1_at	59.4025	59.4025	333.861	57.4222	40.9455
Bt.13991.2.S1_a_at	2105.27	115.661	390.921	5191.52	1205.06
Bt.25557.1.A1_at	469.685	873.726	6.94605	232.661	14.9614
Bt.18750.1.A1_at	84.5696	8.81368	3.99614	84.5696	6.49347
Bt.6438.1.A1_at	62.2574	60.861	130.233	42.4105	440.563
Bt.6275.1.S1_at	263.319	176.53	436.461	246.339	1697.73
Bt.19819.1.S1_at	1244.21	3670.16	270.694	1138.39	25.9472
Bt.1607.1.S1_at	224.061	79.2609	505.534	1261.55	99.1813
Bt.3696.1.A1_at	280.698	602.631	29.0363	122.061	27.601
Bt.1252.1.S1_at	14.8991	98.7332	28.8047	9.42601	13.1245
Bt.5319.2.S1_a_at	352.24	218.661	2529.1	201.661	3458.11
Bt.22709.2.S1_at	336.643	972.52	57.0272	154.056	126.861
Bt.14249.1.A1_at	179.249	614.491	72.4609	137.261	31.0954
Bt.25581.1.A1_at	54.4616	66.8518	109.624	26.9539	382.9
Bt.12328.1.S1_at	867.192	3334.89	549.861	869.311	21.6963
Bt.5549.1.A1_at	43.3005	62.7451	202.761	53.7304	507.462
Bt.1688.1.A1_at	165.132	682.061	70.7193	118.763	96.2415
Bt.26293.1.A1_at	419.261	1006.67	31.508	255.755	47.5658
Bt.13892.1.S1_at	23.9493	99.1994	8.0958	21.4167	12.7538
Bt.28347.1.S1_at	84.9851	58.8643	45.1626	380.861	61.18
Bt.5796.1.S1_at	261.061	62.5658	261.061	1032.11	117.111
Bt.13650.2.A1_at	91.7699	249.261	9.32273	61.9615	17.0912
Bt.23387.1.A1_at	46.4261	20.4991	270.191	66.6274	46.4261
Bt.17456.1.S1_at	117.661	110.014	471.261	73.3756	18.8228
Bt.20458.1.S1_at	79.6388	37.0728	865.861	93.4971	931.288
Bt.12745.3.S1_at	9.42601	8.88449	90.7844	6.97019	113.964
Bt.4105.1.S1_at	159.861	93.7562	1553.35	176.157	769.851
Bt.6778.1.S1_at	17.5119	14.8427	155.261	12.4789	71.663
Bt.16621.1.A1_at	20.1289	23.7494	149.588	21.1607	33.2969
Bt.3800.1.S1_at	747.017	108.752	2916.86	4372.01	203.943
Bt.24380.1.A1_at	375.261	9.90448	333.861	1607.67	389.849
Bt.21766.2.S1_at	1319.52	1996.02	14.2739	490.461	17.8041
Bt.1801.2.S1_a_at	73.6691	101.952	337.976	78.2609	817.337
Bt.21215.2.S1_at	43.4243	5.9819	4.7058	65.6609	4.73573
Bt.28426.1.S1_at	171.065	105.529	79.0609	701.656	109.484
Bt.27011.1.A1_at	318.801	1108.14	84.7165	251.661	104.126
Bt.12781.2.S1_a_at	68.8102	57.4611	7.45275	201.179	12.1035
Bt.12566.1.S1_at	52.2621	18.2131	369.483	52.2621	141.204
Bt.28538.1.S1_at	44.0718	50.2628	551.587	33.0111	389.509
Bt.13218.1.S1_at	419.9	1926.39	452.361	156.261	262.739
Bt.28292.2.S1_a_at	28.0246	12.4843	27.0015	119.147	12.4146
Bt.4806.1.S1_at	53.2875	24.8051	488.661	67.2421	221.367
Bt.27874.1.S1_s_at	290.238	187.887	75.4609	1048.26	155.366
Bt.22468.1.S1_at	10.3186	10.3186	12.9223	7.64007	62.5093
Bt.16798.1.A1_at	14.2723	9.1191	10.4538	75.8457	16.3238
Bt.9064.1.S1_at	476.727	474.392	3371.45	383.661	930.061
Bt.9759.1.S1_at	39.4842	13.5722	17.4556	153.929	33.4679
Bt.15419.1.S1_at	406.559	511.665	6.27013	111.261	7.64007
Bt.13414.1.S1_at	15.6619	14.1609	26.684	26.684	125.061
Bt.16311.1.A1_at	13.6264	28.5898	130.422	11.1555	35.3386
Bt.11044.1.S1_at	217.183	397.261	3.99076	99.2044	12.1457
Bt.22270.1.S1_at	42.9893	35.3235	384.923	53.956	137.854
Bt.9287.1.S1_at	101.385	469.413	70.7155	75.4609	62.5428
Bt.23859.1.S1_at	72.4609	26.0176	245.503	69.3541	552.957
Bt.3484.1.S1_at	130.345	482.861	1527.28	67.2609	2584.18
Bt.8869.2.S1_at	38.4939	7.64007	150.528	38.4939	18.9142
Bt.29271.1.A1_at	80.6609	14.3451	481.164	259.919	36.4846
Bt.2114.1.S1_at	14.1407	15.5178	56.3188	19.1897	147.63
Bt.13495.1.S1_at	235.061	630.542	25.8639	135.524	58.5993
Bt.1296.1.S1_at	2102.7	3853.58	138.745	984.361	8.3271
Bt.27639.2.A1_at	186.169	637.168	140.615	110.461	8.42797
Bt.2691.1.S1_at	122.061	37.149	480.825	182.594	1098.36
Bt.15697.1.A1_at	936.898	1890.26	65.8739	471.512	43.1517
Bt.4351.2.S1_at	22.5881	35.6501	83.4609	21.3929	231.065
Bt.24242.1.S1_at	4062.8	630.34	875.561	7940.76	687.158
Bt.26426.1.A1_at	16.7393	15.8353	106.112	14.2723	23.5193
Bt.4952.2.S1_a_at	149.669	30.8684	614.242	180.23	1248.31
Bt.24509.1.S1_at	375.261	45.8425	2497.46	163.719	2019.01
Bt.20474.1.S1_at	577.261	13.0573	519.623	1443.29	29.7468
Bt.19517.1.S1_at	48.3051	17.5119	25.3382	163.418	20.1529
Bt.15866.1.S1_at	160.272	831.061	131.095	150.496	108.08
Bt.11459.1.S1_at	434.498	1158.75	70.2609	249.861	83.8142
Bt.12000.1.S1_at	39.6832	16.0771	27.5851	164.461	26.8088
Bt.28468.1.A1_at	57.7103	373.752	76.2609	25.1317	94.35
Bt.20637.1.S1_at	32.3449	28.901	205.451	36.3402	38.232
Bt.1742.1.S1_at	220.861	161.428	917.699	86.7282	1720.71
Bt.3138.1.S1_at	15.1098	101.861	8.81368	10.8015	37.7247
Bt.21284.2.S1_at	61.9268	92.9512	78.2609	57.2292	436.666
Bt.16487.1.S1_at	520.482	888.65	27.2114	185.661	29.4931
Bt.16740.1.A1_at	16.7393	15.7601	102.415	12.7532	22.9914
Bt.4040.1.S1_at	60.0604	54.4616	194.848	42.045	483.952
Bt.7555.1.S1_at	445.822	219.616	104.079	1351.06	172.07
Bt.18285.1.A1_at	41.477	207.952	15.4966	41.477	41.477
Bt.27009.1.S1_at	359.68	23.4604	78.1417	702.661	97.1576
Bt.17925.1.A1_at	31.1494	28.8047	24.5478	24.9862	165.261
Bt.22409.1.S1_at	26.0583	25.8922	180.215	52.5845	18.393
Bt.24974.1.A1_at	162.061	17.8172	117.087	614.261	128.024
Bt.16219.1.A1_at	15.586	4.93339	32.3449	61.5079	155.356
Bt.29331.1.S1_at	77.4609	22.2499	368.881	66.6609	84.0237
Bt.28072.1.S1_at	296.261	758.345	109.141	142.638	9.36263
Bt.18537.1.S1_at	62.2609	139.604	28.5829	37.6872	374.446
Bt.22634.1.S1_at	175.367	324.415	869.861	97.5799	32.6964
Bt.4209.2.S1_a_at	75.3986	11.2876	986.375	311.661	1520.66
Bt.12503.1.A1_at	9.66375	9.46558	114.942	10.5291	67.6249
Bt.16462.1.S1_at	51.6901	38.722	63.0609	97.53	370.895
Bt.25661.1.A1_at	496.628	1728.12	280.448	386.661	45.9976
Bt.21920.1.S1_at	168.461	171.863	1130.19	155.524	259.759
Bt.17605.1.A1_at	144.634	977.786	237.199	83.4609	196.777
Bt.12067.1.S1_at	11.7966	11.6981	98.8609	8.98276	136.78
Bt.7171.1.S1_at	20.8575	14.2592	124.946	21.6213	26.8076
Bt.17230.1.A1_at	61.461	14.7062	283.086	423.251	28.968
Bt.4630.1.S1_at	9.70317	7.1705	6.73883	49.9578	9.70317
Bt.20182.1.S1_at	228.288	71.9121	531.103	1621.66	312.892
Bt.1701.1.S1_at	54.6665	70.6609	369.061	45.09	645.441
Bt.20375.1.S1_at	275.1	1584.46	558.211	280.261	27.5881
Bt.27964.1.A1_at	168.596	39.4842	160.459	609.861	58.8149
Bt.7798.1.S1_at	264.461	136.261	1647.68	182.861	586.154
Bt.17387.1.A1_at	3.65813	3.5066	45.5474	4.21746	46.8801
Bt.21061.1.A1_at	199.861	366.474	9.82817	720.18	19.4951
Bt.12902.1.S1_at	148.76	100.061	25.0784	478.627	62.055
Bt.24597.1.S1_at	146.928	231.248	154.023	99.4609	934.857
Bt.21956.1.S1_at	55.5466	183.355	8.55487	32.3449	31.5926
Bt.24296.1.A1_at	8.81368	9.36132	117.99	10.909	117.862
Bt.12962.1.A1_at	344.261	1987.48	663.509	165.392	224.681
Bt.27259.2.S1_a_at	587.061	956.261	31.5716	162.461	57.8611
Bt.6127.2.S1_at	17.3123	13.548	35.36	11.8919	112.629
Bt.20532.1.S1_at	29.7867	35.3096	243.383	32.599	68.4609
Bt.29572.1.A1_at	105.471	76.8581	56.0532	453.408	66.6609
Bt.4492.1.S1_at	31.6383	33.4497	395.061	28.0489	328.415
Bt.28430.1.S1_at	47.5008	188.08	9.80181	49.264	24.5041
Bt.4952.1.S1_at	573.092	161.661	2159.81	906.941	19.9142
Bt.18442.1.A1_at	18.0248	57.4802	4.87466	11.1555	6.11602
Bt.20528.1.S1_at	129.461	23.3955	1108.46	150.661	1258.41
Bt.6345.1.S1_at	82.7766	38.059	380.708	96.4609	43.1186
Bt.21661.1.S1_at	44.3416	107.861	184.323	26.4487	498.595
Bt.10066.1.S1_at	19.6663	13.8322	135.138	16.7393	202.895
Bt.11042.2.S1_at	119.061	223.828	483.195	83.7269	1247.16
Bt.20815.1.A1_at	963.219	1520.2	41.6482	370.661	11.0134
Bt.1229.1.S1_at	813.907	54.5656	31.1032	554.799	117.661
Bt.5533.1.S1_at	58.2611	29.6746	255.241	58.2611	507.197
Bt.7689.1.S1_at	11.918	8.56942	11.1555	62.2358	10.0334
Bt.26928.1.S1_at	58.6716	88.7482	103.861	33.8804	416.02
Bt.29830.1.S1_at	92.6609	180.027	27.0448	428.861	24.1517
Bt.12295.1.S1_at	738.203	64.3455	3463.04	123.861	2275.93
Bt.3047.1.S1_at	135.466	69.7084	1090.67	106.861	559.875
Bt.2989.3.S1_at	25.0298	19.3891	15.5744	51.2992	159.034
Bt.18671.1.A1_at	17.5161	41.4342	48.464	8.2499	162.847
Bt.13355.1.S1_at	88.0755	173.798	616.061	73.8609	86.7894
Bt.24364.1.A1_at	47.0459	151.461	12.1121	28.8047	18.067
Bt.12421.1.S1_at	41.0158	18.688	268.815	46.6657	80.9633
Bt.21528.1.A1_at	32.5307	27.0689	214.661	28.8553	58.2382
Bt.16695.2.A1_at	79.5795	90.2571	679.261	22.3395	792.942
Bt.5508.1.S1_at	32.5934	21.178	269.261	49.264	86.314
Bt.20019.1.S1_at	461.12	1334.23	66.9047	362.861	89.57
Bt.1613.1.S1_at	704.899	59.661	6004.29	704.899	4835.87
Bt.5326.1.S1_at	42.7184	25.577	269.836	33.0501	404.261
Bt.24397.2.A1_at	30.7717	10.3231	148.831	31.9578	28.7983
Bt.797.1.S1_at	152.661	616.747	28.2458	141.655	106.461
Bt.2539.1.S1_s_at	15.1485	7.63017	64.9858	11.1784	10.0916
Bt.29290.1.S1_at	114.661	192.218	38.7608	501.661	26.043
Bt.9099.1.A1_at	45.2682	24.077	45.2682	236.182	45.2682
Bt.3273.1.A1_at	24.9477	16.0833	157.403	23.6902	43.4624
Bt.18540.1.A1_at	531.087	1255.08	99.4609	320.461	17.6711
Bt.13870.1.A1_at	50.2628	220.556	14.7053	50.2628	36.7396
Bt.3208.1.S1_at	648.567	2231.65	249.861	696.856	39.1049
Bt.2674.1.A1_at	293.056	566.853	510.461	143.402	2173.26
Bt.12371.1.S1_at	75.1733	26.4447	471.711	53.0621	628.633
Bt.28638.1.A1_at	227.461	484.206	6.80603	151.674	11.5553
Bt.10730.1.S1_at	160.217	463.461	1669.46	71.1313	2611.78
Bt.3999.1.S1_at	248.461	32.9481	1225.05	184.029	421.779
Bt.28146.1.A1_at	38.8178	63.1557	132.095	43.8718	391.714
Bt.854.1.S1_at	119.861	245.11	1163.54	75.6277	1721.49
Bt.21343.2.A1_a_at	15.1098	13.1771	97.774	15.8356	22.1844
Bt.11683.1.A1_at	694.647	1978.1	77.5241	512.061	175.021
Bt.4877.1.S1_at	27.8444	18.5562	211.315	25.8439	82.6109
Bt.10777.1.S1_at	37.3067	19.1265	313.515	33.8335	367.88
Bt.8533.2.S1_at	25.8618	20.1974	158.974	22.5875	40.0842
Bt.227.3.A1_a_at	61.461	10.0147	7.42029	20.4023	5.73914
Bt.26787.1.S1_at	137.683	655.833	55.5601	249.061	41.591
Bt.28443.2.S1_at	1057.54	2506.73	142.661	717.756	46.775
Bt.7734.1.S1_at	82.7762	24.5478	535.552	86.4609	196.488
Bt.15942.1.A1_at	346.339	719.613	11.4625	206.261	26.3593
Bt.20372.1.S1_at	4.9838	3.98943	28.0041	4.9838	4.9838
Bt.10.2.S1_a_at	165.917	57.9807	312.858	89.0609	859.661
Bt.24862.1.A1_at	18.3769	14.4928	204.461	17.3155	172.326
Bt.9863.1.S1_at	1432.8	3364.36	368.261	781.461	17.8634
Bt.12764.1.S1_at	12.5643	19.9756	171.461	16.5221	91.0297
Bt.1781.1.A1_at	99.903	61.661	826.732	58.4803	871.088
Bt.20481.2.S1_at	111.051	292.526	20.2998	67.9736	18.44
Bt.8871.1.S1_at	104.325	67.993	651.651	102.261	175.748
Bt.29044.1.S1_at	363.597	631.714	52.2621	75.7422	45.658
Bt.354.1.S1_at	48.7304	35.3235	11.9211	186.902	34.2731
Bt.11007.2.S1_at	64.2124	225.467	14.3609	38.4939	41.0973
Bt.7732.1.S1_at	102.491	129.461	241.845	82.6854	793.568
Bt.12638.1.S1_at	18.7217	27.8444	181.283	22.6613	59.2507
Bt.18891.1.S1_at	68.6609	53.692	253.185	60.1197	570.985
Bt.6817.1.S1_at	51.2628	27.1424	311.235	51.2628	87.3292
Bt.721.1.A1_at	447.44	82.2609	782.964	506.796	2537.36
Bt.28920.1.A1_at	16.4424	9.47425	82.0099	14.9255	15.1383
Bt.24219.1.A1_at	83.1134	23.4142	190.464	280.163	776.261
Bt.12588.1.S1_at	47.3125	154.461	542.667	58.7124	122.489
Bt.22389.1.S1_at	274.461	428.845	5.94781	115.703	5.331
Bt.28209.1.S1_at	70.3441	40.4842	704.11	143.015	268.302
Bt.3857.1.S1_at	96.4609	16.4624	475.461	88.4749	137.668
Bt.21049.1.S1_at	115.661	410.854	65.486	90.0609	20.0463
Bt.24763.1.A1_at	92.804	583.784	61.461	287.653	24.8988
Bt.16148.2.A1_a_at	311.061	946	211.022	143.114	23.769
Bt.11500.1.A1_at	795.005	1790.75	79.6609	530.406	35.3419
Bt.16148.2.A1_at	180.804	566.861	109.741	81.9073	33.1785
Bt.9872.1.S1_at	744.199	170.861	184.582	1598.79	144.103
Bt.9250.1.A1_at	228.169	125.861	1051.64	303.974	85.2808
Bt.22086.2.A1_at	53.3556	62.8734	321.461	52.7762	49.8885
Bt.20683.1.S1_at	33.6433	29.3691	473.861	58.2611	439.919
Bt.13846.1.S1_at	495.904	78.6485	340.861	1983.38	492.606
Bt.22771.1.S1_at	90.3943	347.461	1648.05	83.2738	2022.67
Bt.24817.1.S1_at	22.732	130.521	14.2723	9.66949	182.04
Bt.25904.1.A1_at	89.5741	50.2628	50.578	307.97	25.9726
Bt.27909.1.S1_at	7.53599	9.42601	81.2609	7.05364	41.8343
Bt.27114.1.A1_at	55.2336	90.4609	541.246	90.8623	138.423
Bt.11028.2.S1_at	264.858	753.787	53.5238	127.461	100.564
Bt.12052.1.S1_at	14.9255	8.54763	78.4985	14.9255	15.4966
Bt.4670.1.S1_at	397.461	121.712	1461.4	588.966	24.2186
Bt.14304.2.S1_at	672.444	1570.26	126.246	330.342	79.9841
[truncated: 8,001 more rows]
