# Supplementary material for: Irregular transcriptome reprogramming probably causes thec developmental failure of embryos produced by interspecies somatic cell nuclear transfer between the Przewalski’s gazelle and the bovine
Source: BMC Genomics. 2014 Dec 16;15(1):1113. doi: 10.1186/1471-2164-15-1113 (PMC4378013; doi:10.1186/1471-2164-15-1113)
Supplement: Supplementary file 6 — Additional file 6: Table S4: The expression of reprogramming related genes in the BBNT(1527) and PBNT(643) embryos. (XLS 2 MB) [file 12864_2014_6872_MOESM6_ESM.xls]

## Sheet: 1527
ProbeSetID	Gene Symbol	BO	BBNT	BC	PBNT	PC	Transcript ID(Array Design)	Target Description	Representative Public ID	Archival UniGene Cluster	UniGene ID	Alignments	Gene Title		Chromosomal Location	Unigene Cluster Type	Ensembl	Entrez Gene	SwissProt	EC	OMIM	RefSeq Protein ID	RefSeq Transcript ID	Gene Ontology Biological Process	Gene Ontology Cellular Component	Gene Ontology Molecular Function	Pathway	InterPro	Trans Membrane	Annotation Description	Annotation Transcript Cluster
Bt.100.1.S1_at	ADRB2	8.70227	707.979	83.3606	78.4609	211.295	Bt.100.1	gb:NM_174231.1 /DB_XREF=gi:41386781 /GEN=ADRB2 /TID=Bt.100.1 /CNT=13 /FEA=FLmRNA /TIER=FL+Stack /STK=6 /LL=281605 /UG=Bt.100 /DEF=Bos taurus adrenergic, beta-2, receptor, surface (ADRB2), mRNA. /PROD=adrenergic, beta-2, receptor, surface /FL=gb:NM_174231.1	NM_174231.1	Bt.100	Bt.100	chr7:56142311-56144298 (+) // 93.89 //	adrenergic, beta-2-, receptor, surface		---	full length	ENSBTAG00000002144	281605	Q28044	---	---	NP_776656	NM_174231	0001993 // regulation of systemic arterial blood pressure by norepinephrine-epinephrine // inferred from electronic annotation /// 0002024 // diet induced thermogenesis // inferred from electronic annotation /// 0002025 // vasodilation by norepinephrine-epinephrine involved in regulation of systemic arterial blood pressure // inferred from electronic annotation /// 0002028 // regulation of sodium…	0005624 // membrane fraction // inferred from electronic annotation /// 0005634 // nucleus // inferred from electronic annotation /// 0005886 // plasma membrane // inferred from electronic annotation /// 0016020 // membrane // inferred from electronic annotation /// 0016021 // integral to membrane // inferred from electronic annotation /// 0016324 // apical plasma membrane // inferred from electr…	0004871 // signal transducer activity // inferred from electronic annotation /// 0004872 // receptor activity // inferred from electronic annotation /// 0004930 // G-protein coupled receptor activity // inferred from electronic annotation /// 0004935 // adrenoceptor activity // inferred from electronic annotation /// 0004941 // beta2-adrenergic receptor activity // inferred from sequence or struc…	---	---	AAI14133.1 // span:32-54,67-89,109-131,152-174,201-223,275-297,307-326 // numtm:7 /// NP_776656.1 // span:32-54,67-89,109-131,152-174,201-223,275-297,307-326 // numtm:7 /// ENSBTAP00000002779 // span:32-54,67-89,109-131,152-174,201-223,275-297,307-326 // numtm:7	This probe set was annotated using the Matching Probes based pipeline to a Entrez Gene identifier using 3 transcripts. // false // Matching Probes // A	BC114132(11),ENSBTAT00000002779(11),NM_174231(11)
Bt.10006.1.A1_at	FAM45A	110.813	425.461	197.715	202.684	59.7842	Bt.10006.1	gb:CK848153 /DB_XREF=gi:45210276 /DB_XREF=970871 /TID=Bt.10006.1 /CNT=6 /FEA=EST /TIER=ConsEnd /STK=3 /UG=Bt.10006 /UG_TITLE=Transcribed sequences	CK848153	Bt.10006	Bt.10006	chr26:36087413-36088176 (+) // 95.98 // /// chr26:26061540-26062303 (-) // 95.85 //	family with sequence similarity 45, member A		---	full length	ENSBTAG00000008729	534370	---	---	---	NP_001070370	NM_001076902	---	---	---	---	---	---	This probe set was annotated using the Matching Probes based pipeline to a Entrez Gene identifier using 4 transcripts. // false // Matching Probes // A	BC123601(9),ENSBTAT00000011498(9),ENSBTAT00000048856(9),NM_001076902(9)
Bt.10037.1.S1_at	SCO1	72.2609	970.461	302.466	205.461	119.154	Bt.10037.1	gb:CK772584 /DB_XREF=gi:42726727 /DB_XREF=961139 /TID=Bt.10037.1 /CNT=21 /FEA=EST /TIER=Stack /STK=6 /UG=Bt.10037 /UG_TITLE=Transcribed sequences	CK772584	Bt.10037	Bt.10037	chr19:28836592-28838187 (-) // 99.94 //	SCO cytochrome oxidase deficient homolog 1 (yeast)		---	full length	ENSBTAG00000021780	508586	A1A4J8	---	---	NP_001073712	NM_001080243	0006825 // copper ion transport // inferred from electronic annotation /// 0006878 // cellular copper ion homeostasis // inferred from electronic annotation /// 0008535 // respiratory chain complex IV assembly // inferred from electronic annotation	0005739 // mitochondrion // inferred from electronic annotation /// 0005743 // mitochondrial inner membrane // inferred from electronic annotation	0005507 // copper ion binding // inferred from electronic annotation /// 0046872 // metal ion binding // inferred from electronic annotation	---	---	---	This probe set was annotated using the Matching Probes based pipeline to a Entrez Gene identifier using 3 transcripts. // false // Matching Probes // A	BC126613(11),ENSBTAT00000029032(11),NM_001080243(11)
Bt.1004.1.A1_at	CPSF6	513.185	1289.36	595.715	709.661	391.165	Bt.1004.1	gb:CB453812 /DB_XREF=gi:29260194 /DB_XREF=709703 /TID=Bt.1004.1 /CNT=2 /FEA=EST /TIER=ConsEnd /STK=2 /UG=Bt.1004 /UG_TITLE=Transcribed sequence with strong similarity to protein pir:S57447 (H.sapiens) S57447 HPBRII-7 protein - human	CB453812	Bt.1004	Bt.27146	---	cleavage and polyadenylation specific factor 6, 68kDa		---	full length	ENSBTAG00000007323	768231	Q0P5D2	---	---	NP_001071574	NM_001078106	0006397 // mRNA processing // inferred from electronic annotation	0005634 // nucleus // inferred from electronic annotation	0000166 // nucleotide binding // inferred from electronic annotation /// 0003676 // nucleic acid binding // inferred from electronic annotation /// 0003723 // RNA binding // inferred from electronic annotation	---	---	---	This probe set was annotated using the Matching Probes based pipeline to a Entrez Gene identifier using 3 transcripts. // false // Matching Probes // A	BC120212(11),ENSBTAT00000050636(11),NM_001078106(11)
Bt.10073.1.A1_at	---	149.684	376.261	27.3849	639.838	116.141	Bt.10073.1	gb:BI680465 /DB_XREF=gi:15633376 /DB_XREF=458738 /TID=Bt.10073.1 /CNT=2 /FEA=EST /TIER=ConsEnd /STK=0 /UG=Bt.10073 /UG_TITLE=Transcribed sequences	BI680465	Bt.10073	Bt.93262	chr23:20960689-20960918 (-) // 69.82 //	---		---	est	---		---	---	---	---	---	---	---	---	---	---	---	This probe set was annotated using the Accession mapped clusters based pipeline to a UniGene identifier using 1 transcripts. // false // Accession mapped clusters // E	CB462190
Bt.10078.2.S1_at	ALG11	229.616	464.378	151.461	364.923	188.537	Bt.10078.2	gb:CB169910 /DB_XREF=gi:28156038 /DB_XREF=CZI603000954.R1 /TID=Bt.10078.2 /CNT=4 /FEA=EST /TIER=ConsEnd /STK=0 /UG=Bt.10078 /UG_TITLE=Transcribed sequence with weak similarity to protein ref:NP_498606.1 (C.elegans) B0361.8.p (Caenorhabditis elegans)	CB169910	Bt.10078	Bt.43481	---	asparagine-linked glycosylation 11, alpha-1,2-mannosyltransferase homolog (yeast)		---	---	ENSBTAG00000010337	540845	---	---	---	XP_613406	XM_613406	0009058 // biosynthetic process // inferred from electronic annotation	---	---	---	---	XP_613406.2 // span:59-81 // numtm:1 /// GENSCAN00000007420 // span:179-201 // numtm:1 /// ENSBTAP00000013659 // span:20-42,234-256 // numtm:2	This probe set was annotated using the Matching Probes based pipeline to a Entrez Gene identifier using 3 transcripts. // false // Matching Probes // A	BC133314(11),ENSBTAT00000013659(11),XM_613406(11)
Bt.10127.1.S1_at	HN1L	342.647	1044.48	229.861	1020.04	27.3526	Bt.10127.1	gb:CK940487 /DB_XREF=gi:45454867 /DB_XREF=4063891 /CLONE=10BOV10_G20 /TID=Bt.10127.1 /CNT=26 /FEA=EST /TIER=ConsEnd /STK=5 /UG=Bt.10127 /UG_TITLE=Transcribed sequence with strong similarity to protein sp:Q03933 (H.sapiens) HSF2_HUMAN Heat shock factor protein 2	CK940487	Bt.10127	Bt.76398	chr25:2861348-2863611 (+) // 99.34 //	hematological and neurological expressed 1-like		---	full length	ENSBTAG00000002209	618512	Q05B85	---	---	NP_001075015	NM_001081546	---	---	---	---	---	---	This probe set was annotated using the Matching Probes based pipeline to a Entrez Gene identifier using 3 transcripts. // false // Matching Probes // A	BC122626(11),ENSBTAT00000002860(11),NM_001081546(11)
Bt.10190.1.S1_at	---	108.861	1026.92	236.261	312.576	353.257	Bt.10190.1	gb:AU233911 /DB_XREF=gi:15719129 /DB_XREF=AU233911 /CLONE=Cln468 /TID=Bt.10190.1 /CNT=12 /FEA=EST /TIER=ConsEnd /STK=1 /UG=Bt.10190 /UG_TITLE=Transcribed sequences	AU233911	Bt.10190	Bt.81877	chr18:60420718-60421516 (+) // 75.98 //	---		---	---	---		---	---	---	---	---	---	---	---	---	---	---	This probe set was annotated using the Matching Probes based pipeline to a UniGene identifier using 1 transcripts. // false // Matching Probes // A	BC149160(10)
Bt.10214.1.S1_at	STK17A	334.703	818.386	301.806	495.061	122.549	Bt.10214.1	gb:AW314816 /DB_XREF=gi:6744009 /DB_XREF=11171 /TID=Bt.10214.1 /CNT=7 /FEA=EST /TIER=ConsEnd /STK=1 /UG=Bt.10214 /UG_TITLE=Transcribed sequences	AW314816	Bt.10214	Bt.52411	---	serine/threonine kinase 17a		---	full length	ENSBTAG00000008143	513665	A4FUF5	EC:2.7.11.1	---	NP_001076891	NM_001083422	0006468 // protein amino acid phosphorylation // inferred from electronic annotation	---	0000166 // nucleotide binding // inferred from electronic annotation /// 0004672 // protein kinase activity // inferred from electronic annotation /// 0004674 // protein serine/threonine kinase activity // inferred from electronic annotation /// 0005524 // ATP binding // inferred from electronic annotation /// 0016301 // kinase activity // inferred from electronic annotation /// 0016740 // transf…	---	IPR001245 // Tyrosine protein kinase // 1.9E-7 /// IPR001245 // Tyrosine protein kinase // 0.011	---	This probe set was annotated using the Matching Probes based pipeline to a Entrez Gene identifier using 3 transcripts. // false // Matching Probes // A	BC114806(10),ENSBTAT00000010704(11),NM_001083422(10)
Bt.10215.1.A1_at	RAB10	1308.46	3273.91	1001.02	2575.86	1960.24	Bt.10215.1	gb:CB533579 /DB_XREF=gi:29398434 /DB_XREF=761568 /TID=Bt.10215.1 /CNT=12 /FEA=EST /TIER=Stack /STK=6 /UG=Bt.10215 /UG_TITLE=Transcribed sequence with strong similarity to protein sp:O88386 (H.sapiens) RB10_HUMAN Ras-related protein Rab-10	CB533579	Bt.10215	Bt.64564	chr11:68492038-68499519 (-) // 98.79 //	RAB10, member RAS oncogene family		---	full length	ENSBTAG00000000985	783373	A6QLS9	---	---	NP_001094758	NM_001101288	0006355 // regulation of transcription, DNA-dependent // inferred from electronic annotation /// 0007264 // small GTPase mediated signal transduction // inferred from electronic annotation /// 0015031 // protein transport // inferred from electronic annotation	0005622 // intracellular // inferred from electronic annotation /// 0005794 // Golgi apparatus // inferred from electronic annotation	0000166 // nucleotide binding // inferred from electronic annotation /// 0005515 // protein binding // inferred from electronic annotation /// 0005524 // ATP binding // inferred from electronic annotation /// 0005525 // GTP binding // inferred from electronic annotation /// 0008134 // transcription factor binding // inferred from electronic annotation	---	---	---	This probe set was annotated using the Matching Probes based pipeline to a Entrez Gene identifier using 3 transcripts. // false // Matching Probes // A	BC148073(10),ENSBTAT00000001303(10),NM_001101288(10)
Bt.10230.1.A1_at	FAR1	433.533	1698.06	488.879	1020.18	537.297	Bt.10230.1	gb:CB441355 /DB_XREF=gi:29228297 /DB_XREF=691732 /TID=Bt.10230.1 /CNT=5 /FEA=EST /TIER=ConsEnd /STK=4 /UG=Bt.10230 /UG_TITLE=Transcribed sequence with weak similarity to protein ref:NP_060569.1 (H.sapiens) hypothetical protein FLJ10462 (Homo sapiens)	CB441355	Bt.10230	Bt.20738	chr15:32992626-32994721 (+) // 96.87 //	fatty acyl CoA reductase 1		---	full length	ENSBTAG00000009061	525262	A5PJQ0	EC:1.2.1.-	---	NP_001092502	NM_001099032	0008152 // metabolic process // inferred from electronic annotation	---	0003824 // catalytic activity // inferred from electronic annotation /// 0005488 // binding // inferred from electronic annotation /// 0005515 // protein binding // inferred from electronic annotation	---	IPR001509 // NAD-dependent epimerase/dehydratase // 0.0014	AAI42198.1 // span:466-483 // numtm:1 /// NP_001092502.1 // span:466-483 // numtm:1 /// ENSBTAP00000011940 // span:466-483 // numtm:1	This probe set was annotated using the Matching Probes based pipeline to a Entrez Gene identifier using 3 transcripts. // false // Matching Probes // A	BC142197(11),ENSBTAT00000011940(11),NM_001099032(11)
Bt.10230.2.A1_at	FAR1	56.4613	127.516	33.654	62.7127	56.4613	Bt.10230.2	gb:CB423968 /DB_XREF=gi:29193540 /DB_XREF=597983 /TID=Bt.10230.2 /CNT=1 /FEA=EST /TIER=ConsEnd /STK=1 /UG=Bt.10230 /UG_TITLE=Transcribed sequence with weak similarity to protein ref:NP_060569.1 (H.sapiens) hypothetical protein FLJ10462 (Homo sapiens)	CB423968	Bt.10230	Bt.20738	chr15:32982911-32990434 (+) // 81.12 //	Fatty acyl CoA reductase 1		---	full length	---	525262	A5PJQ0	EC:1.2.1.-	---	NP_001092502	NM_001099032	0008152 // metabolic process // inferred from electronic annotation	---	0003824 // catalytic activity // inferred from electronic annotation /// 0005488 // binding // inferred from electronic annotation /// 0005515 // protein binding // inferred from electronic annotation	---	---	---	This probe set was annotated using the Accession mapped clusters based pipeline to a UniGene identifier using 1 transcripts. // false // Accession mapped clusters // E	CB423968
Bt.1024.1.S1_at	C27H8ORF41	150.661	597.364	93.7216	150.661	54.0844	Bt.1024.1	gb:CK774441 /DB_XREF=gi:42728584 /DB_XREF=963202 /TID=Bt.1024.1 /CNT=4 /FEA=EST /TIER=ConsEnd /STK=2 /UG=Bt.1024 /UG_TITLE=Transcribed sequence with moderate similarity to protein ref:NP_079391.1 (H.sapiens) hypothetical protein FLJ23263 (Homo sapiens)	CK774441	Bt.1024	Bt.53755	chr27:27325500-27328961 (+) // 98.75 //	Chromosome 8 open reading frame 41 ortholog		---	full length	---	535350	A5PKJ9	---	---	NP_001092539	NM_001099069	---	---	---	---	---	---	This probe set was annotated using the Accession mapped clusters based pipeline to a UniGene identifier using 4 transcripts. // false // Accession mapped clusters // E	BI535019,BI847886,CF930911,CK774441
Bt.1024.2.S1_at	C27H8ORF41	90.6609	265.335	36.3038	90.6609	59.461	Bt.1024.2	gb:BE752467 /DB_XREF=gi:10166459 /DB_XREF=204865 /TID=Bt.1024.2 /CNT=3 /FEA=EST /TIER=ConsEnd /STK=0 /UG=Bt.1024 /UG_TITLE=Transcribed sequence with moderate similarity to protein ref:NP_079391.1 (H.sapiens) hypothetical protein FLJ23263 (Homo sapiens)	BE752467	Bt.1024	Bt.53755	chr27:27318333-27325502 (+) // 100.0 //	chromosome 8 open reading frame 41 ortholog		---	full length	ENSBTAG00000015463	535350	A5PKJ9	---	---	NP_001092539	NM_001099069	---	---	---	---	---	---	This probe set was annotated using the Matching Probes based pipeline to a Entrez Gene identifier using 2 transcripts. // false // Matching Probes // A	BC142515(11),ENSBTAT00000020547(11)
Bt.10277.2.S1_a_at	NOP56	482.061	3138.79	907.061	1342.31	420.268	Bt.10277.2	gb:CK849381 /DB_XREF=gi:45212573 /DB_XREF=972318 /TID=Bt.10277.2 /CNT=41 /FEA=EST /TIER=Stack /STK=6 /LL=404165 /UG_GENE=NOL5A /UG=Bt.10277 /UG_TITLE=similar to nucleolar protein 5A (56kDa with KKED repeat)	CK849381	Bt.10277	Bt.49005	chr1:55675063-55675918 (+) // 44.33 // /// chr11:88683416-88684272 (+) // 42.6 // /// chr21:51131938-51132669 (+) // 37.25 // /// chr13:52877228-52882464 (-) // 99.58 //	NOP56 ribonucleoprotein homolog (yeast)		---	full length	ENSBTAG00000018812	404165	Q3SZ63 /// Q6YPB4	---	---	NP_001028794	NM_001033622	0042254 // ribosome biogenesis // inferred from electronic annotation	0005634 // nucleus // inferred from electronic annotation	---	---	IPR002687 // Pre-mRNA processing ribonucleoprotein, binding region // 4.6E-17	GENSCAN00000023445 // span:432-454,482-504,576-598,619-638,653-672,739-761,791-813,841-863,900-922,1090-1107 // numtm:10	This probe set was annotated using the Matching Probes based pipeline to a Entrez Gene identifier using 4 transcripts. // false // Matching Probes // A	AY007719(11),BC103114(11),ENSBTAT00000025042(11),NM_001033622(11)
Bt.10282.1.S1_at	---	14.4643	30.6343	8.43697	14.4643	12.9948	Bt.10282.1	gb:AU278867 /DB_XREF=gi:21682177 /DB_XREF=AU278867 /CLONE=placenta1171 /TID=Bt.10282.1 /CNT=4 /FEA=EST /TIER=ConsEnd /STK=1 /UG=Bt.10282 /UG_TITLE=Transcribed sequences	AU278867	---	---	chr17:13709970-13710666 (-) // 89.66 //	---		---	---	---		---	---	---	---	---	---	---	---	---	---	---	This probe set was annotated using the Genome Target Overlap based pipeline to a ENSEMBL identifier using 1 transcripts. // false // Genome Target Overlap // B	GENSCAN00000000263
Bt.1040.1.A1_at	NOP2	60.1972	654.887	186.461	199.061	249.261	Bt.1040.1	gb:CB429636 /DB_XREF=gi:29204882 /DB_XREF=605468 /TID=Bt.1040.1 /CNT=17 /FEA=EST /TIER=ConsEnd /STK=3 /UG=Bt.1040 /UG_TITLE=Transcribed sequence with strong similarity to protein sp:P46087 (H.sapiens) NOL1_HUMAN Proliferating-cell nucleolar antigen P120	CB429636	Bt.1040	Bt.53770	chr5:10682772-10684714 (+) // 98.22 //	NOP2 nucleolar protein homolog (yeast)		---	full length	ENSBTAG00000014733	541169	A6QQS8	---	---	NP_001095727	NM_001102257	0006364 // rRNA processing // inferred from electronic annotation	---	0003723 // RNA binding // inferred from electronic annotation /// 0005515 // protein binding // inferred from electronic annotation /// 0008168 // methyltransferase activity // inferred from electronic annotation /// 0008757 // S-adenosylmethionine-dependent methyltransferase activity // inferred from electronic annotation	---	---	---	This probe set was annotated using the Matching Probes based pipeline to a Entrez Gene identifier using 4 transcripts. // false // Matching Probes // A	BC149978(11),BC151441(11),ENSBTAT00000019607(11),NM_001102257(11)
Bt.10503.1.S1_at	FEN1	301.661	1194.07	344.261	356.878	183.261	Bt.10503.1	gb:BI535567 /DB_XREF=gi:15376675 /DB_XREF=399173 /TID=Bt.10503.1 /CNT=9 /FEA=EST /TIER=ConsEnd /STK=0 /UG=Bt.10503 /UG_TITLE=Transcribed sequence with strong similarity to protein pir:A56531 (H.sapiens) A56531 DNA structure-specific endonuclease FEN1 (validated) - human	BI535567	Bt.10503	Bt.10503	chr29:35458856-35459800 (+) // 92.37 //	flap structure-specific endonuclease 1		---	full length	ENSBTAG00000000064	616242	Q58DH8	---	---	NP_001030285	NM_001035113	0006260 // DNA replication // inferred from electronic annotation /// 0006281 // DNA repair // inferred from electronic annotation	0005634 // nucleus // inferred from electronic annotation	0000287 // magnesium ion binding // inferred from electronic annotation /// 0003677 // DNA binding // inferred from electronic annotation /// 0003824 // catalytic activity // inferred from electronic annotation /// 0004518 // nuclease activity // inferred from electronic annotation /// 0004519 // endonuclease activity // inferred from electronic annotation /// 0004523 // ribonuclease H activity /…	---	---	---	This probe set was annotated using the Matching Probes based pipeline to a Entrez Gene identifier using 7 transcripts. // false // Matching Probes // A	BC105255(11),BT021527(11),BT021540(11),BT021619(11),BT021755(11),ENSBTAT00000000071(11),NM_001035113(11)
Bt.10543.1.S1_at	KIAA1462	20.4991	707.661	145.942	102.261	61.679	Bt.10543.1	gb:CK778391 /DB_XREF=gi:42730704 /DB_XREF=965551 /TID=Bt.10543.1 /CNT=6 /FEA=EST /TIER=ConsEnd /STK=2 /UG=Bt.10543 /UG_TITLE=Transcribed sequences	CK778391	Bt.10543	Bt.26095	chr13:35675442-35675930 (+) // 76.85 //	Hypothetical protein LOC784675		---	full length	---	784675	A2VE02	---	---	NP_001075943	NM_001082474	---	---	---	---	---	---	This probe set was annotated using the Accession mapped clusters based pipeline to a UniGene identifier using 5 transcripts. // false // Accession mapped clusters // E	AU232437,AW358376,BF775687,CK727240,CK778391
Bt.1062.1.S1_at	MEX3C	72.8902	234.049	102.261	181.861	187.986	Bt.1062.1	gb:AW266971 /DB_XREF=gi:9257456 /DB_XREF=0285-3 /TID=Bt.1062.1 /CNT=8 /FEA=EST /TIER=ConsEnd /STK=2 /UG=Bt.1062 /UG_TITLE=Transcribed sequences	AW266971	Bt.1062	Bt.54148	chr18:48595490-48596400 (+) // 35.96 //	mex-3 homolog C (C. elegans)		---	---	---	529318	Q2YDI4	---	---	XP_607763	XM_607763	---	---	0003723 // RNA binding // inferred from electronic annotation /// 0005515 // protein binding // inferred from electronic annotation /// 0008270 // zinc ion binding // inferred from electronic annotation /// 0046872 // metal ion binding // inferred from electronic annotation	---	---	---	This probe set was annotated using the Matching Probes based pipeline to a Entrez Gene identifier using 1 transcripts. // false // Matching Probes // A	XM_607763(11)
Bt.10630.1.S1_at	NMB	74.0237	459.781	108.832	119.856	88.4609	Bt.10630.1	gb:CB445614 /DB_XREF=gi:29251996 /DB_XREF=696981 /TID=Bt.10630.1 /CNT=9 /FEA=EST /TIER=ConsEnd /STK=2 /UG=Bt.10630 /UG_TITLE=Transcribed sequence with moderate similarity to protein ref:NP_066563.1 (H.sapiens) neuromedin B (Homo sapiens)	CB445614	Bt.10630	Bt.10630	chr21:22499586-22502888 (-) // 96.07 //	neuromedin B		---	full length	ENSBTAG00000001388	506584	Q2T9U8	---	---	NP_001068738	NM_001075270	0007218 // neuropeptide signaling pathway // inferred from electronic annotation	0005576 // extracellular region // inferred from electronic annotation	---	---	---	AAI11260.1 // span:7-29 // numtm:1 /// NP_001068738.1 // span:7-29 // numtm:1 /// ENSBTAP00000001825 // span:7-29 // numtm:1	This probe set was annotated using the Matching Probes based pipeline to a Entrez Gene identifier using 3 transcripts. // false // Matching Probes // A	BC111259(11),ENSBTAT00000001825(11),NM_001075270(11)
Bt.1066.2.S1_a_at	FAM50A	250.428	555.61	120.861	529.839	469.931	Bt.1066.2	gb:BF602020 /DB_XREF=gi:11699243 /DB_XREF=267152 /TID=Bt.1066.2 /CNT=10 /FEA=EST /TIER=ConsEnd /STK=0 /UG=Bt.1066 /UG_TITLE=Transcribed sequence with strong similarity to protein sp:Q14320 (H.sapiens) XAP5_HUMAN XAP-5 protein	BF602020	Bt.1066	Bt.49606	chrX:32015435-32020720 (+) // 95.91 //	family with sequence similarity 50, member A		---	full length	ENSBTAG00000033032	515539	---	---	---	NP_001029668	NM_001034496	---	0005634 // nucleus // inferred from electronic annotation	---	---	---	GENSCAN00000013028 // span:1642-1664,1844-1866 // numtm:2	This probe set was annotated using the Matching Probes based pipeline to a Entrez Gene identifier using 2 transcripts. // false // Matching Probes // A	ENSBTAT00000030181(11),NM_001034496(11)
Bt.10692.1.S1_at	---	149.88	544.761	240.351	173.021	321.019	Bt.10692.1	gb:BE667483 /DB_XREF=gi:10028074 /DB_XREF=151877 /TID=Bt.10692.1 /CNT=5 /FEA=EST /TIER=ConsEnd /STK=0 /UG=Bt.10692 /UG_TITLE=Transcribed sequence with strong similarity to protein ref:NP_060531.1 (H.sapiens) hypothetical protein FLJ10330 (Homo sapiens)	BE667483	Bt.10692	Bt.96736	---	---		---	---	---		---	---	---	---	---	---	---	---	---	---	---	This probe set was annotated using the Accession mapped clusters based pipeline to a UniGene identifier using 5 transcripts. // false // Accession mapped clusters // E	AU232909,AW478762,BE667483,CB444194,CB464676
Bt.10703.1.S1_a_at	CHD2	226.55	1129.46	135.946	242.447	85.9116	Bt.10703.1	gb:BP101793 /DB_XREF=gi:28304081 /DB_XREF=BP101793 /CLONE=ORCS22271 /TID=Bt.10703.1 /CNT=27 /FEA=EST /TIER=ConsEnd /STK=3 /UG=Bt.10703 /UG_TITLE=Transcribed sequence with moderate similarity to protein ref:NP_004615.2 (H.sapiens) vasoactive intestinal peptide receptor 1; pituitary adenylate cyclase activating polypeptide receptor, type II; VIP receptor, type I; vasoactive intestinal peptide recep…	BP101793	Bt.10703	Bt.10703	chr21:15161015-15163135 (-) // 98.88 //	chromodomain helicase DNA binding protein 2		---	full length	ENSBTAG00000017776	535026	A6QQF1 /// A8VGY7	---	---	NP_001095651	NM_001102181	---	---	---	---	---	---	This probe set was annotated using the Matching Probes based pipeline to a Entrez Gene identifier using 3 transcripts. // false // Matching Probes // A	BC149799(11),ENSBTAT00000023638(11),NM_001102181(11)
Bt.1078.1.A1_at	ESRP2	41.2828	298.77	19.4624	175.572	55.8613	Bt.1078.1	gb:CK846152 /DB_XREF=gi:45206380 /DB_XREF=968621 /TID=Bt.1078.1 /CNT=8 /FEA=EST /TIER=ConsEnd /STK=2 /UG=Bt.1078 /UG_TITLE=Transcribed sequence with moderate similarity to protein ref:NP_079215.1 (H.sapiens) hypothetical protein FLJ21918 (Homo sapiens)	CK846152	Bt.1078	Bt.102211	chr18:32796441-32797732 (-) // 100.0 //	epithelial splicing regulatory protein 2		---	---	---	510878	---	---	---	XP_588103	XM_588103	---	---	0003676 // nucleic acid binding // inferred from electronic annotation	---	---	---	This probe set was annotated using the Matching Probes based pipeline to a Entrez Gene identifier using 1 transcripts. // false // Matching Probes // A	XM_588103(11)
Bt.10809.1.S1_at	LOC789730	7.49558	73.33	11.4469	10.0005	8.56126	Bt.10809.1	gb:BF602461 /DB_XREF=gi:11699685 /DB_XREF=267696 /TID=Bt.10809.1 /CNT=3 /FEA=EST /TIER=ConsEnd /STK=0 /UG=Bt.10809 /UG_TITLE=Transcribed sequence with weak similarity to protein ref:NP_065708.1 (H.sapiens) zinc finger protein 304 (Homo sapiens)	BF602461	Bt.10809	---	chr18:61758880-61759444 (-) // 99.65 //	similar to Zinc finger protein 418		---	---	---	789730	---	---	---	---	XR_042859	---	---	---	---	---	---	This probe set was annotated using the Matching Probes based pipeline to a Entrez Gene identifier using 1 transcripts. // false // Matching Probes // A	XR_042859(11)
Bt.10823.1.A1_s_at	HYLS1	445.661	1533.39	46.8166	621.216	8.67561	Bt.10823.1	gb:BP107894 /DB_XREF=gi:28310182 /DB_XREF=BP107894 /CLONE=ORCS11316 /TID=Bt.10823.1 /CNT=2 /FEA=EST /TIER=ConsEnd /STK=2 /UG=Bt.10823 /UG_TITLE=Transcribed sequences	BP107894	Bt.10823	Bt.10823	chr29:24702485-24702765 (+) // 96.22 //	hydrolethalus syndrome 1		---	full length	ENSBTAG00000010859	538735	Q2KI52	---	---	NP_001039904	NM_001046439	---	0005737 // cytoplasm // inferred from electronic annotation	---	---	---	---	This probe set was annotated using the Matching Probes based pipeline to a Entrez Gene identifier using 3 transcripts. // false // Matching Probes // A	BC112767(11),ENSBTAT00000053219(11),NM_001046439(11)
Bt.10844.1.S1_at	---	101.034	228.156	91.4609	174.709	108.198	Bt.10844.1	gb:CB167870 /DB_XREF=gi:28153995 /DB_XREF=FBB603000454.R1 /TID=Bt.10844.1 /CNT=6 /FEA=EST /TIER=ConsEnd /STK=1 /UG=Bt.10844 /UG_TITLE=Transcribed sequence with strong similarity to protein ref:NP_110410.1 (H.sapiens) phosphatidylserine synthase 2 (Homo sapiens)	CB167870	Bt.10844	Bt.96942	---	---		---	est	---		---	---	---	---	---	---	---	---	---	---	---	This probe set was annotated using the Accession mapped clusters based pipeline to a UniGene identifier using 6 transcripts. // false // Accession mapped clusters // E	BE485776,BE682343,BE721565,BI773796,BI773814,CB167870
Bt.10845.2.A1_at	NR5A2	64.8609	274.91	7.14429	117.834	12.6734	Bt.10845.2	gb:CK771373 /DB_XREF=gi:42725467 /DB_XREF=959642 /TID=Bt.10845.2 /CNT=2 /FEA=EST /TIER=ConsEnd /STK=1 /UG=Bt.10845 /UG_TITLE=Transcribed sequence with strong similarity to protein sp:O00482 (H.sapiens) NR52_HUMAN Orphan nuclear receptor NR5A2	CK771373	Bt.10845	Bt.10845	---	nuclear receptor subfamily 5, group A, member 2		---	---	---	541305	---	---	---	XP_615597	XM_615597	0006355 // regulation of transcription, DNA-dependent // inferred from electronic annotation	0005634 // nucleus // inferred from electronic annotation	0003700 // transcription factor activity // inferred from electronic annotation /// 0003707 // steroid hormone receptor activity // inferred from electronic annotation /// 0008270 // zinc ion binding // inferred from electronic annotation /// 0043565 // sequence-specific DNA binding // inferred from electronic annotation	---	---	---	This probe set was annotated using the Matching Probes based pipeline to a Entrez Gene identifier using 1 transcripts. // false // Matching Probes // A	XM_615597(10)
Bt.10847.1.S1_at	---	86.9096	520.261	82.9423	353.429	61.2261	Bt.10847.1	gb:BI536200 /DB_XREF=gi:15377310 /DB_XREF=390677 /TID=Bt.10847.1 /CNT=13 /FEA=EST /TIER=ConsEnd /STK=0 /UG=Bt.10847 /UG_TITLE=Transcribed sequences	BI536200	Bt.10847	Bt.10847	chr7:32563963-32564954 (+) // 80.83 //	---		---	est	---		---	---	---	---	---	---	---	---	---	---	---	This probe set was annotated using the Accession mapped clusters based pipeline to a UniGene identifier using 13 transcripts. // false // Accession mapped clusters // E	AW344990,BE665784,BE665815,BE722177,BE722632,BE722633,BF040339,BF775174,BI536200,CB425833,CB432655,CK729365,CK845848
Bt.10854.1.S1_at	YRDC	74.0609	446.861	131.297	167.258	128.589	Bt.10854.1	gb:CK775048 /DB_XREF=gi:42729191 /DB_XREF=963860 /TID=Bt.10854.1 /CNT=11 /FEA=EST /TIER=ConsEnd /STK=2 /UG=Bt.10854 /UG_TITLE=Transcribed sequence with weak similarity to protein ref:NP_496826.1 (C.elegans) Y48C3A.18.p (Caenorhabditis elegans)	CK775048	Bt.10854	Bt.61252	chr3:104976523-104979110 (+) // 83.93 //	yrdC domain containing (E. coli)		---	full length	ENSBTAG00000006510	512062	Q0VC80	---	---	NP_001069018	NM_001075550	---	0005739 // mitochondrion // inferred from electronic annotation /// 0016020 // membrane // inferred from electronic annotation	---	---	---	---	This probe set was annotated using the Matching Probes based pipeline to a Entrez Gene identifier using 3 transcripts. // false // Matching Probes // A	BC120307(11),ENSBTAT00000008529(11),NM_001075550(11)
Bt.10856.1.S1_at	DIS3L	207.137	2149.79	785.861	515.088	274.061	Bt.10856.1	gb:CK957326 /DB_XREF=gi:45471706 /DB_XREF=4097757 /CLONE=10BOV3_B20 /TID=Bt.10856.1 /CNT=10 /FEA=EST /TIER=ConsEnd /STK=0 /UG=Bt.10856 /UG_TITLE=Transcribed sequences	CK957326	Bt.10856	Bt.10856	chr10:11803324-11805012 (+) // 94.24 //	DIS3 mitotic control homolog (S. cerevisiae)-like		---	full length	ENSBTAG00000000371	777771	A0JN80	EC:3.1.13.-	---	NP_001071624	NM_001078156	---	---	0003723 // RNA binding // inferred from electronic annotation /// 0004518 // nuclease activity // inferred from electronic annotation /// 0004527 // exonuclease activity // inferred from electronic annotation /// 0004540 // ribonuclease activity // inferred from electronic annotation /// 0016787 // hydrolase activity // inferred from electronic annotation	---	---	---	This probe set was annotated using the Matching Probes based pipeline to a Entrez Gene identifier using 3 transcripts. // false // Matching Probes // A	BC126555(11),ENSBTAT00000000481(11),NM_001078156(11)
Bt.10867.1.S1_at	NFKBID	9.05402	36.3613	11.9607	12.7532	12.7532	Bt.10867.1	gb:CK847607 /DB_XREF=gi:45209273 /DB_XREF=970265 /TID=Bt.10867.1 /CNT=13 /FEA=EST /TIER=Stack /STK=6 /UG=Bt.10867 /UG_TITLE=Transcribed sequence with weak similarity to protein ref:NP_113607.1 (H.sapiens) molecule possessing ankyrin repeats induced by lipopolysaccharide (Homo sapiens)	CK847607	Bt.10867	Bt.45799	chr18:41586237-41587699 (-) // 99.08 //	nuclear factor of kappa light polypeptide gene enhancer in B-cells inhibitor, delta		---	---	---	614198	---	---	---	XP_870690	XM_865597	---	---	---	---	---	---	This probe set was annotated using the Matching Probes based pipeline to a Entrez Gene identifier using 1 transcripts. // false // Matching Probes // A	XM_865597(11)
Bt.10870.1.S1_at	---	83.3895	204.471	98.0609	53.4085	100.46	Bt.10870.1	gb:BI774755 /DB_XREF=gi:15775732 /DB_XREF=466967 /TID=Bt.10870.1 /CNT=2 /FEA=EST /TIER=ConsEnd /STK=0 /UG=Bt.10870 /UG_TITLE=Transcribed sequences	BI774755	Bt.10870	Bt.10870	chr4:29250629-29251046 (-) // 99.76 //	---		---	est	---		---	---	---	---	---	---	---	---	---	---	---	This probe set was annotated using the Accession mapped clusters based pipeline to a UniGene identifier using 2 transcripts. // false // Accession mapped clusters // E	BE665895,BI774755
Bt.10885.2.S1_at	BAG2	205.45	678.689	57.4611	257.661	100.393	Bt.10885.2	gb:CB166598 /DB_XREF=gi:28152723 /DB_XREF=IBE603020002.R1 /TID=Bt.10885.2 /CNT=10 /FEA=EST /TIER=ConsEnd /STK=1 /UG=Bt.10885 /UG_TITLE=Transcribed sequence with strong similarity to protein sp:O95816 (H.sapiens) BAG2_HUMAN BAG-family molecular chaperone regulator-2	CB166598	Bt.10885	Bt.44554	chr23:1010651-1019774 (-) // 99.45 //	BCL2-associated athanogene 2		---	full length	ENSBTAG00000005355	506107	Q3ZBG5	---	---	NP_001029436	NM_001034264	0006915 // apoptosis // inferred from electronic annotation /// 0019538 // protein metabolic process // inferred from electronic annotation	---	0005515 // protein binding // inferred from electronic annotation	---	---	---	This probe set was annotated using the Matching Probes based pipeline to a Entrez Gene identifier using 3 transcripts. // false // Matching Probes // A	BC103308(11),ENSBTAT00000007039(11),NM_001034264(11)
Bt.10941.1.S1_at	MBNL3	34.5856	81.8609	10.1302	53.6587	20.8124	Bt.10941.1	gb:BE808807 /DB_XREF=gi:10239919 /DB_XREF=214087 /TID=Bt.10941.1 /CNT=3 /FEA=EST /TIER=ConsEnd /STK=0 /UG=Bt.10941 /UG_TITLE=Transcribed sequence with moderate similarity to protein pir:T43463 (H.sapiens) T43463 hypothetical protein DKFZp434G2222.1 - human	BE808807	Bt.10941	Bt.10941	---	muscleblind-like 3 (Drosophila)		---	---	ENSBTAG00000014088	540550	---	---	---	XP_612023	XM_612023	---	---	0003676 // nucleic acid binding // inferred from electronic annotation /// 0008270 // zinc ion binding // inferred from electronic annotation	---	---	---	This probe set was annotated using the Matching Probes based pipeline to a Entrez Gene identifier using 2 transcripts. // false // Matching Probes // A	ENSBTAT00000018746(11),XM_612023(11)
Bt.10953.2.S1_at	TSC22D1	8.30366	20.4163	9.89287	12.8136	12.4146	Bt.10953.2	gb:CK951768 /DB_XREF=gi:45466148 /DB_XREF=4090888 /CLONE=10BOV28_D15 /TID=Bt.10953.2 /CNT=7 /FEA=EST /TIER=ConsEnd /STK=0 /UG=Bt.10953 /UG_TITLE=Transcribed sequences	CK951768	Bt.10953	Bt.10953	chr12:12532795-12533990 (+) // 99.67 //	TSC22 domain family, member 1		---	full length	---	510359	Q3MHL6	---	---	NP_001029549	NM_001034377	0006350 // transcription // inferred from electronic annotation /// 0006355 // regulation of transcription, DNA-dependent // inferred from electronic annotation	0005634 // nucleus // inferred from electronic annotation /// 0005737 // cytoplasm // inferred from electronic annotation	0003700 // transcription factor activity // inferred from electronic annotation	---	---	---	This probe set was annotated using the Accession mapped clusters based pipeline to a UniGene identifier using 4 transcripts. // false // Accession mapped clusters // E	AW463292,BE749216,BF777090,BM430663
Bt.10962.1.S1_at	VCPIP1	543.526	1709.85	724.536	657.061	1142.84	Bt.10962.1	gb:CB443641 /DB_XREF=gi:29232868 /DB_XREF=694556 /TID=Bt.10962.1 /CNT=5 /FEA=EST /TIER=ConsEnd /STK=2 /UG=Bt.10962 /UG_TITLE=Transcribed sequences	CB443641	Bt.10962	Bt.10962	chr14:30952078-30952541 (-) // 98.51 //	valosin containing protein (p97)/p47 complex interacting protein 1		---	---	---	539643	---	---	---	XP_588521	XM_588521	---	---	---	---	---	---	This probe set was annotated using the Matching Probes based pipeline to a Entrez Gene identifier using 1 transcripts. // false // Matching Probes // A	XM_588521(11)
Bt.10981.1.A1_a_at	POLR1E	151.461	871.496	117.846	584.696	293.986	Bt.10981.1	gb:CK775235 /DB_XREF=gi:42731485 /DB_XREF=966359 /TID=Bt.10981.1 /CNT=7 /FEA=EST /TIER=ConsEnd /STK=1 /UG=Bt.10981 /UG_TITLE=Transcribed sequence with moderate similarity to protein ref:NP_071935.1 (H.sapiens) hypothetical protein FLJ13390 similar to PAF53 (Homo sapiens)	CK775235	Bt.10981	Bt.49101	chr8:57167547-57169145 (-) // 74.44 //	polymerase (RNA) I polypeptide E, 53kDa		---	full length	ENSBTAG00000012243	511587	Q3SZ29	---	---	NP_001029580	NM_001034408	0006350 // transcription // inferred from electronic annotation	0005634 // nucleus // inferred from electronic annotation	0003677 // DNA binding // inferred from electronic annotation /// 0003899 // DNA-directed RNA polymerase activity // inferred from electronic annotation	---	---	---	This probe set was annotated using the Matching Probes based pipeline to a Entrez Gene identifier using 3 transcripts. // false // Matching Probes // A	BC103202(11),ENSBTAT00000016250(11),NM_001034408(11)
Bt.10981.1.A1_at	POLR1E	125.861	422.854	96.4609	378.531	303.109	Bt.10981.1	gb:CK775235 /DB_XREF=gi:42731485 /DB_XREF=966359 /TID=Bt.10981.1 /CNT=7 /FEA=EST /TIER=ConsEnd /STK=1 /UG=Bt.10981 /UG_TITLE=Transcribed sequence with moderate similarity to protein ref:NP_071935.1 (H.sapiens) hypothetical protein FLJ13390 similar to PAF53 (Homo sapiens)	CK775235	Bt.10981	Bt.49101	chr8:57167547-57169145 (-) // 74.44 //	Polymerase (RNA) I polypeptide E, 53kDa		---	full length	---	511587	Q3SZ29	---	---	NP_001029580	NM_001034408	0006350 // transcription // inferred from electronic annotation	0005634 // nucleus // inferred from electronic annotation	0003677 // DNA binding // inferred from electronic annotation /// 0003899 // DNA-directed RNA polymerase activity // inferred from electronic annotation	---	---	---	This probe set was annotated using the Accession mapped clusters based pipeline to a UniGene identifier using 7 transcripts. // false // Accession mapped clusters // E	AW346242,AW479810,BM087356,CB168547,CB423249,CB431202,CK775235
Bt.10981.2.S1_at	POLR1E	140.623	310.861	108.202	357.382	81.6851	Bt.10981.2	gb:CB422568 /DB_XREF=gi:29190742 /DB_XREF=595686 /TID=Bt.10981.2 /CNT=7 /FEA=EST /TIER=ConsEnd /STK=0 /UG=Bt.10981 /UG_TITLE=Transcribed sequence with moderate similarity to protein ref:NP_071935.1 (H.sapiens) hypothetical protein FLJ13390 similar to PAF53 (Homo sapiens)	CB422568	Bt.10981	Bt.49101	chr8:57169924-57183397 (-) // 100.0 //	polymerase (RNA) I polypeptide E, 53kDa		---	full length	ENSBTAG00000012243	511587	Q3SZ29	---	---	NP_001029580	NM_001034408	0006350 // transcription // inferred from electronic annotation	0005634 // nucleus // inferred from electronic annotation	0003677 // DNA binding // inferred from electronic annotation /// 0003899 // DNA-directed RNA polymerase activity // inferred from electronic annotation	---	---	---	This probe set was annotated using the Matching Probes based pipeline to a Entrez Gene identifier using 3 transcripts. // false // Matching Probes // A	BC103202(11),ENSBTAT00000016250(11),NM_001034408(11)
Bt.11010.1.S1_at	ATP6V0D2	6.23329	25.0137	5.67264	304.085	8.86321	Bt.11010.1	gb:CK772180 /DB_XREF=gi:42726323 /DB_XREF=960693 /TID=Bt.11010.1 /CNT=3 /FEA=EST /TIER=ConsEnd /STK=2 /UG=Bt.11010 /UG_TITLE=Transcribed sequences	CK772180	Bt.11010	Bt.10174	chr14:76722673-76723283 (+) // 99.84 //	ATPase, H+ transporting, lysosomal 38kDa, V0 subunit d2		---	full length	ENSBTAG00000021092	511839	Q2KJB6	EC:3.6.3.14	---	NP_001039566	NM_001046101	0006810 // transport // inferred from electronic annotation /// 0006811 // ion transport // inferred from electronic annotation /// 0015986 // ATP synthesis coupled proton transport // inferred from electronic annotation /// 0015992 // proton transport // inferred from electronic annotation	0033177 // proton-transporting two-sector ATPase complex, proton-transporting domain // inferred from electronic annotation /// 0033179 // proton-transporting V-type ATPase, V0 domain // inferred from electronic annotation	0015078 // hydrogen ion transmembrane transporter activity // inferred from electronic annotation	---	---	---	This probe set was annotated using the Matching Probes based pipeline to a Entrez Gene identifier using 3 transcripts. // false // Matching Probes // A	BC105425(11),ENSBTAT00000028091(11),NM_001046101(11)
Bt.11015.1.S1_at	LOC539015	81.2609	244.224	43.78	81.2609	67.7755	Bt.11015.1	gb:CK769893 /DB_XREF=gi:42723987 /DB_XREF=958003 /TID=Bt.11015.1 /CNT=15 /FEA=EST /TIER=ConsEnd /STK=4 /UG=Bt.11015 /UG_TITLE=Transcribed sequence with strong similarity to protein pir:T46306 (H.sapiens) T46306 hypothetical protein DKFZp434D2411.1 - human	CK769893	Bt.11015	---	chr5:31439273-31446603 (+) // 99.34 //	similar to lipocalin-interacting membrane receptor		---	---	---	539015	---	---	---	---	XR_027670	---	---	---	---	---	---	This probe set was annotated using the Matching Probes based pipeline to a Entrez Gene identifier using 1 transcripts. // false // Matching Probes // A	XR_027670(11)
Bt.11032.1.S1_at	EPB49	20.2392	78.9591	13.548	15.1698	38.8649	Bt.11032.1	gb:CK771382 /DB_XREF=gi:42725476 /DB_XREF=959654 /TID=Bt.11032.1 /CNT=28 /FEA=EST /TIER=ConsEnd /STK=1 /UG=Bt.11032 /UG_TITLE=Transcribed sequence with strong similarity to protein pir:I39062 (H.sapiens) I39062 dematin 52K chain - human	CK771382	Bt.11032	Bt.33159	---	erythrocyte membrane protein band 4.9 (dematin)		---	full length	---	512981	Q08DM1 /// Q58CT9	---	---	NP_001029603 /// XP_590595 /// XP_885432 /// XP_885459	NM_001034431 /// XM_590595 /// XM_880339 /// XM_880366	0007010 // cytoskeleton organization // inferred from electronic annotation /// 0051016 // barbed-end actin filament capping // inferred from electronic annotation	0005737 // cytoplasm // inferred from electronic annotation	0003779 // actin binding // inferred from electronic annotation	---	---	---	This probe set was annotated using the Matching Probes based pipeline to a Entrez Gene identifier using 2 transcripts. // false // Matching Probes // A	BT021858(9),NM_001034431(9)
Bt.11040.1.S1_at	---	7.14429	24.77	6.98278	13.8441	14.6774	Bt.11040.1	gb:CK770685 /DB_XREF=gi:42724779 /DB_XREF=958888 /TID=Bt.11040.1 /CNT=13 /FEA=EST /TIER=ConsEnd /STK=4 /UG=Bt.11040 /UG_TITLE=Transcribed sequences	CK770685	Bt.11040	Bt.102333	---	---		---	est	---		---	---	---	---	---	---	---	---	---	---	---	This probe set was annotated using the Accession mapped clusters based pipeline to a UniGene identifier using 9 transcripts. // false // Accession mapped clusters // E	AU232135,AU277934,AV591996,AV591997,BM104766,CB421394,CB421751,CK770685,CK836366
Bt.11043.1.S1_a_at	BCL2L12	73.9719	346.061	97.6786	85.6609	216.861	Bt.11043.1	gb:BM087013 /DB_XREF=gi:16997641 /DB_XREF=499656 /TID=Bt.11043.1 /CNT=26 /FEA=EST /TIER=ConsEnd /STK=0 /UG=Bt.11043 /UG_TITLE=Transcribed sequence with moderate similarity to protein ref:NP_443074.1 (H.sapiens) BCL2-like 12	BM087013	Bt.11043	Bt.62321	chr18:53490991-53498134 (-) // 88.35 //	BCL2-like 12 (proline rich)		---	full length	ENSBTAG00000006638	533338	A6QPJ9	---	---	NP_001094618	NM_001101148	---	---	---	---	---	---	This probe set was annotated using the Matching Probes based pipeline to a Entrez Gene identifier using 4 transcripts. // false // Matching Probes // A	BC149358(11),ENSBTAT00000008723(11),ENSBTAT00000053691(11),NM_001101148(11)
Bt.11057.1.S1_at	SHISA3	5.23735	11.7697	5.12132	10.5943	5.55909	Bt.11057.1	gb:BM105671 /DB_XREF=gi:17036741 /DB_XREF=509176 /TID=Bt.11057.1 /CNT=2 /FEA=EST /TIER=ConsEnd /STK=0 /UG=Bt.11057 /UG_TITLE=Transcribed sequences	BM105671	Bt.11057	Bt.43083	---	shisa homolog 3 (Xenopus laevis)		---	---	---	781091	---	---	---	XP_001249462	XM_001249461	---	---	---	---	---	XP_001249462.2 // span:95-117 // numtm:1	This probe set was annotated using the Matching Probes based pipeline to a Entrez Gene identifier using 1 transcripts. // false // Matching Probes // A	XM_001249461(11)
Bt.11079.1.A1_at	RANGAP1	130.612	310.997	151.461	151.461	163.405	Bt.11079.1	gb:CB456064 /DB_XREF=gi:29262446 /DB_XREF=713270 /TID=Bt.11079.1 /CNT=15 /FEA=EST /TIER=ConsEnd /STK=2 /UG=Bt.11079 /UG_TITLE=Transcribed sequence with strong similarity to protein sp:P46060 (H.sapiens) RGP1_HUMAN Ran-GTPase activating protein 1	CB456064	Bt.11079	Bt.11079	chr5:111008787-111015986 (-) // 98.41 //	Ran GTPase activating protein 1		---	full length	ENSBTAG00000012481	616055	A8KC67	---	---	NP_001103559	NM_001110089	0007165 // signal transduction // inferred from electronic annotation	0005737 // cytoplasm // inferred from electronic annotation /// 0048471 // perinuclear region of cytoplasm // inferred from electronic annotation	0005098 // Ran GTPase activator activity // inferred from electronic annotation /// 0005515 // protein binding // inferred from electronic annotation	---	---	---	This probe set was annotated using the Matching Probes based pipeline to a Entrez Gene identifier using 4 transcripts. // false // Matching Probes // A	BC154378(11),ENSBTAT00000012125(11),ENSBTAT00000016562(11),NM_001110089(11)
Bt.11080.1.S1_at	IL2RG	20.8081	190.316	18.4043	39.2056	28.443	Bt.11080.1	gb:NM_174359.1 /DB_XREF=gi:27819627 /GEN=IL2RG /TID=Bt.11080.1 /CNT=38 /FEA=FLmRNA /TIER=FL+Stack /STK=10 /LL=281862 /UG=Bt.11080 /DEF=Bos taurus interleukin 2 receptor, gamma (IL2RG), mRNA. /PROD=interleukin 2 receptor, gamma /FL=gb:NM_174359.1	NM_174359.1	Bt.11080	Bt.11080	chrX:51702693-51706351 (-) // 99.07 //	interleukin 2 receptor, gamma (severe combined immunodeficiency)		chrXq22-q23	full length	ENSBTAG00000007626	281862	Q95118	---	---	NP_776784	NM_174359	---	0016020 // membrane // inferred from electronic annotation /// 0016021 // integral to membrane // inferred from electronic annotation	0004872 // receptor activity // inferred from electronic annotation /// 0004896 // cytokine receptor activity // inferred from electronic annotation /// 0005515 // protein binding // inferred from electronic annotation	---	IPR003961 // Fibronectin, type III // 0.016	AAI34468.1 // span:275-297 // numtm:1 /// NP_776784.1 // span:275-297 // numtm:1 /// ENSBTAP00000010033 // span:275-297 // numtm:1	This probe set was annotated using the Matching Probes based pipeline to a Entrez Gene identifier using 3 transcripts. // false // Matching Probes // A	BC134467(11),ENSBTAT00000010033(11),NM_174359(10)
Bt.11129.1.S1_at	MCM3	417.55	1160.86	309.472	788.245	178.061	Bt.11129.1	gb:CK849016 /DB_XREF=gi:45211877 /DB_XREF=971854 /TID=Bt.11129.1 /CNT=18 /FEA=EST /TIER=Stack /STK=7 /UG=Bt.11129 /UG_TITLE=Transcribed sequence with strong similarity to protein pir:S62594 (H.sapiens) S62594 replication licensing factor MCM3 - human	CK849016	Bt.11129	Bt.8503	chr23:23565332-23574669 (-) // 95.54 //	minichromosome maintenance complex component 3		---	full length	ENSBTAG00000010721	281302	A4FUD9 /// Q58DB3	---	---	NP_001013604	NM_001013586	0006260 // DNA replication // inferred from electronic annotation /// 0006270 // DNA replication initiation // inferred from electronic annotation /// 0006350 // transcription // inferred from electronic annotation /// 0006355 // regulation of transcription, DNA-dependent // inferred from electronic annotation /// 0007049 // cell cycle // inferred from electronic annotation	0005634 // nucleus // inferred from electronic annotation	0000166 // nucleotide binding // inferred from electronic annotation /// 0003677 // DNA binding // inferred from electronic annotation /// 0005524 // ATP binding // inferred from electronic annotation /// 0017111 // nucleoside-triphosphatase activity // inferred from electronic annotation	---	IPR000523 // Magnesium chelatase, ChlI subunit // 2.1E-4	---	This probe set was annotated using the Matching Probes based pipeline to a Entrez Gene identifier using 3 transcripts. // false // Matching Probes // A	BC114737(9),ENSBTAT00000014194(9),NM_001013586(9)
Bt.11170.1.S1_at	TNPO2	200.937	675.272	270.261	243.702	493.416	Bt.11170.1	gb:CK848291 /DB_XREF=gi:45210532 /DB_XREF=971034 /TID=Bt.11170.1 /CNT=24 /FEA=EST /TIER=ConsEnd /STK=3 /UG=Bt.11170 /UG_TITLE=Transcribed sequences	CK848291	Bt.11170	Bt.96036	chr7:11879171-11881131 (-) // 97.1 //	transportin 2		---	full length	---	504589	Q2KI57	---	---	XP_001790098	XM_001790046	0000059 // protein import into nucleus, docking // inferred from electronic annotation /// 0006886 // intracellular protein transport // inferred from electronic annotation	0005634 // nucleus // inferred from electronic annotation /// 0005643 // nuclear pore // inferred from electronic annotation /// 0005737 // cytoplasm // inferred from electronic annotation	0005488 // binding // inferred from electronic annotation /// 0008565 // protein transporter activity // inferred from electronic annotation	---	---	---	This probe set was annotated using the Matching Probes based pipeline to a Entrez Gene identifier using 1 transcripts. // false // Matching Probes // A	XM_001790046(11)
Bt.11182.2.S1_a_at	GCFC	68.2773	3074.16	1312.71	1116.34	1902.12	Bt.11182.2	gb:AV607752 /DB_XREF=gi:9738125 /DB_XREF=AV607752 /CLONE=E1KI042G09 /TID=Bt.11182.2 /CNT=1 /FEA=EST /TIER=ConsEnd /STK=1 /UG=Bt.11182 /UG_TITLE=Transcribed sequence with moderate similarity to protein ref:NP_037461.1 (H.sapiens) GC-rich sequence DNA-binding factor candidate (Homo sapiens)	AV607752	Bt.11182	Bt.39483	chr1:1919883-1920299 (+) // 99.76 //	GC-rich sequence DNA-binding factor homolog		---	full length	ENSBTAG00000003064	514918	Q0VC46	---	---	XP_001788758 /// XP_001788781	XM_001788706 /// XM_001788729	0045449 // regulation of transcription // inferred from electronic annotation	0005634 // nucleus // inferred from electronic annotation /// 0005829 // cytosol // inferred from electronic annotation	0003677 // DNA binding // inferred from electronic annotation /// 0003700 // transcription factor activity // inferred from electronic annotation	---	---	---	This probe set was annotated using the Matching Probes based pipeline to a Entrez Gene identifier using 3 transcripts. // false // Matching Probes // A	BC120358(11),ENSBTAT00000003986(11),XM_001788706(11)
Bt.11193.1.S1_at	TIMM23	588.464	2721.09	715.661	2135.06	212.286	Bt.11193.1	gb:CB172417 /DB_XREF=gi:28158545 /DB_XREF=VRM603014634.R1 /TID=Bt.11193.1 /CNT=14 /FEA=EST /TIER=ConsEnd /STK=1 /UG=Bt.11193 /UG_TITLE=Transcribed sequence with strong similarity to protein sp:O14925 (H.sapiens) IM23_HUMAN Mitochondrial import inner membrane translocase subunit TIM23	CB172417	Bt.11193	Bt.20686	chr28:39374255-39395067 (-) // 98.45 //	translocase of inner mitochondrial membrane 23 homolog (yeast)		---	full length	ENSBTAG00000011694	509841	A4IFL0	---	---	NP_001077127	NM_001083658	0006810 // transport // inferred from electronic annotation /// 0006886 // intracellular protein transport // inferred from electronic annotation /// 0015031 // protein transport // inferred from electronic annotation /// 0065002 // intracellular protein transmembrane transport // inferred from electronic annotation	0005739 // mitochondrion // inferred from electronic annotation /// 0005743 // mitochondrial inner membrane // inferred from electronic annotation /// 0005744 // mitochondrial inner membrane presequence translocase complex // inferred from electronic annotation /// 0016020 // membrane // inferred from electronic annotation /// 0016021 // integral to membrane // inferred from electronic annotation	0008565 // protein transporter activity // inferred from electronic annotation /// 0015450 // P-P-bond-hydrolysis-driven protein transmembrane transporter activity // inferred from electronic annotation	---	---	AAI34629.1 // span:74-96,123-145,172-194 // numtm:3 /// NP_001077127.1 // span:74-96,123-145,172-194 // numtm:3 /// ENSBTAP00000015525 // span:74-96,123-145,172-194 // numtm:3	This probe set was annotated using the Matching Probes based pipeline to a Entrez Gene identifier using 3 transcripts. // false // Matching Probes // A	BC134628(11),ENSBTAT00000015525(11),NM_001083658(11)
Bt.1122.1.A1_at	LYAR	218.334	491.341	125.512	279.735	38.2939	Bt.1122.1	gb:CB441964 /DB_XREF=gi:29229512 /DB_XREF=692498 /TID=Bt.1122.1 /CNT=6 /FEA=EST /TIER=ConsEnd /STK=4 /UG=Bt.1122 /UG_TITLE=Transcribed sequence with strong similarity to protein ref:NP_060286.1 (H.sapiens) hypothetical protein FLJ20425 (Homo sapiens)	CB441964	Bt.1122	Bt.1122	chr6:98790349-98795437 (+) // 96.89 //	Ly1 antibody reactive homolog (mouse)		---	full length	ENSBTAG00000003653	537667	Q32KM9 /// Q58DA3	---	---	NP_001026939	NM_001031769	---	0005730 // nucleolus // inferred from electronic annotation	0005515 // protein binding // inferred from electronic annotation	---	---	---	This probe set was annotated using the Matching Probes based pipeline to a Entrez Gene identifier using 4 transcripts. // false // Matching Probes // A	BC110015(10),ENSBTAT00000004763(10),ENSBTAT00000044784(10),NM_001031769(10)
Bt.11282.1.S1_at	---	169.573	1488.52	299.138	589.369	156.261	Bt.11282.1	gb:CK979673 /DB_XREF=gi:45497653 /DB_XREF=4111245 /CLONE=9BOV40_D20 /TID=Bt.11282.1 /CNT=22 /FEA=EST /TIER=ConsEnd /STK=4 /UG=Bt.11282 /UG_TITLE=Transcribed sequences	CK979673	Bt.11282	Bt.11282	chr19:12526140-12528811 (-) // 85.09 //	---		---	est	---		---	---	---	---	---	---	---	---	---	---	---	This probe set was annotated using the Accession mapped clusters based pipeline to a UniGene identifier using 22 transcripts. // false // Accession mapped clusters // E	AU275270,AV598826,AV598827,AW345193,AW357180,AW426865,AW437269,AW479432,AW656797,BE684865,BE752650,BF602249,BI682972,BI683057,BI976192,CB172432,CB436125,CB532216,CB532583,CK942371,CK979673,CK979909
Bt.11291.1.A1_at	---	27.8444	179.004	45.6084	56.5248	41.7989	Bt.11291.1	gb:AU275321 /DB_XREF=gi:21678631 /DB_XREF=AU275321 /CLONE=fetus03B01 /TID=Bt.11291.1 /CNT=1 /FEA=EST /TIER=ConsEnd /STK=1 /UG=Bt.11291 /UG_TITLE=Transcribed sequence	AU275321	---	---	---	---		---	---	---		---	---	---	---	---	---	---	---	---	---	---	This probe set was annotated using the Design Representative Id based pipeline to a GenBank identifier using 1 transcripts. // false // Design Representative Id // R	AU275321
Bt.11306.1.S1_at	TAF11	142.532	2392.66	380.629	662.061	284.261	Bt.11306.1	gb:CK849757 /DB_XREF=gi:45213278 /DB_XREF=972876 /TID=Bt.11306.1 /CNT=20 /FEA=EST /TIER=Stack /STK=6 /UG=Bt.11306 /UG_TITLE=Transcribed sequence with strong similarity to protein pir:JC4540 (H.sapiens) JC4540 transcription initiation factor IID p30 beta chain - human	CK849757	Bt.11306	Bt.49380	chr23:5989923-5997574 (-) // 91.29 //	TAF11 RNA polymerase II, TATA box binding protein (TBP)-associated factor, 28kDa		---	full length	ENSBTAG00000016887	507047	Q3ZBP7	---	---	NP_001029448	NM_001034276	0006367 // transcription initiation from RNA polymerase II promoter // inferred from electronic annotation	0005634 // nucleus // inferred from electronic annotation	0003677 // DNA binding // inferred from electronic annotation /// 0003702 // RNA polymerase II transcription factor activity // inferred from electronic annotation	---	---	---	This probe set was annotated using the Matching Probes based pipeline to a Entrez Gene identifier using 3 transcripts. // false // Matching Probes // A	BC103180(11),ENSBTAT00000022463(11),NM_001034276(11)
Bt.11352.1.S1_a_at	EBNA1BP2	522.106	1209.21	343.461	815.063	488.461	Bt.11352.1	gb:CK950616 /DB_XREF=gi:45464996 /DB_XREF=4089848 /CLONE=10BOV27_I07 /TID=Bt.11352.1 /CNT=18 /FEA=EST /TIER=ConsEnd /STK=4 /UG=Bt.11352 /UG_TITLE=Transcribed sequence with moderate similarity to protein ref:NP_006815.1 (H.sapiens) EBNA1 binding protein 2; nucleolar protein p40; homolog of yeast EBNA1-binding protein; nuclear FGF3 binding protein; EBNA1-binding protein 2 (Homo sapiens)	CK950616	Bt.11352	Bt.11352	chr3:102653055-102659985 (+) // 99.75 //	EBNA1 binding protein 2		---	full length	ENSBTAG00000021544	512041	Q3T0K6	---	---	NP_001029589	NM_001034417	---	---	0005515 // protein binding // inferred from electronic annotation	---	---	---	This probe set was annotated using the Matching Probes based pipeline to a Entrez Gene identifier using 3 transcripts. // false // Matching Probes // A	BC102356(11),ENSBTAT00000028708(11),NM_001034417(11)
Bt.11395.1.A1_at	MKRN1	379.284	1037.3	210.061	729.097	416.835	Bt.11395.1	gb:CB169135 /DB_XREF=gi:28155261 /DB_XREF=IMU602702789.R1 /TID=Bt.11395.1 /CNT=11 /FEA=EST /TIER=ConsEnd /STK=0 /UG=Bt.11395 /UG_TITLE=Transcribed sequence with strong similarity to protein sp:Q9UHC7 (H.sapiens) MKR1_HUMAN Makorin 1	CB169135	Bt.11395	Bt.11395	chr4:94933137-94943091 (+) // 97.1 //	makorin ring finger protein 1		---	full length	ENSBTAG00000008306	514986	A2VDX6	---	---	NP_001098449	NM_001104979	---	---	0003676 // nucleic acid binding // inferred from electronic annotation /// 0005515 // protein binding // inferred from electronic annotation /// 0008270 // zinc ion binding // inferred from electronic annotation /// 0046872 // metal ion binding // inferred from electronic annotation	---	IPR001841 // Zinc finger, RING-type // 2.8E-6 /// IPR001841 // Zinc finger, RING-type // 2.8E-6	---	This probe set was annotated using the Matching Probes based pipeline to a Entrez Gene identifier using 3 transcripts. // false // Matching Probes // A	BC133456(11),ENSBTAT00000040303(11),NM_001104979(11)
Bt.1143.1.S1_at	LAPTM4B	754.724	1548.83	424.469	1872.46	31.9301	Bt.1143.1	gb:NM_205802.1 /DB_XREF=gi:45430028 /GEN=LAPTM4B /TID=Bt.1143.1 /CNT=60 /FEA=FLmRNA /TIER=FL+Stack /STK=14 /LL=404155 /UG=Bt.1143 /DEF=Bos taurus similar to lysosomal associated protein transmembrane 4 beta (LAPTM4B), mRNA. /PROD=similar to lysosomal associated proteintransmembrane 4 beta /FL=gb:AF276819.1 gb:NM_205802.1	NM_205802.1	Bt.1143	Bt.1143	chr14:65170693-65233193 (-) // 99.9 // /// chr19:8678674-8680071 (-) // 68.67 //	lysosomal protein transmembrane 4 beta		---	full length	ENSBTAG00000016959	404155	A6QQ25 /// Q71SV0	---	---	NP_991371	NM_205802	0006810 // transport // inferred from electronic annotation	0012505 // endomembrane system // inferred from electronic annotation /// 0016020 // membrane // inferred from electronic annotation /// 0016021 // integral to membrane // inferred from electronic annotation	---	---	---	AAI49606.1 // span:26-48,72-94,101-123,155-177 // numtm:4 /// NP_991371.1 // span:26-48,72-94,101-123,155-177 // numtm:4 /// ENSBTAP00000022559 // span:119-141,165-187,194-216,248-270 // numtm:4	This probe set was annotated using the Matching Probes based pipeline to a Entrez Gene identifier using 3 transcripts. // false // Matching Probes // A	BC149605(11),ENSBTAT00000022559(11),NM_205802(11)
Bt.11432.1.A1_at	---	14.7221	251.823	91.2299	82.6734	242.461	Bt.11432.1	gb:AU276067 /DB_XREF=gi:21679377 /DB_XREF=AU276067 /CLONE=fetus13G02 /TID=Bt.11432.1 /CNT=1 /FEA=EST /TIER=ConsEnd /STK=1 /UG=Bt.11432 /UG_TITLE=Transcribed sequence	AU276067	---	---	chr19:42563702-42563977 (-) // 85.33 //	---		---	---	---		---	---	---	---	---	---	---	---	---	---	---	This probe set was annotated using the Design Representative Id based pipeline to a GenBank identifier using 1 transcripts. // false // Design Representative Id // R	AU276067
Bt.11481.1.A1_at	---	8.34205	70.4304	5.92603	12.6475	13.924	Bt.11481.1	gb:AU276404 /DB_XREF=gi:21679714 /DB_XREF=AU276404 /CLONE=fetus18B02 /TID=Bt.11481.1 /CNT=1 /FEA=EST /TIER=ConsEnd /STK=1 /UG=Bt.11481 /UG_TITLE=Transcribed sequence	AU276404	Bt.11481	Bt.11481	---	---		---	est	---		---	---	---	---	---	---	---	---	---	---	---	This probe set was annotated using the Accession mapped clusters based pipeline to a UniGene identifier using 1 transcripts. // false // Accession mapped clusters // E	AU276404
Bt.11489.2.A1_at	LOC523214	6.66249	841.523	6.96999	346.261	13.5945	Bt.11489.2	gb:CK769292 /DB_XREF=gi:42723386 /DB_XREF=956852 /TID=Bt.11489.2 /CNT=2 /FEA=EST /TIER=ConsEnd /STK=1 /UG=Bt.11489 /UG_TITLE=Transcribed sequence with strong similarity to protein ref:NP_003527.1 (H.sapiens) H3 histone family, member K (Homo sapiens)	CK769292	Bt.11489	---	chr23:27447046-27447976 (+) // 99.89 //	similar to histone cluster 1, H3f		---	---	---	523214	P68432	---	---	XP_601510	XM_601510	0006334 // nucleosome assembly // inferred from electronic annotation	0000786 // nucleosome // inferred from electronic annotation /// 0005634 // nucleus // inferred from electronic annotation /// 0005694 // chromosome // inferred from electronic annotation	0003677 // DNA binding // inferred from electronic annotation /// 0005515 // protein binding // inferred from electronic annotation /// 0005515 // protein binding // inferred from physical interaction	---	---	---	This probe set was annotated using the Matching Probes based pipeline to a Entrez Gene identifier using 1 transcripts. // false // Matching Probes // A	XM_601510(11)
Bt.11508.1.S1_at	NCBP2	280.756	2833.74	739.861	1405.63	301.627	Bt.11508.1	gb:CK832667 /DB_XREF=gi:45060230 /DB_XREF=4056780 /CLONE=8BOV_17O14 /TID=Bt.11508.1 /CNT=7 /FEA=EST /TIER=ConsEnd /STK=0 /UG=Bt.11508 /UG_TITLE=Transcribed sequence with strong similarity to protein prf:2118330A (H.sapiens) 2118330A cap-binding protein (Homo sapiens)	CK832667	Bt.11508	Bt.49382	chr1:42927312-42933076 (+) // 99.09 // /// chr1:66867896-66873660 (-) // 99.09 //	nuclear cap binding protein subunit 2, 20kDa		---	full length	ENSBTAG00000008873	510872	Q3ZBJ1	---	---	NP_001029568	NM_001034396	0006810 // transport // inferred from electronic annotation /// 0051028 // mRNA transport // inferred from electronic annotation	0005634 // nucleus // inferred from electronic annotation /// 0005845 // mRNA cap binding complex // inferred from electronic annotation	0000166 // nucleotide binding // inferred from electronic annotation /// 0003676 // nucleic acid binding // inferred from electronic annotation /// 0003723 // RNA binding // inferred from electronic annotation /// 0005515 // protein binding // inferred from electronic annotation	---	---	---	This probe set was annotated using the Matching Probes based pipeline to a Entrez Gene identifier using 3 transcripts. // false // Matching Probes // A	BC103267(10),ENSBTAT00000011684(11),NM_001034396(10)
Bt.11574.1.A1_at	SERPINC1	27.1512	206.282	50.2628	50.2628	34.5235	Bt.11574.1	gb:CB165211 /DB_XREF=gi:28151336 /DB_XREF=ZDW602600060.R1 /TID=Bt.11574.1 /CNT=14 /FEA=EST /TIER=Stack /STK=11 /UG=Bt.11574 /UG_TITLE=Transcribed sequence with moderate similarity to protein sp:P01008 (H.sapiens) ANT3_HUMAN Antithrombin-III precursor	CB165211	Bt.11574	Bt.11574	chr16:51729167-51733382 (-) // 94.7 //	serpin peptidase inhibitor, clade C (antithrombin), member 1		---	full length	ENSBTAG00000004362	540261	P41361	---	---	NP_001029870	NM_001034698	0007596 // blood coagulation // inferred from electronic annotation	0005576 // extracellular region // inferred from electronic annotation	0004866 // endopeptidase inhibitor activity // inferred from electronic annotation /// 0004867 // serine-type endopeptidase inhibitor activity // inferred from electronic annotation /// 0005515 // protein binding // inferred from electronic annotation /// 0008201 // heparin binding // inferred from electronic annotation	---	---	---	This probe set was annotated using the Matching Probes based pipeline to a Entrez Gene identifier using 3 transcripts. // false // Matching Probes // A	BC102747(11),ENSBTAT00000005713(11),NM_001034698(11)
Bt.11587.3.A1_a_at	SPAG5	473.006	1081.66	240.261	420.419	62.8353	Bt.11587.3	gb:CK774460 /DB_XREF=gi:42728603 /DB_XREF=963223 /TID=Bt.11587.3 /CNT=1 /FEA=EST /TIER=ConsEnd /STK=1 /UG=Bt.11587 /UG_TITLE=Transcribed sequence with moderate similarity to protein pir:T46296 (H.sapiens) T46296 hypothetical protein DKFZp434H1210.1 - human	CK774460	Bt.11587	Bt.11587	chr19:18273528-18275144 (-) // 99.68 //	sperm associated antigen 5		---	---	ENSBTAG00000013100	504585	---	---	---	XP_580731	XM_580731	---	---	---	---	---	---	This probe set was annotated using the Matching Probes based pipeline to a Entrez Gene identifier using 2 transcripts. // false // Matching Probes // A	BC149757(11),ENSBTAT00000017417(11)
Bt.116.1.S1_at	DSC2	6.59565	84.4888	15.6927	27.8814	154.461	Bt.116.1	gb:L33774.1 /DB_XREF=gi:914820 /GEN=Dsc3 /TID=Bt.116.1 /CNT=3 /FEA=FLmRNA /TIER=FL /STK=1 /LL=281129 /UG=Bt.116 /DEF=Bos taurus desmocollin (Dsc3) mRNA, complete cds. /PROD=desmocollin /FL=gb:L33774.1	L33774.1	Bt.116	Bt.116	chr24:25120094-25171132 (+) // 99.23 //	desmocollin 2		chr24q21-q22	---	ENSBTAG00000015238	281129	Q28060 /// Q8I036	---	---	XP_616144	XM_616144	0007155 // cell adhesion // inferred from electronic annotation /// 0007156 // homophilic cell adhesion // inferred from electronic annotation	0005886 // plasma membrane // inferred from electronic annotation /// 0016020 // membrane // inferred from electronic annotation /// 0016021 // integral to membrane // inferred from electronic annotation /// 0030054 // cell junction // inferred from electronic annotation	0005509 // calcium ion binding // inferred from electronic annotation /// 0005515 // protein binding // inferred from electronic annotation	---	IPR000233 // Cadherin cytoplasmic region // 0.54 /// IPR000233 // Cadherin cytoplasmic region // 0.26 /// IPR000233 // Cadherin cytoplasmic region // 0.26	AAC41626.1 // span:587-609 // numtm:1 /// AAC41625.1 // span:691-713 // numtm:1 /// CAA53427.1 // span:10-32 // numtm:1 /// GENSCAN00000031837 // span:692-714 // numtm:1 /// ENSBTAP00000045387 // span:692-714 // numtm:1 /// ENSBTAP00000020274 // span:688-710 // numtm:1	This probe set was annotated using the Matching Probes based pipeline to a Entrez Gene identifier using 5 transcripts. // false // Matching Probes // A	ENSBTAT00000020274(9),ENSBTAT00000048309(10),ENSBTAT00000048327(9),L33774(11),X75783(10)
Bt.11654.1.A1_at	LOC528201	28.0817	242.166	98.6703	73.3197	178.061	Bt.11654.1	gb:AU277403 /DB_XREF=gi:21680713 /DB_XREF=AU277403 /CLONE=fetus33A10 /TID=Bt.11654.1 /CNT=1 /FEA=EST /TIER=ConsEnd /STK=1 /UG=Bt.11654 /UG_TITLE=Transcribed sequence	AU277403	Bt.11654	---	chr7:5709879-5710185 (+) // 98.05 //	similar to Transmembrane protein 16H		---	---	ENSBTAG00000017074	528201	---	---	---	XP_001790019	XM_001789967	---	---	0031177 // phosphopantetheine binding // inferred from electronic annotation	---	---	XP_001790019.1 // span:267-289,347-369 // numtm:2 /// ENSBTAP00000022706 // span:306-328,386-408 // numtm:2	This probe set was annotated using the Matching Probes based pipeline to a Entrez Gene identifier using 2 transcripts. // false // Matching Probes // A	ENSBTAT00000022706(9),XM_001789967(9)
Bt.1166.1.S1_at	C7H19orf62	201.661	1528.99	314.373	574.935	508.949	Bt.1166.1	gb:CB167012 /DB_XREF=gi:28153137 /DB_XREF=BTU602600581.R1 /TID=Bt.1166.1 /CNT=29 /FEA=EST /TIER=Stack /STK=6 /UG=Bt.1166 /UG_TITLE=Transcribed sequence with moderate similarity to protein ref:NP_054892.1 (H.sapiens) HSPC142 protein (Homo sapiens)	CB167012	Bt.1166	Bt.22247	chr7:5743478-5749441 (-) // 95.36 //	chromosome 19 open reading frame 62 ortholog		---	full length	ENSBTAG00000012587	504517	Q08E57	---	---	NP_001070269	NM_001076801	---	---	---	---	---	---	This probe set was annotated using the Matching Probes based pipeline to a Entrez Gene identifier using 3 transcripts. // false // Matching Probes // A	BC123408(11),ENSBTAT00000016709(11),ENSBTAT00000047445(11)
Bt.1171.1.S1_at	SMTNL2	8.88414	52.337	12.7532	27.1709	16.3263	Bt.1171.1	gb:AW485678 /DB_XREF=gi:7055784 /DB_XREF=67277 /TID=Bt.1171.1 /CNT=13 /FEA=EST /TIER=ConsEnd /STK=0 /UG=Bt.1171 /UG_TITLE=Transcribed sequence with weak similarity to protein pir:T09575 (H.sapiens) T09575 smoothelin - human	AW485678	Bt.1171	Bt.1171	chr19:23696006-23707025 (-) // 96.17 //	smoothelin-like 2		---	full length	ENSBTAG00000020605	532143	Q2KI85	---	---	NP_001039785	NM_001046320	---	---	---	---	---	---	This probe set was annotated using the Matching Probes based pipeline to a Entrez Gene identifier using 3 transcripts. // false // Matching Probes // A	BC112730(11),ENSBTAT00000027457(11),NM_001046320(11)
Bt.11733.1.S1_at	---	36.5067	269.706	18.9885	155.417	58.0841	Bt.11733.1	gb:AU277803 /DB_XREF=gi:21681113 /DB_XREF=AU277803 /CLONE=fetus37D01 /TID=Bt.11733.1 /CNT=2 /FEA=EST /TIER=ConsEnd /STK=1 /UG=Bt.11733 /UG_TITLE=Transcribed sequences	AU277803	Bt.11733	Bt.11733	chr19:36245188-36245657 (-) // 98.52 //	---		---	est	---		---	---	---	---	---	---	---	---	---	---	---	This probe set was annotated using the Accession mapped clusters based pipeline to a UniGene identifier using 2 transcripts. // false // Accession mapped clusters // E	AU277803,BE663743
Bt.11769.1.A1_at	EID3	92.6609	302.354	56.2454	106.861	11.6825	Bt.11769.1	gb:CK774694 /DB_XREF=gi:42728837 /DB_XREF=963475 /TID=Bt.11769.1 /CNT=7 /FEA=EST /TIER=ConsEnd /STK=4 /UG=Bt.11769 /UG_TITLE=Transcribed sequence with weak similarity to protein ref:NP_060085.1 (H.sapiens) hypothetical protein FLJ20003 (Homo sapiens)	CK774694	Bt.11769	Bt.91633	chr5:67909836-67910879 (-) // 99.71 //	EP300 interacting inhibitor of differentiation 3		---	full length	---	507232	A6QPC8	---	---	NP_001093782	NM_001100312	0006350 // transcription // inferred from electronic annotation /// 0006355 // regulation of transcription, DNA-dependent // inferred from electronic annotation	0005634 // nucleus // inferred from electronic annotation /// 0005737 // cytoplasm // inferred from electronic annotation	---	---	---	---	This probe set was annotated using the Matching Probes based pipeline to a Entrez Gene identifier using 2 transcripts. // false // Matching Probes // A	BC149257(11),NM_001100312(11)
Bt.11772.2.S1_at	LOC614339	145.461	486.126	52.8	210.004	210.004	Bt.11772.2	gb:BE590129 /DB_XREF=gi:9843168 /DB_XREF=197096 /TID=Bt.11772.2 /CNT=2 /FEA=EST /TIER=ConsEnd /STK=0 /UG=Bt.11772 /UG_TITLE=Transcribed sequence with strong similarity to protein ref:NP_079998.1 (M.musculus) RIKEN cDNA 4921524J17 (Mus musculus)	BE590129	Bt.11772	Bt.11772	chr18:12018807-12099804 (+) // 90.97 //	hypothetical protein LOC614339		---	full length	ENSBTAG00000003503	614339	Q32KT0	---	---	NP_001071513	NM_001078045	---	---	---	---	---	---	This probe set was annotated using the Matching Probes based pipeline to a Entrez Gene identifier using 2 transcripts. // false // Matching Probes // A	ENSBTAT00000004555(11),NM_001078045(11)
Bt.11816.1.S1_a_at	MGC142695	13.3324	286.631	99.0119	130.461	179.944	Bt.11816.1	gb:CK777030 /DB_XREF=gi:42729343 /DB_XREF=964022 /TID=Bt.11816.1 /CNT=8 /FEA=EST /TIER=ConsEnd /STK=3 /UG=Bt.11816 /UG_TITLE=Transcribed sequence with weak similarity to protein ref:NP_504370.1 (C.elegans) C04F5.8.p (Caenorhabditis elegans)	CK777030	Bt.11816	Bt.60528	chr21:41969481-41978988 (-) // 96.21 //	similar to C04F5.8		---	full length	ENSBTAG00000037938	613444	Q0IIF4	---	---	NP_001069741	NM_001076273	---	---	---	---	---	---	This probe set was annotated using the Matching Probes based pipeline to a Entrez Gene identifier using 2 transcripts. // false // Matching Probes // A	BC122670(11),ENSBTAT00000057550(11)
Bt.11816.1.S1_at	MGC142695	8.65894	199.213	63.4098	66.6609	92.0609	Bt.11816.1	gb:CK777030 /DB_XREF=gi:42729343 /DB_XREF=964022 /TID=Bt.11816.1 /CNT=8 /FEA=EST /TIER=ConsEnd /STK=3 /UG=Bt.11816 /UG_TITLE=Transcribed sequence with weak similarity to protein ref:NP_504370.1 (C.elegans) C04F5.8.p (Caenorhabditis elegans)	CK777030	Bt.11816	Bt.60528	chr21:41969481-41978988 (-) // 96.21 //	similar to C04F5.8		---	full length	ENSBTAG00000037938	613444	Q0IIF4	---	---	NP_001069741	NM_001076273	---	---	---	---	---	---	This probe set was annotated using the Matching Probes based pipeline to a Entrez Gene identifier using 2 transcripts. // false // Matching Probes // A	BC122670(11),ENSBTAT00000057550(11)
Bt.11871.1.S1_at	CNR2	20.1795	138.792	15.9225	30.7717	29.0632	Bt.11871.1	gb:AU278658 /DB_XREF=gi:21681968 /DB_XREF=AU278658 /CLONE=placenta0897 /TID=Bt.11871.1 /CNT=7 /FEA=EST /TIER=ConsEnd /STK=1 /UG=Bt.11871 /UG_TITLE=Transcribed sequence with moderate similarity to protein prf:1920360A (H.sapiens) 1920360A peripheral cannabinoid receptor (Homo sapiens)	AU278658	Bt.11871	Bt.44383	chr2:116964059-116964720 (+) // 57.0 //	cannabinoid receptor 2 (macrophage)		---	---	---	539769	---	---	---	XP_589285	XM_589285	0007186 // G-protein coupled receptor protein signaling pathway // inferred from electronic annotation	0016021 // integral to membrane // inferred from electronic annotation	0004949 // cannabinoid receptor activity // inferred from electronic annotation	---	---	XP_589285.2 // span:35-57,70-92,107-129,150-172,192-214,247-269,279-301 // numtm:7	This probe set was annotated using the Matching Probes based pipeline to a Entrez Gene identifier using 1 transcripts. // false // Matching Probes // A	XM_589285(11)
Bt.11885.1.S1_a_at	USP38	3.98943	33.5092	8.43697	7.49399	31.9813	Bt.11885.1	gb:AU278734 /DB_XREF=gi:21682044 /DB_XREF=AU278734 /CLONE=placenta0994 /TID=Bt.11885.1 /CNT=5 /FEA=EST /TIER=ConsEnd /STK=1 /UG=Bt.11885 /UG_TITLE=Transcribed sequence with strong similarity to protein ref:NP_115946.1 (H.sapiens) HP43.8KD protein; KIAA1891 protein (Homo sapiens)	AU278734	Bt.11885	Bt.46819	chr17:14984467-14990305 (-) // 100.0 //	ubiquitin specific peptidase 38		---	full length	ENSBTAG00000001356	534262	A6QLP6	EC:3.1.2.15	---	NP_001095637	NM_001102167	0006511 // ubiquitin-dependent protein catabolic process // inferred from electronic annotation /// 0019941 // modification-dependent protein catabolic process // inferred from electronic annotation	---	0004221 // ubiquitin thiolesterase activity // inferred from electronic annotation /// 0008233 // peptidase activity // inferred from electronic annotation /// 0008234 // cysteine-type peptidase activity // inferred from electronic annotation /// 0016787 // hydrolase activity // inferred from electronic annotation	---	---	---	This probe set was annotated using the Matching Probes based pipeline to a Entrez Gene identifier using 3 transcripts. // false // Matching Probes // A	BC148040(11),ENSBTAT00000001785(11),NM_001102167(11)
Bt.11902.2.S1_at	USP7	537.052	1214.46	106.628	529.017	105.948	Bt.11902.2	gb:BM364240 /DB_XREF=gi:18107609 /DB_XREF=BS310001000E11 /CLONE=BS310001000E11 /TID=Bt.11902.2 /CNT=9 /FEA=EST /TIER=ConsEnd /STK=0 /UG=Bt.11902 /UG_TITLE=Transcribed sequence with strong similarity to protein sp:Q93009 (H.sapiens) UBP7_HUMAN Ubiquitin carboxyl-terminal hydrolase 7	BM364240	Bt.11902	---	chr25:6758296-6764888 (-) // 99.0 //	similar to ubiquitin-specific protease 7		---	---	ENSBTAG00000005455	514813	---	---	---	---	XR_042874	0006511 // ubiquitin-dependent protein catabolic process // inferred from electronic annotation	---	0004221 // ubiquitin thiolesterase activity // inferred from electronic annotation	---	---	---	This probe set was annotated using the Matching Probes based pipeline to a Entrez Gene identifier using 1 transcripts. // false // Matching Probes // A	XR_042874(11)
Bt.11916.1.S1_at	LOC615412	293.791	722.661	43.9303	882.133	45.0632	Bt.11916.1	gb:CK955702 /DB_XREF=gi:45470082 /DB_XREF=4095808 /CLONE=10BOV35_A15 /TID=Bt.11916.1 /CNT=21 /FEA=EST /TIER=ConsEnd /STK=1 /UG=Bt.11916 /UG_TITLE=Transcribed sequence with weak similarity to protein ref:NP_059345.1 (H.sapiens) BAI1-associated protein 2, isoform 2 (Homo sapiens)	CK955702	Bt.11916	---	chr25:37930154-37949076 (+) // 99.69 //	similar to BAI1-associated protein 2-like 1		---	---	---	615412	---	---	---	---	XR_028397	---	---	---	---	---	---	This probe set was annotated using the Matching Probes based pipeline to a Entrez Gene identifier using 1 transcripts. // false // Matching Probes // A	XR_028397(9)
Bt.11938.2.S1_at	POLR3E	11.7078	610.173	77.4609	147.261	167.061	Bt.11938.2	gb:BF606289 /DB_XREF=gi:11706747 /DB_XREF=273285 /TID=Bt.11938.2 /CNT=2 /FEA=EST /TIER=ConsEnd /STK=0 /UG=Bt.11938 /UG_TITLE=Transcribed sequence with moderate similarity to protein ref:NP_060589.1 (H.sapiens) hypothetical protein FLJ10509 (Homo sapiens)	BF606289	Bt.11938	---	chr25:18802719-18804235 (-) // 93.13 //	polymerase (RNA) III (DNA directed) polypeptide E (80kD)		---	---	ENSBTAG00000018044	100140537	---	---	---	XP_001787772	XM_001787720	0006350 // transcription // inferred from electronic annotation	0005634 // nucleus // inferred from electronic annotation	0003899 // DNA-directed RNA polymerase activity // inferred from electronic annotation	---	---	---	This probe set was annotated using the Matching Probes based pipeline to a Entrez Gene identifier using 2 transcripts. // false // Matching Probes // A	ENSBTAT00000045908(11),XM_001787720(11)
Bt.11984.2.S1_at	EPB41L1	11.0855	35.6759	17.5119	17.5119	17.5119	Bt.11984.2	gb:BP109012 /DB_XREF=gi:28311300 /DB_XREF=BP109012 /CLONE=ORCS12695 /TID=Bt.11984.2 /CNT=2 /FEA=EST /TIER=ConsEnd /STK=1 /UG=Bt.11984 /UG_TITLE=Transcribed sequence with strong similarity to protein sp:Q9H4G0 (H.sapiens) E4L1_HUMAN Band 4.1-like protein 1	BP109012	Bt.11984	Bt.35884	chr13:66846252-66846715 (+) // 91.65 //	Erythrocyte membrane protein band 4.1-like 1		---	---	---	515919	---	---	---	XP_872829	XM_867736	0030866 // cortical actin cytoskeleton organization // inferred from electronic annotation	0005737 // cytoplasm // inferred from electronic annotation /// 0005856 // cytoskeleton // inferred from electronic annotation /// 0019898 // extrinsic to membrane // inferred from electronic annotation	0003779 // actin binding // inferred from electronic annotation /// 0005198 // structural molecule activity // inferred from electronic annotation /// 0005488 // binding // inferred from electronic annotation	---	---	---	This probe set was annotated using the Accession mapped clusters based pipeline to a UniGene identifier using 2 transcripts. // false // Accession mapped clusters // E	AV596704,BP109012
Bt.12000.1.S1_at	---	16.0771	164.461	27.5851	39.6832	26.8088	Bt.12000.1	gb:BE754047 /DB_XREF=gi:10168039 /DB_XREF=207356 /TID=Bt.12000.1 /CNT=4 /FEA=EST /TIER=ConsEnd /STK=0 /UG=Bt.12000 /UG_TITLE=Transcribed sequences	BE754047	Bt.12000	Bt.91096	chr10:79727870-79728099 (-) // 55.05 //	---		---	est	---		---	---	---	---	---	---	---	---	---	---	---	This probe set was annotated using the Accession mapped clusters based pipeline to a UniGene identifier using 2 transcripts. // false // Accession mapped clusters // E	BE666928,BE723062
Bt.12071.1.S1_at	SIRT7	59.1842	426.57	123.061	161.446	464.347	Bt.12071.1	gb:BE722146 /DB_XREF=gi:10123442 /DB_XREF=190155 /TID=Bt.12071.1 /CNT=12 /FEA=EST /TIER=ConsEnd /STK=0 /UG=Bt.12071 /UG_TITLE=Transcribed sequence with moderate similarity to protein pir:T46324 (H.sapiens) T46324 hypothetical protein DKFZp434O0712.1 - human	BE722146	Bt.12071	Bt.12071	chr19:50611202-50612352 (+) // 92.97 //	sirtuin (silent mating type information regulation 2 homolog) 7 (S. cerevisiae)		---	full length	ENSBTAG00000000039	505662	Q0P595	EC:3.5.1.-	---	NP_001068685	NM_001075217	0006342 // chromatin silencing // inferred from electronic annotation /// 0006476 // protein amino acid deacetylation // inferred from electronic annotation /// 0045449 // regulation of transcription // inferred from electronic annotation	0005737 // cytoplasm // inferred from electronic annotation	0008270 // zinc ion binding // inferred from electronic annotation /// 0016787 // hydrolase activity // inferred from electronic annotation /// 0016811 // hydrolase activity, acting on carbon-nitrogen (but not peptide) bonds, in linear amides // inferred from electronic annotation /// 0046872 // metal ion binding // inferred from electronic annotation /// 0070403 // NAD binding // inferred from e…	---	---	---	This probe set was annotated using the Matching Probes based pipeline to a Entrez Gene identifier using 3 transcripts. // false // Matching Probes // A	BC120328(11),ENSBTAT00000000043(11),NM_001075217(11)
Bt.12071.2.S1_at	SIRT7	38.4939	92.2825	34.3235	59.179	181.405	Bt.12071.2	gb:CB459499 /DB_XREF=gi:29265883 /DB_XREF=719280 /TID=Bt.12071.2 /CNT=9 /FEA=EST /TIER=ConsEnd /STK=0 /UG=Bt.12071 /UG_TITLE=Transcribed sequence with moderate similarity to protein pir:T46324 (H.sapiens) T46324 hypothetical protein DKFZp434O0712.1 - human	CB459499	Bt.12071	Bt.12071	chr19:50608257-50611820 (+) // 99.8 //	sirtuin (silent mating type information regulation 2 homolog) 7 (S. cerevisiae)		---	full length	ENSBTAG00000000039	505662	Q0P595	EC:3.5.1.-	---	NP_001068685	NM_001075217	0006342 // chromatin silencing // inferred from electronic annotation /// 0006476 // protein amino acid deacetylation // inferred from electronic annotation /// 0045449 // regulation of transcription // inferred from electronic annotation	0005737 // cytoplasm // inferred from electronic annotation	0008270 // zinc ion binding // inferred from electronic annotation /// 0016787 // hydrolase activity // inferred from electronic annotation /// 0016811 // hydrolase activity, acting on carbon-nitrogen (but not peptide) bonds, in linear amides // inferred from electronic annotation /// 0046872 // metal ion binding // inferred from electronic annotation /// 0070403 // NAD binding // inferred from e…	---	---	---	This probe set was annotated using the Matching Probes based pipeline to a Entrez Gene identifier using 3 transcripts. // false // Matching Probes // A	BC120328(11),ENSBTAT00000000043(11),NM_001075217(11)
Bt.12141.2.S1_a_at	ZCCHC6	100.712	2755.24	160.661	562.461	495.861	Bt.12141.2	gb:CK849260 /DB_XREF=gi:45212341 /DB_XREF=972134 /TID=Bt.12141.2 /CNT=1 /FEA=EST /TIER=ConsEnd /STK=1 /UG=Bt.12141 /UG_TITLE=Transcribed sequences	CK849260	Bt.12141	Bt.42314	chr8:74132753-74146537 (-) // 99.68 //	zinc finger, CCHC domain containing 6		---	---	ENSBTAG00000001737	513209	---	---	---	XP_590860	XM_590860	---	0005622 // intracellular // inferred from electronic annotation	0003676 // nucleic acid binding // inferred from electronic annotation /// 0008270 // zinc ion binding // inferred from electronic annotation /// 0016779 // nucleotidyltransferase activity // inferred from electronic annotation	---	---	---	This probe set was annotated using the Matching Probes based pipeline to a Entrez Gene identifier using 2 transcripts. // false // Matching Probes // A	ENSBTAT00000002277(10),XM_590860(11)
Bt.12147.1.S1_at	SERPINB5	63.0609	144.951	44.1195	75.6841	64.0815	Bt.12147.1	gb:CK940455 /DB_XREF=gi:45454835 /DB_XREF=4113477 /CLONE=9BOV43_A20 /TID=Bt.12147.1 /CNT=10 /FEA=EST /TIER=ConsEnd /STK=0 /UG=Bt.12147 /UG_TITLE=Transcribed sequences	CK940455	Bt.12147	Bt.46186	---	Serpin peptidase inhibitor, clade B (ovalbumin), member 5		---	full length	---	534323	A4FV69	---	---	NP_001091549	NM_001098080	---	---	0004867 // serine-type endopeptidase inhibitor activity // inferred from electronic annotation	---	---	---	This probe set was annotated using the Accession mapped clusters based pipeline to a UniGene identifier using 9 transcripts. // false // Accession mapped clusters // E	AW465539,AW465569,BE682035,BF045096,BM433339,BM435866,CB226176,CK940455,CK970155
Bt.12149.1.S1_at	LOC100139742	51.2628	367.228	10.8325	137.034	25.4179	Bt.12149.1	gb:AW486008 /DB_XREF=gi:7056114 /DB_XREF=69290 /TID=Bt.12149.1 /CNT=7 /FEA=EST /TIER=ConsEnd /STK=0 /UG=Bt.12149 /UG_TITLE=Transcribed sequence with weak similarity to protein ref:NP_061852.1 (H.sapiens) protein kinase, lysine deficient 1; kinase deficient protein (Homo sapiens)	AW486008	Bt.12149	---	chr19:44242610-44243509 (+) // 83.14 //	similar to WNK lysine deficient protein kinase 4		---	---	ENSBTAG00000019907	100139742	---	---	---	XP_001790611	XM_001790559	0006468 // protein amino acid phosphorylation // inferred from electronic annotation	---	0004674 // protein serine/threonine kinase activity // inferred from electronic annotation /// 0005524 // ATP binding // inferred from electronic annotation	---	---	---	This probe set was annotated using the Matching Probes based pipeline to a Entrez Gene identifier using 2 transcripts. // false // Matching Probes // A	ENSBTAT00000026519(11),XM_001790559(11)
Bt.12164.1.S1_at	---	147.261	358.261	137.307	170.553	332.358	Bt.12164.1	gb:CB461013 /DB_XREF=gi:29267397 /DB_XREF=720938 /TID=Bt.12164.1 /CNT=14 /FEA=EST /TIER=ConsEnd /STK=2 /UG=Bt.12164 /UG_TITLE=Transcribed sequences	CB461013	---	---	---	---		---	---	---		---	---	---	---	---	---	---	---	---	---	---	This probe set was annotated using the Design Representative Id based pipeline to a GenBank identifier using 1 transcripts. // false // Design Representative Id // R	CB461013
Bt.12179.1.S1_at	LOC518469	535.366	4135.37	1489.86	2248.46	1097.75	Bt.12179.1	gb:CB538347 /DB_XREF=gi:29407291 /DB_XREF=776317 /TID=Bt.12179.1 /CNT=11 /FEA=EST /TIER=ConsEnd /STK=2 /UG=Bt.12179 /UG_TITLE=Transcribed sequence with weak similarity to protein sp:Q10003 (C.elegans) YRS7_CAEEL HYPOTHETICAL 90.8 KDA PROTEIN T05H10.7 IN CHROMOSOME II	CB538347	Bt.12179	---	chr13:45947657-45974021 (+) // 93.43 //	similar to Putative glycerophosphodiester phosphodiesterase 5		---	---	ENSBTAG00000008293	518469	---	---	---	XP_001788948	XM_001788896	0005975 // carbohydrate metabolic process // inferred from electronic annotation /// 0006071 // glycerol metabolic process // inferred from electronic annotation /// 0006629 // lipid metabolic process // inferred from electronic annotation	---	0003824 // catalytic activity // inferred from electronic annotation /// 0008889 // glycerophosphodiester phosphodiesterase activity // inferred from electronic annotation /// 0030246 // carbohydrate binding // inferred from electronic annotation	---	---	---	This probe set was annotated using the Matching Probes based pipeline to a Entrez Gene identifier using 1 transcripts. // false // Matching Probes // A	ENSBTAT00000010913(11)
Bt.12210.1.S1_at	LRRC47	190.861	474.977	152.616	221.12	217.67	Bt.12210.1	gb:AF451183 /DB_XREF=gi:21843122 /DB_XREF=AF451183 /TID=Bt.12210.1 /CNT=25 /FEA=EST /TIER=ConsEnd /STK=4 /UG=Bt.12210 /UG_TITLE=Transcribed sequence with weak similarity to protein sp:Q9NSD9 (H.sapiens) SYFB_HUMAN Phenylalanyl-tRNA synthetase beta chain	AF451183	Bt.12210	Bt.12210	chr16:48496713-48498799 (-) // 98.78 //	leucine rich repeat containing 47		---	full length	ENSBTAG00000004738	616209	A6QR01	---	---	NP_001095768	NM_001102298	0006412 // translation // inferred from electronic annotation	---	0003723 // RNA binding // inferred from electronic annotation /// 0004826 // phenylalanine-tRNA ligase activity // inferred from electronic annotation /// 0005515 // protein binding // inferred from electronic annotation	---	IPR005146 // B3/4 // 6.1E-5	---	This probe set was annotated using the Matching Probes based pipeline to a Entrez Gene identifier using 3 transcripts. // false // Matching Probes // A	BC150059(11),ENSBTAT00000006219(11),NM_001102298(11)
Bt.12230.1.A1_at	MGC137708	188.638	398.861	132.504	248.217	78.0424	Bt.12230.1	gb:CB168265 /DB_XREF=gi:28154390 /DB_XREF=HSF603268409.R1 /TID=Bt.12230.1 /CNT=5 /FEA=EST /TIER=ConsEnd /STK=2 /UG=Bt.12230 /UG_TITLE=Transcribed sequences	CB168265	Bt.12230	Bt.12230	chr18:55124774-55125073 (+) // 100.0 //	hypothetical LOC516719		---	full length	ENSBTAG00000011079	516719	Q2KIB2	---	---	NP_001039692	NM_001046227	---	---	---	---	---	---	This probe set was annotated using the Matching Probes based pipeline to a Entrez Gene identifier using 2 transcripts. // false // Matching Probes // A	ENSBTAT00000014709(11),NM_001046227(11)
Bt.12273.1.S1_at	POLR3F	19.3891	661.416	308.921	335.461	566.765	Bt.12273.1	gb:AW267053 /DB_XREF=gi:9257538 /DB_XREF=0494-3 /TID=Bt.12273.1 /CNT=8 /FEA=EST /TIER=ConsEnd /STK=0 /UG=Bt.12273 /UG_TITLE=Transcribed sequence with weak similarity to protein ref:NP_491427.1 (C.elegans) W09C3.4.p (Caenorhabditis elegans)	AW267053	Bt.12273	Bt.27185	chr13:39316524-39317247 (+) // 96.66 //	polymerase (RNA) III (DNA directed) polypeptide F, 39 kDa		---	full length	ENSBTAG00000008825	529410	Q2T9S3	---	---	NP_001033237	NM_001038148	0006350 // transcription // inferred from electronic annotation	0005634 // nucleus // inferred from electronic annotation	0003677 // DNA binding // inferred from electronic annotation /// 0003899 // DNA-directed RNA polymerase activity // inferred from electronic annotation /// 0005515 // protein binding // inferred from electronic annotation	---	---	---	This probe set was annotated using the Matching Probes based pipeline to a Entrez Gene identifier using 3 transcripts. // false // Matching Probes // A	BC111292(11),ENSBTAT00000011619(11),NM_001038148(11)
Bt.1229.1.S1_at	APOA1	54.5656	554.799	31.1032	813.907	117.661	Bt.1229.1	gb:NM_174242.2 /DB_XREF=gi:31342517 /GEN=APOA1 /TID=Bt.1229.1 /CNT=42 /FEA=FLmRNA /TIER=FL+Stack /STK=19 /LL=281631 /UG=Bt.1229 /DEF=Bos taurus apolipoprotein A1 (APOA1), mRNA. /PROD=apolipoprotein A1 /FL=gb:NM_174242.2 gb:M35870.1	NM_174242.2	Bt.1229	Bt.49157	chr15:18920681-18922352 (-) // 91.68 // /// chr15:18908043-18908558 (-) // 52.81 //	apolipoprotein A-I		---	full length	ENSBTAG00000002258	281631	P15497	---	---	NP_776667	NM_174242	0001932 // regulation of protein amino acid phosphorylation // inferred from electronic annotation /// 0001935 // endothelial cell proliferation // inferred from electronic annotation /// 0006629 // lipid metabolic process // inferred from electronic annotation /// 0006644 // phospholipid metabolic process // inferred from electronic annotation /// 0006695 // cholesterol biosynthetic process // i…	0005576 // extracellular region // inferred from electronic annotation /// 0005615 // extracellular space // inferred from electronic annotation /// 0034364 // high-density lipoprotein particle // inferred from electronic annotation	0005319 // lipid transporter activity // inferred from electronic annotation /// 0008034 // lipoprotein binding // inferred from electronic annotation /// 0008035 // high-density lipoprotein binding // inferred from electronic annotation /// 0008289 // lipid binding // inferred from electronic annotation /// 0017127 // cholesterol transporter activity // inferred from electronic annotation /// 00…	---	IPR001245 // Tyrosine protein kinase // 9.5E-7 /// IPR001245 // Tyrosine protein kinase // 2.9E-5	---	This probe set was annotated using the Matching Probes based pipeline to a Entrez Gene identifier using 5 transcripts. // false // Matching Probes // A	BC102941(11),BC140619(11),ENSBTAT00000002914(11),M35870(11),NM_174242(11)
Bt.12294.1.S1_at	AMIGO2	17.7772	2141.93	11.0504	254.061	59.3626	Bt.12294.1	gb:CK965841 /DB_XREF=gi:45483815 /DB_XREF=4080883 /CLONE=9BOV19_C20 /TID=Bt.12294.1 /CNT=4 /FEA=EST /TIER=ConsEnd /STK=0 /UG=Bt.12294 /UG_TITLE=Transcribed sequence with weak similarity to protein prf:2206402A (H.sapiens) 2206402A receptor Tyr kinase (Homo sapiens)	CK965841	Bt.12294	Bt.57510	chr5:33300259-33301045 (+) // 98.6 //	Adhesion molecule with Ig-like domain 2		---	---	---	514273	Q0V7N3	---	---	XP_592100	XM_592100	---	---	0005515 // protein binding // inferred from electronic annotation	---	---	---	This probe set was annotated using the Accession mapped clusters based pipeline to a UniGene identifier using 4 transcripts. // false // Accession mapped clusters // E	BF603206,BQ640997,CK773106,CK965841
Bt.12294.2.A1_at	AMIGO2	6.81994	1159	4.81985	191.931	38.7548	Bt.12294.2	gb:CK965625 /DB_XREF=gi:45483599 /DB_XREF=4080499 /CLONE=9BOV19_C20 /TID=Bt.12294.2 /CNT=3 /FEA=EST /TIER=ConsEnd /STK=0 /UG=Bt.12294 /UG_TITLE=Transcribed sequence with weak similarity to protein prf:2206402A (H.sapiens) 2206402A receptor Tyr kinase (Homo sapiens)	CK965625	Bt.12294	Bt.57510	chr5:33301069-33301702 (+) // 94.06 //	Adhesion molecule with Ig-like domain 2		---	---	---	514273	Q0V7N3	---	---	XP_592100	XM_592100	---	---	0005515 // protein binding // inferred from electronic annotation	---	---	---	This probe set was annotated using the Accession mapped clusters based pipeline to a UniGene identifier using 3 transcripts. // false // Accession mapped clusters // E	AW655895,CK778107,CK965625
Bt.12330.1.A1_at	CCDC71	21.7906	129.698	62.2609	61.9133	121.261	Bt.12330.1	gb:CK770108 /DB_XREF=gi:42724202 /DB_XREF=958236 /TID=Bt.12330.1 /CNT=6 /FEA=EST /TIER=ConsEnd /STK=4 /UG=Bt.12330 /UG_TITLE=Transcribed sequence with moderate similarity to protein ref:NP_075054.1 (H.sapiens) hypothetical protein FLJ12800 (Homo sapiens)	CK770108	Bt.12330	Bt.12330	chr22:48911699-48912475 (+) // 85.29 //	coiled-coil domain containing 71		---	full length	ENSBTAG00000013932	508336	Q2HJ91	---	---	NP_001039465	NM_001046000	---	---	0003677 // DNA binding // inferred from electronic annotation	---	---	---	This probe set was annotated using the Matching Probes based pipeline to a Entrez Gene identifier using 3 transcripts. // false // Matching Probes // A	BC113248(11),ENSBTAT00000018512(11),NM_001046000(11)
Bt.12339.1.S1_at	PC	30.33	578.602	145.062	192.461	162.54	Bt.12339.1	gb:NM_177946.2 /DB_XREF=gi:31342625 /GEN=PC /TID=Bt.12339.1 /CNT=37 /FEA=FLmRNA /TIER=FL+Stack /STK=12 /LL=338471 /UG=Bt.12339 /DEF=Bos taurus pyruvate carboxylase (PC), mRNA. /PROD=pyruvate carboxylase /FL=gb:AY185595.1 gb:NM_177946.2	NM_177946.2	Bt.12339	Bt.10147	chr29:39264728-39320301 (-) // 97.61 //	pyruvate carboxylase		---	full length	ENSBTAG00000019700	338471	Q29RK2 /// Q861T0 /// Q861T5	EC:6.4.1.1	---	NP_808815	NM_177946	0006094 // gluconeogenesis // inferred from electronic annotation /// 0008152 // metabolic process // inferred from electronic annotation /// 0008610 // lipid biosynthetic process // inferred from electronic annotation	0005737 // cytoplasm // inferred from electronic annotation /// 0005739 // mitochondrion // inferred from electronic annotation /// 0005739 // mitochondrion // inferred from sequence or structural similarity /// 0005743 // mitochondrial inner membrane // inferred from electronic annotation /// 0005743 // mitochondrial inner membrane // inferred from sequence or structural similarity /// 0005759 /…	0000166 // nucleotide binding // inferred from electronic annotation /// 0003824 // catalytic activity // inferred from electronic annotation /// 0004736 // pyruvate carboxylase activity // inferred from electronic annotation /// 0005524 // ATP binding // inferred from electronic annotation /// 0009374 // biotin binding // inferred from electronic annotation /// 0016874 // ligase activity // infe…	---	IPR003135 // ATP-dependent carboxylate-amine ligase-like, ATP-grasp // 0.0045 /// IPR003135 // ATP-dependent carboxylate-amine ligase-like, ATP-grasp // 0.0024	---	This probe set was annotated using the Matching Probes based pipeline to a Entrez Gene identifier using 5 transcripts. // false // Matching Probes // A	AY185595(11),BC114135(10),ENSBTAT00000026258(11),ENSBTAT00000030039(11),NM_177946(10)
Bt.12366.1.S1_at	CCNL2	93.6609	834.063	288.061	302.261	849.806	Bt.12366.1	gb:CK849122 /DB_XREF=gi:45212079 /DB_XREF=971976 /TID=Bt.12366.1 /CNT=21 /FEA=EST /TIER=Stack /STK=7 /UG=Bt.12366 /UG_TITLE=Transcribed sequence with weak similarity to protein ref:NP_112199.1 (H.sapiens) hypothetical protein hCLA-iso (Homo sapiens)	CK849122	Bt.12366	Bt.39199	chr16:48111983-48112815 (+) // 98.46 //	cyclin L2		---	full length	ENSBTAG00000004873	538796	Q3MHY4	---	---	XP_001789600	XM_001789548	---	---	---	---	IPR004367 // Cyclin, C-terminal // 0.38 /// IPR004367 // Cyclin, C-terminal // 0.38	---	This probe set was annotated using the Matching Probes based pipeline to a Entrez Gene identifier using 3 transcripts. // false // Matching Probes // A	BC104532(11),ENSBTAT00000006407(11),XM_001789548(11)
Bt.12375.1.S1_at	ASXL1	14.5154	657.861	99.968	117.744	143.673	Bt.12375.1	gb:BI681613 /DB_XREF=gi:15634536 /DB_XREF=461045 /TID=Bt.12375.1 /CNT=4 /FEA=EST /TIER=ConsEnd /STK=0 /UG=Bt.12375 /UG_TITLE=Transcribed sequence with strong similarity to protein pir:T17285 (H.sapiens) T17285 hypothetical protein DKFZp434N0535.1 - human	BI681613	Bt.12375	Bt.37580	chr13:60748198-60748602 (+) // 67.0 //	additional sex combs like 1 (Drosophila)		---	---	ENSBTAG00000031402	522091	---	---	---	XP_600364	XM_600364	---	---	---	---	---	---	This probe set was annotated using the Matching Probes based pipeline to a Entrez Gene identifier using 2 transcripts. // false // Matching Probes // A	ENSBTAT00000007795(11),XM_600364(11)
Bt.12381.1.A1_at	---	103.104	264.958	132.101	164.77	282.661	Bt.12381.1	gb:AU098190 /DB_XREF=gi:9636378 /DB_XREF=AU098190 /CLONE=Cln482 /TID=Bt.12381.1 /CNT=2 /FEA=EST /TIER=ConsEnd /STK=1 /UG=Bt.12381 /UG_TITLE=Transcribed sequence with moderate similarity to protein sp:P04643 (H.sapiens) RS11_HUMAN 40S ribosomal protein S11	AU098190	Bt.12381	Bt.96963	chr18:53613833-53614945 (+) // 95.36 //	---		---	est	---		---	---	---	---	---	---	---	---	---	---	---	This probe set was annotated using the Accession mapped clusters based pipeline to a UniGene identifier using 2 transcripts. // false // Accession mapped clusters // E	AU098190,AU231609
Bt.12403.1.S1_at	RHPN2	6.73883	178.372	68.6609	410.861	31.5249	Bt.12403.1	gb:BI975353 /DB_XREF=gi:16349758 /DB_XREF=483700 /TID=Bt.12403.1 /CNT=18 /FEA=EST /TIER=ConsEnd /STK=0 /UG=Bt.12403 /UG_TITLE=Transcribed sequence with weak similarity to protein sp:Q61085 (M.musculus) RHOP_MOUSE GTP-RHO BINDING PROTEIN 1	BI975353	Bt.12403	Bt.38851	chr18:41151944-41158358 (-) // 94.9 //	rhophilin, Rho GTPase binding protein 2		---	full length	ENSBTAG00000003089	533687	A4FUC9	---	---	NP_001076939	NM_001083470	0007165 // signal transduction // inferred from electronic annotation	0005622 // intracellular // inferred from electronic annotation /// 0005737 // cytoplasm // inferred from electronic annotation	0005515 // protein binding // inferred from electronic annotation	---	IPR001478 // PDZ/DHR/GLGF // 0.034	---	This probe set was annotated using the Matching Probes based pipeline to a Entrez Gene identifier using 3 transcripts. // false // Matching Probes // A	BC114709(11),ENSBTAT00000004021(10),NM_001083470(11)
Bt.12405.1.S1_at	---	29.1854	115.661	15.8489	32.3449	29.8045	Bt.12405.1	gb:CK771865 /DB_XREF=gi:42726008 /DB_XREF=960271 /TID=Bt.12405.1 /CNT=32 /FEA=EST /TIER=Stack /STK=7 /UG=Bt.12405 /UG_TITLE=Transcribed sequence with strong similarity to protein prf:2201415A (H.sapiens) 2201415A Tyr kinase Jak3:ISOTYPE=B (Homo sapiens)	CK771865	Bt.12405	Bt.44422	chr7:5288965-5293701 (+) // 96.24 //	---		---	est	---		---	---	---	---	---	---	---	---	---	---	---	This probe set was annotated using the Accession mapped clusters based pipeline to a UniGene identifier using 32 transcripts. // false // Accession mapped clusters // E	AW307937,AW477879,AW478919,AW480617,AW483879,AW487136,AW632498,AW668849,BE484897,BE753801,BE757112,BF046565,BF074774,BF074793,BF075984,BF601336,BI540725,BI542247,BI681031,BI682898,BI683154,BI683170,BI849147,BI976249,BM088464,BM287969,CB532892,CB533233,CK7
Bt.12416.1.S1_at	STX5	51.9977	317.61	132.661	132.661	272.461	Bt.12416.1	gb:BM105800 /DB_XREF=gi:17036870 /DB_XREF=509350 /TID=Bt.12416.1 /CNT=26 /FEA=EST /TIER=ConsEnd /STK=0 /UG=Bt.12416 /UG_TITLE=Transcribed sequence with strong similarity to protein sp:Q13190 (H.sapiens) STX5_HUMAN Syntaxin 5	BM105800	Bt.12416	Bt.12416	chr29:33399311-33425630 (-) // 90.43 //	syntaxin 5		---	full length	ENSBTAG00000009490	510312	Q08DB5	---	---	NP_001068912	NM_001075444	0006810 // transport // inferred from electronic annotation /// 0006886 // intracellular protein transport // inferred from electronic annotation /// 0016192 // vesicle-mediated transport // inferred from electronic annotation /// 0042147 // retrograde transport, endosome to Golgi // inferred from electronic annotation	0000139 // Golgi membrane // inferred from electronic annotation /// 0005634 // nucleus // inferred from electronic annotation /// 0005794 // Golgi apparatus // inferred from electronic annotation /// 0016020 // membrane // inferred from electronic annotation /// 0016021 // integral to membrane // inferred from electronic annotation /// 0033116 // ER-Golgi intermediate compartment membrane // inf…	0005484 // SNAP receptor activity // inferred from electronic annotation /// 0005515 // protein binding // inferred from electronic annotation	---	---	AAI23844.1 // span:334-353 // numtm:1 /// NP_001068912.1 // span:334-353 // numtm:1 /// ENSBTAP00000043848 // span:334-353 // numtm:1	This probe set was annotated using the Matching Probes based pipeline to a Entrez Gene identifier using 3 transcripts. // false // Matching Probes // A	BC123843(11),ENSBTAT00000046561(11),NM_001075444(11)
Bt.12440.1.A1_at	---	5.72672	105.837	41.3344	129.461	22.1488	Bt.12440.1	gb:AU275421 /DB_XREF=gi:21678731 /DB_XREF=AU275421 /CLONE=fetus04C06 /TID=Bt.12440.1 /CNT=1 /FEA=EST /TIER=ConsEnd /STK=1 /UG=Bt.12440 /UG_TITLE=Transcribed sequence	AU275421	---	---	chr2:93937956-93938262 (+) // 93.0 //	---		---	---	---		---	---	---	---	---	---	---	---	---	---	---	This probe set was annotated using the Design Representative Id based pipeline to a GenBank identifier using 1 transcripts. // false // Design Representative Id // R	AU275421
Bt.12551.1.S1_at	---	115.556	693.661	108.415	158.936	105.494	Bt.12551.1	gb:AW427047 /DB_XREF=gi:6954994 /DB_XREF=62182 /TID=Bt.12551.1 /CNT=7 /FEA=EST /TIER=ConsEnd /STK=0 /UG=Bt.12551 /UG_TITLE=Transcribed sequence with weak similarity to protein ref:NP_055568.1 (H.sapiens) KIAA0187 gene product (Homo sapiens)	AW427047	---	---	chr19:21892264-21896741 (-) // 99.26 //	---		---	---	---		---	---	---	---	---	---	---	---	---	---	---	This probe set was annotated using the Genome Target Overlap based pipeline to a ENSEMBL identifier using 1 transcripts. // false // Genome Target Overlap // B	GENSCAN00000029143
Bt.12585.1.A1_at	---	251.943	892.161	421.661	421.661	437.495	Bt.12585.1	gb:CB166705 /DB_XREF=gi:28152830 /DB_XREF=CTD602999934.R1 /TID=Bt.12585.1 /CNT=10 /FEA=EST /TIER=ConsEnd /STK=2 /UG=Bt.12585 /UG_TITLE=Transcribed sequence with strong similarity to protein ref:NP_075386.1 (H.sapiens) similar to yeast Upf3, variant B, isoform 2; regulator of nonsense transcripts 3B; Upf3 homolog	CB166705	---	---	chr23:34974103-34975090 (-) // 68.77 //	---		---	---	---		---	---	---	---	---	---	---	---	---	---	---	This probe set was annotated using the Genome Target Overlap based pipeline to a ENSEMBL identifier using 1 transcripts. // false // Genome Target Overlap // B	GENSCAN00000021580
Bt.12641.1.S1_at	PLVAP	9.50611	33.6848	10.0005	16.0596	17.6861	Bt.12641.1	gb:CB461257 /DB_XREF=gi:29267641 /DB_XREF=721207 /TID=Bt.12641.1 /CNT=12 /FEA=EST /TIER=ConsEnd /STK=5 /UG=Bt.12641 /UG_TITLE=Transcribed sequence with moderate similarity to protein ref:NP_112600.1 (H.sapiens) fenestrated-endothelial linked structure protein; PV-1 protein (Homo sapiens)	CB461257	Bt.12641	Bt.10213	chr7:5678242-5686904 (+) // 95.81 //	plasmalemma vesicle associated protein		---	full length	ENSBTAG00000005434	524990	Q3ZC85	---	---	NP_001030430	NM_001035353	---	---	---	---	---	AAI02835.1 // span:27-49 // numtm:1 /// ABF57442.1 // span:27-49 // numtm:1 /// NP_001030430.1 // span:27-49 // numtm:1 /// ENSBTAP00000050022 // span:27-49 // numtm:1	This probe set was annotated using the Matching Probes based pipeline to a Entrez Gene identifier using 4 transcripts. // false // Matching Probes // A	BC102834(11),BT025486(10),ENSBTAT00000052388(11),NM_001035353(11)
Bt.12644.1.A1_at	---	14.9621	583.276	12.7532	47.4975	22.5338	Bt.12644.1	gb:CA035352 /DB_XREF=gi:24333639 /DB_XREF=4001324 /CLONE=5BOV_78M11 /TID=Bt.12644.1 /CNT=1 /FEA=EST /TIER=ConsEnd /STK=1 /UG=Bt.12644 /UG_TITLE=Transcribed sequences	CA035352	Bt.12644	Bt.67534	---	---		---	est	---		---	---	---	---	---	---	---	---	---	---	---	This probe set was annotated using the Accession mapped clusters based pipeline to a UniGene identifier using 1 transcripts. // false // Accession mapped clusters // E	CA035352
Bt.12685.1.S1_at	MYH11	13.9411	100.391	6.34654	12.7532	12.5057	Bt.12685.1	gb:CK972362 /DB_XREF=gi:45490336 /DB_XREF=4102858 /CLONE=9BOV24_G09 /TID=Bt.12685.1 /CNT=66 /FEA=EST /TIER=Stack /STK=15 /UG=Bt.12685 /UG_TITLE=Transcribed sequence with strong similarity to protein ref:NP_002465.1 (H.sapiens) smooth muscle myosin heavy chain 11, isoform SM1 (Homo sapiens)	CK972362	Bt.12685	Bt.44337	chr25:17091525-17109094 (-) // 98.03 //	myosin, heavy chain 11, smooth muscle		---	full length	---	530050	A6QLN6	---	---	NP_001095597	NM_001102127	---	0001725 // stress fiber // inferred from electronic annotation /// 0005859 // muscle myosin complex // inferred from electronic annotation /// 0016459 // myosin complex // inferred from electronic annotation /// 0030485 // smooth muscle contractile fiber // inferred from electronic annotation	0000166 // nucleotide binding // inferred from electronic annotation /// 0003774 // motor activity // inferred from electronic annotation /// 0003779 // actin binding // inferred from electronic annotation /// 0005524 // ATP binding // inferred from electronic annotation	---	---	---	This probe set was annotated using the Matching Probes based pipeline to a Entrez Gene identifier using 2 transcripts. // false // Matching Probes // A	BC148029(11),NM_001102127(11)
Bt.12689.1.A1_at	VIPR1	10.3186	31.6524	10.6524	13.2316	18.9891	Bt.12689.1	gb:CK772551 /DB_XREF=gi:42726694 /DB_XREF=961104 /TID=Bt.12689.1 /CNT=3 /FEA=EST /TIER=ConsEnd /STK=2 /UG=Bt.12689 /UG_TITLE=Transcribed sequences	CK772551	Bt.12689	Bt.46336	chr22:15114287-15114898 (-) // 98.53 //	Vasoactive intestinal peptide receptor 1		---	full length	---	535858	A2VDS6	---	---	NP_001075076	NM_001081607	0007165 // signal transduction // inferred from electronic annotation /// 0007166 // cell surface receptor linked signal transduction // inferred from electronic annotation /// 0007186 // G-protein coupled receptor protein signaling pathway // inferred from electronic annotation	0005886 // plasma membrane // inferred from electronic annotation /// 0016020 // membrane // inferred from electronic annotation /// 0016021 // integral to membrane // inferred from electronic annotation	0004871 // signal transducer activity // inferred from electronic annotation /// 0004872 // receptor activity // inferred from electronic annotation /// 0004888 // transmembrane receptor activity // inferred from electronic annotation /// 0004930 // G-protein coupled receptor activity // inferred from electronic annotation /// 0004999 // vasoactive intestinal polypeptide receptor activity // infe…	---	---	---	This probe set was annotated using the Accession mapped clusters based pipeline to a UniGene identifier using 3 transcripts. // false // Accession mapped clusters // E	BM430858,CA035631,CK772551
Bt.12692.1.A1_at	KCTD20	34.3235	1596.17	485.008	427.243	307.86	Bt.12692.1	gb:CK849504 /DB_XREF=gi:45212805 /DB_XREF=972488 /TID=Bt.12692.1 /CNT=10 /FEA=EST /TIER=Stack /STK=6 /UG=Bt.12692 /UG_TITLE=Transcribed sequences	CK849504	Bt.12692	Bt.77469	chr23:7529542-7530830 (+) // 99.92 //	potassium channel tetramerisation domain containing 20		---	full length	ENSBTAG00000020595	514967	A7MB65	---	---	NP_001094563	NM_001101093	0006813 // potassium ion transport // inferred from electronic annotation	0008076 // voltage-gated potassium channel complex // inferred from electronic annotation /// 0016020 // membrane // inferred from electronic annotation	0005249 // voltage-gated potassium channel activity // inferred from electronic annotation /// 0005515 // protein binding // inferred from electronic annotation /// 0042802 // identical protein binding // inferred from electronic annotation	---	IPR003131 // K+ channel tetramerisation // 0.0081	---	This probe set was annotated using the Matching Probes based pipeline to a Entrez Gene identifier using 3 transcripts. // false // Matching Probes // A	BC151360(11),ENSBTAT00000027439(11),NM_001101093(11)
Bt.12704.1.S1_at	LOC100140673	116.461	303.261	25.1113	70.6246	58.0271	Bt.12704.1	gb:CK772356 /DB_XREF=gi:42726499 /DB_XREF=960886 /TID=Bt.12704.1 /CNT=9 /FEA=EST /TIER=ConsEnd /STK=3 /UG=Bt.12704 /UG_TITLE=Transcribed sequence with moderate similarity to protein sp:O75106 (H.sapiens) AOC2_HUMAN Retina-specific copper amine oxidase precursor	CK772356	Bt.12704	---	chr19:44288122-44289563 (+) // 84.57 // /// chr19:44388338-44389779 (+) // 84.57 //	similar to amine oxidase, copper containing 2		---	---	---	100140673	---	---	---	---	XR_042829	---	---	---	---	---	---	This probe set was annotated using the Matching Probes based pipeline to a Entrez Gene identifier using 1 transcripts. // false // Matching Probes // A	XR_042829(11)
Bt.12708.1.A1_at	---	79.0609	270.237	74.3398	126.061	31.1363	Bt.12708.1	gb:CA035735 /DB_XREF=gi:24334224 /DB_XREF=4001888 /CLONE=5BOV_83K23 /TID=Bt.12708.1 /CNT=1 /FEA=EST /TIER=ConsEnd /STK=1 /UG=Bt.12708 /UG_TITLE=Transcribed sequence	CA035735	Bt.12708	Bt.28380	chr3:101337643-101338194 (+) // 99.82 //	---		---	est	---		---	---	---	---	---	---	---	---	---	---	---	This probe set was annotated using the Accession mapped clusters based pipeline to a UniGene identifier using 1 transcripts. // false // Accession mapped clusters // E	CA035735
Bt.12721.1.A1_at	CD3EAP	109.145	956.375	376.861	372.499	652.781	Bt.12721.1	gb:CK775455 /DB_XREF=gi:42731705 /DB_XREF=966581 /TID=Bt.12721.1 /CNT=22 /FEA=EST /TIER=Stack /STK=10 /UG=Bt.12721 /UG_TITLE=Transcribed sequence with strong similarity to protein ref:NP_004219.1 (H.sapiens) cytohesin 2, isoform 2 (Homo sapiens)	CK775455	Bt.12721	Bt.24530	chr18:52800353-52809352 (+) // 99.47 //	CD3e molecule, epsilon associated protein		---	full length	ENSBTAG00000023601	617937	Q0VD10	---	---	NP_001069953	NM_001076485	0009303 // rRNA transcription // inferred from electronic annotation	0005730 // nucleolus // inferred from electronic annotation /// 0005736 // DNA-directed RNA polymerase I complex // inferred from electronic annotation	0005515 // protein binding // inferred from electronic annotation	---	---	---	This probe set was annotated using the Genome Consensus/Exemplar Overlap based pipeline to a Entrez Gene identifier using 3 transcripts. // false // Genome Consensus/Exemplar Overlap // C	BC119897,ENSBTAT00000032261,NM_001076485
Bt.12726.1.A1_at	---	15.6071	77.6894	8.65966	17.5119	20.1593	Bt.12726.1	gb:CA035843 /DB_XREF=gi:24334389 /DB_XREF=4001731 /CLONE=5BOV_83A16 /TID=Bt.12726.1 /CNT=1 /FEA=EST /TIER=ConsEnd /STK=1 /UG=Bt.12726 /UG_TITLE=Transcribed sequence	CA035843	Bt.12726	Bt.12726	chr4:104730426-104730746 (+) // 99.69 //	---		---	est	---		---	---	---	---	---	---	---	---	---	---	---	This probe set was annotated using the Accession mapped clusters based pipeline to a UniGene identifier using 1 transcripts. // false // Accession mapped clusters // E	CA035843
Bt.12732.1.S1_at	NYREN18	84.4609	209.526	94.4609	281.207	130.461	Bt.12732.1	gb:CK943581 /DB_XREF=gi:45457961 /DB_XREF=4067564 /CLONE=10BOV14_P21 /TID=Bt.12732.1 /CNT=9 /FEA=mRNA /TIER=ConsEnd /STK=0 /LL=282456 /UG_GENE=NYREN18 /UG=Bt.12732 /UG_TITLE=NEDD8 ultimate buster-1	CK943581	Bt.12732	Bt.12732	---	NEDD8 ultimate buster-1		---	---	---	282456	Q8MJ87	---	---	XP_613566	XM_613566	---	0005634 // nucleus // inferred from electronic annotation	---	---	---	---	This probe set was annotated using the Accession mapped clusters based pipeline to a Entrez Gene identifier using 1 transcripts. // false // Accession mapped clusters // E	AF514279
Bt.12734.2.A1_s_at	TCOF1	138.477	1250.86	152.376	272.766	204.092	Bt.12734.2	gb:CB437813 /DB_XREF=gi:29221196 /DB_XREF=685694 /TID=Bt.12734.2 /CNT=2 /FEA=EST /TIER=ConsEnd /STK=2 /UG=Bt.12734 /UG_TITLE=Transcribed sequence with weak similarity to protein sp:Q13428 (H.sapiens) TCOF_HUMAN Treacle protein	CB437813	Bt.12734	Bt.44050	chr7:57787132-57787421 (+) // 96.98 //	Treacher Collins-Franceschetti syndrome 1		---	---	ENSBTAG00000015224	513591	A6QP77	---	---	XP_591291	XM_591291	0042790 // transcription of nuclear rRNA large RNA polymerase I transcript // inferred from electronic annotation	---	---	---	---	---	This probe set was annotated using the Matching Probes based pipeline to a Entrez Gene identifier using 3 transcripts. // false // Matching Probes // A	BC149187(11),ENSBTAT00000020259(11),ENSBTAT00000042875(11)
Bt.12773.1.S1_at	SLC2A8	68.0609	244.236	56.9657	120.909	98.1408	Bt.12773.1	gb:NM_201528.1 /DB_XREF=gi:41462306 /GEN=SLC2A8 /TID=Bt.12773.1 /CNT=13 /FEA=FLmRNA /TIER=FL /STK=2 /LL=282867 /UG=Bt.12773 /DEF=Bos taurus solute carrier family 2, (facilitated glucose transporter) member 8 (SLC2A8), mRNA. /PROD=solute carrier family 2, (facilitated glucosetransporter) member 8 /FL=gb:NM_201528.1 gb:AY208940.1	NM_201528.1	Bt.12773	Bt.12773	chr11:93879973-93888974 (+) // 94.93 //	solute carrier family 2 (facilitated glucose transporter), member 8		---	full length	ENSBTAG00000006957	282867	P58354	---	---	NP_963286	NM_201528	0001666 // response to hypoxia // inferred from electronic annotation /// 0006810 // transport // inferred from electronic annotation /// 0008286 // insulin receptor signaling pathway // inferred from electronic annotation /// 0008643 // carbohydrate transport // inferred from electronic annotation /// 0015758 // glucose transport // inferred from electronic annotation /// 0055085 // transmembran…	0005886 // plasma membrane // inferred from electronic annotation /// 0005887 // integral to plasma membrane // inferred from electronic annotation /// 0016020 // membrane // inferred from electronic annotation /// 0016021 // integral to membrane // inferred from electronic annotation /// 0030659 // cytoplasmic vesicle membrane // inferred from electronic annotation /// 0031410 // cytoplasmic ves…	0005215 // transporter activity // inferred from electronic annotation /// 0005351 // sugar:hydrogen symporter activity // inferred from electronic annotation /// 0005355 // glucose transmembrane transporter activity // inferred from electronic annotation /// 0005536 // glucose binding // inferred from electronic annotation /// 0022891 // substrate-specific transmembrane transporter activity // i…	---	---	AAP43920.1 // span:27-49,69-91,98-117,127-149,156-178,183-202,258-280,295-314,321-343,369-391,404-426,441-460 // numtm:12 /// AAI14812.1 // span:27-49,69-91,98-117,127-149,156-178,183-202,258-280,295-314,321-343,369-391,404-426,441-460 // numtm:12 /// NP_963286.1 // span:27-49,69-91,98-117,127-149,156-178,183-202,258-280,295-314,321-343,369-391,404-426,441-460 // numtm:12 /// ENSBTAP00000009144 /…	This probe set was annotated using the Matching Probes based pipeline to a Entrez Gene identifier using 4 transcripts. // false // Matching Probes // A	AY208940(11),BC114811(10),ENSBTAT00000009144(10),NM_201528(11)
Bt.12781.1.S1_at	MYB	118.461	716.035	23.559	146.76	13.5012	Bt.12781.1	gb:NM_175050.1 /DB_XREF=gi:40538781 /GEN=MYB /TID=Bt.12781.1 /CNT=8 /FEA=FLmRNA /TIER=FL+Stack /STK=7 /LL=317776 /UG=Bt.12781 /DEF=Bos taurus v-myb myeloblastosis viral oncogene homolog (avian) (MYB), mRNA. /PROD=v-myb myeloblastosis viral oncogene homolog /FL=gb:NM_175050.1 gb:D26148.1	NM_175050.1	Bt.12781	Bt.12781	chr9:65582636-65613651 (+) // 95.73 //	v-myb myeloblastosis viral oncogene homolog (avian)		---	full length	ENSBTAG00000012074	317776	P46200 /// Q28080 /// Q28081	---	---	NP_778220	NM_175050	0000082 // G1/S transition of mitotic cell cycle // inferred from electronic annotation /// 0001701 // in utero embryonic development // inferred from electronic annotation /// 0006350 // transcription // inferred from electronic annotation /// 0006355 // regulation of transcription, DNA-dependent // inferred from electronic annotation /// 0006816 // calcium ion transport // inferred from electro…	0005634 // nucleus // inferred from electronic annotation	0003677 // DNA binding // inferred from electronic annotation /// 0003700 // transcription factor activity // inferred from electronic annotation /// 0030528 // transcription regulator activity // inferred from electronic annotation	---	---	---	This probe set was annotated using the Matching Probes based pipeline to a Entrez Gene identifier using 4 transcripts. // false // Matching Probes // A	D26148(11),ENSBTAT00000016017(11),ENSBTAT00000045964(11),NM_175050(11)
Bt.12781.2.S1_a_at	MYB	57.4611	201.179	7.45275	68.8102	12.1035	Bt.12781.2	gb:D26147.1 /DB_XREF=gi:467488 /GEN=c-myb /TID=Bt.12781.2 /CNT=4 /FEA=FLmRNA /TIER=FL /STK=1 /LL=317776 /UG=Bt.12781 /DEF=Bos taurus c-myb mRNA for cellular oncogene, complete cds. /PROD=cellular oncogene /FL=gb:D26147.1	D26147.1	Bt.12781	Bt.12781	chr9:65582636-65613131 (+) // 98.93 //	v-myb myeloblastosis viral oncogene homolog (avian)		---	full length	ENSBTAG00000012074	317776	P46200 /// Q28080 /// Q28081	---	---	NP_778220	NM_175050	0000082 // G1/S transition of mitotic cell cycle // inferred from electronic annotation /// 0001701 // in utero embryonic development // inferred from electronic annotation /// 0006350 // transcription // inferred from electronic annotation /// 0006355 // regulation of transcription, DNA-dependent // inferred from electronic annotation /// 0006816 // calcium ion transport // inferred from electro…	0005634 // nucleus // inferred from electronic annotation	0003677 // DNA binding // inferred from electronic annotation /// 0003700 // transcription factor activity // inferred from electronic annotation /// 0030528 // transcription regulator activity // inferred from electronic annotation	---	---	---	This probe set was annotated using the Matching Probes based pipeline to a Entrez Gene identifier using 5 transcripts. // false // Matching Probes // A	D26147(11),D26148(11),ENSBTAT00000016017(10),ENSBTAT00000045964(10),NM_175050(11)
Bt.1286.1.S1_a_at	RARRES2	222.243	490.461	176.76	1025.72	441.406	Bt.1286.1	gb:CK775821 /DB_XREF=gi:42732071 /DB_XREF=966959 /TID=Bt.1286.1 /CNT=29 /FEA=EST /TIER=Stack /STK=15 /UG=Bt.1286 /UG_TITLE=Transcribed sequence with moderate similarity to protein ref:NP_002880.1 (H.sapiens) retinoic acid receptor responder	CK775821	Bt.1286	Bt.1286	chr4:102525963-102529011 (-) // 92.2 //	retinoic acid receptor responder (tazarotene induced) 2		---	full length	ENSBTAG00000004215	508990	B9VR25 /// Q29RS5	---	---	NP_001039485	NM_001046020	0001523 // retinoid metabolic process // inferred from electronic annotation	0005576 // extracellular region // inferred from electronic annotation	---	---	---	---	This probe set was annotated using the Matching Probes based pipeline to a Entrez Gene identifier using 3 transcripts. // false // Matching Probes // A	BC114047(11),ENSBTAT00000005523(10),NM_001046020(11)
Bt.12867.2.S1_at	ZNF318	195.977	505.861	113.966	262.043	195.977	Bt.12867.2	gb:CB447436 /DB_XREF=gi:29253818 /DB_XREF=701438 /TID=Bt.12867.2 /CNT=5 /FEA=EST /TIER=ConsEnd /STK=0 /UG=Bt.12867 /UG_TITLE=Transcribed sequence with moderate similarity to protein ref:NP_055160.1 (H.sapiens) endocrine regulator (Homo sapiens)	CB447436	Bt.12867	Bt.66326	chr23:15121311-15121970 (-) // 100.0 //	zinc finger protein 318		---	---	---	786496	---	---	---	XP_001254159	XM_001254158	0030435 // sporulation resulting in formation of a cellular spore // inferred from electronic annotation	0005622 // intracellular // inferred from electronic annotation	0003676 // nucleic acid binding // inferred from electronic annotation /// 0008270 // zinc ion binding // inferred from electronic annotation	---	IPR012614 // Small acid-soluble spore P // 0.019	---	This probe set was annotated using the Matching Probes based pipeline to a Entrez Gene identifier using 1 transcripts. // false // Matching Probes // A	XM_001254158(11)
Bt.12878.1.S1_at	RNF4	368.546	2127.47	968.423	1686.46	501.724	Bt.12878.1	gb:CK849356 /DB_XREF=gi:45212524 /DB_XREF=972288 /TID=Bt.12878.1 /CNT=12 /FEA=EST /TIER=Stack /STK=7 /UG=Bt.12878 /UG_TITLE=Transcribed sequences	CK849356	Bt.12878	Bt.12878	chr6:106821886-106822517 (+) // 83.31 //	ring finger protein 4		---	full length	ENSBTAG00000027453	617018	Q1RMV7	---	---	NP_001040054	NM_001046589	---	0005634 // nucleus // inferred from electronic annotation /// 0005737 // cytoplasm // inferred from electronic annotation	0005515 // protein binding // inferred from electronic annotation /// 0008270 // zinc ion binding // inferred from electronic annotation /// 0046872 // metal ion binding // inferred from electronic annotation	---	---	---	This probe set was annotated using the Matching Probes based pipeline to a Entrez Gene identifier using 4 transcripts. // false // Matching Probes // A	BC114680(11),ENSBTAT00000039422(11),ENSBTAT00000054436(11),NM_001046589(11)
Bt.12888.2.S1_at	MRPS7	245.306	739.848	326.461	480.005	197.901	Bt.12888.2	gb:CK955224 /DB_XREF=gi:45469604 /DB_XREF=4095282 /CLONE=10BOV34_K17 /TID=Bt.12888.2 /CNT=25 /FEA=EST /TIER=ConsEnd /STK=0 /UG=Bt.12888 /UG_TITLE=Transcribed sequence with moderate similarity to protein pir:JC7165 (H.sapiens) JC7165 mitochondrial ribosomal protein S7 small chain precursor - human	CK955224	Bt.12888	Bt.48898	chr19:56353467-56356908 (+) // 97.12 //	mitochondrial ribosomal protein S7		---	full length	ENSBTAG00000016133	509115	Q3T040	---	---	NP_001029515	NM_001034343	0006412 // translation // inferred from direct assay /// 0006412 // translation // inferred from electronic annotation	0005622 // intracellular // inferred from electronic annotation /// 0005739 // mitochondrion // inferred from electronic annotation /// 0005840 // ribosome // inferred from electronic annotation /// 0022627 // cytosolic small ribosomal subunit // inferred from direct assay /// 0030529 // ribonucleoprotein complex // inferred from electronic annotation	0003723 // RNA binding // inferred from direct assay /// 0003735 // structural constituent of ribosome // inferred from direct assay /// 0003735 // structural constituent of ribosome // inferred from electronic annotation /// 0005515 // protein binding // inferred from electronic annotation	---	---	---	This probe set was annotated using the Matching Probes based pipeline to a Entrez Gene identifier using 3 transcripts. // false // Matching Probes // A	BC102580(11),ENSBTAT00000021471(11),NM_001034343(11)
Bt.12891.1.S1_at	RRAD	42.3956	104.061	23.2244	93.6609	51.2628	Bt.12891.1	gb:BE750492 /DB_XREF=gi:10164484 /DB_XREF=201886 /TID=Bt.12891.1 /CNT=22 /FEA=EST /TIER=ConsEnd /STK=0 /UG=Bt.12891 /UG_TITLE=Transcribed sequence with strong similarity to protein sp:P55042 (H.sapiens) RAD_HUMAN GTP-binding protein RAD	BE750492	Bt.12891	Bt.12891	chr18:31805556-31808725 (-) // 92.61 //	Ras-related associated with diabetes		---	full length	ENSBTAG00000013929	505165	Q2KI93	---	---	NP_001039378	NM_001045913	0007264 // small GTPase mediated signal transduction // inferred from electronic annotation	---	0000166 // nucleotide binding // inferred from electronic annotation /// 0005525 // GTP binding // inferred from electronic annotation	---	---	---	This probe set was annotated using the Matching Probes based pipeline to a Entrez Gene identifier using 3 transcripts. // false // Matching Probes // A	BC112722(11),ENSBTAT00000018501(11),NM_001045913(11)
Bt.12902.1.S1_at	ZNF304	100.061	478.627	25.0784	148.76	62.055	Bt.12902.1	gb:AW487060 /DB_XREF=gi:7057166 /DB_XREF=78756 /TID=Bt.12902.1 /CNT=3 /FEA=EST /TIER=ConsEnd /STK=0 /UG=Bt.12902 /UG_TITLE=Transcribed sequence with moderate similarity to protein ref:NP_065708.1 (H.sapiens) zinc finger protein 304 (Homo sapiens)	AW487060	Bt.12902	Bt.9187	chr18:61683974-61684440 (+) // 99.79 // /// chr18:61807977-61808442 (-) // 91.63 //	zinc finger protein 304		---	full length	ENSBTAG00000017872	526123	A6QLF1	---	---	NP_001095568	NM_001102098	---	0005622 // intracellular // inferred from electronic annotation	0003676 // nucleic acid binding // inferred from electronic annotation /// 0008270 // zinc ion binding // inferred from electronic annotation	---	---	---	This probe set was annotated using the Matching Probes based pipeline to a Entrez Gene identifier using 3 transcripts. // false // Matching Probes // A	BC147942(9),ENSBTAT00000023758(10),NM_001102098(9)
Bt.12902.2.A1_at	ZNF304	78.2609	450.061	32.739	125.061	56.2035	Bt.12902.2	gb:AW655432 /DB_XREF=gi:7421258 /DB_XREF=106197 /TID=Bt.12902.2 /CNT=3 /FEA=EST /TIER=ConsEnd /STK=0 /UG=Bt.12902 /UG_TITLE=Transcribed sequence with moderate similarity to protein ref:NP_065708.1 (H.sapiens) zinc finger protein 304 (Homo sapiens)	AW655432	Bt.12902	Bt.9187	chr18:61684649-61684885 (+) // 70.36 //	zinc finger protein 304		---	full length	ENSBTAG00000017872	526123	A6QLF1	---	---	NP_001095568	NM_001102098	---	0005622 // intracellular // inferred from electronic annotation	0003676 // nucleic acid binding // inferred from electronic annotation /// 0008270 // zinc ion binding // inferred from electronic annotation	---	---	---	This probe set was annotated using the Matching Probes based pipeline to a Entrez Gene identifier using 3 transcripts. // false // Matching Probes // A	BC147942(9),ENSBTAT00000023758(9),NM_001102098(9)
Bt.12906.2.S1_at	IGK	5.75655	13.2102	5.67528	8.49922	11.6278	Bt.12906.2	gb:CK848843 /DB_XREF=gi:45211557 /DB_XREF=971659 /TID=Bt.12906.2 /CNT=27 /FEA=EST /TIER=Stack /STK=12 /UG=Bt.12906 /UG_TITLE=Transcribed sequence with strong similarity to protein sp:P06396 (H.sapiens) GELS_HUMAN Gelsolin precursor, plasma	CK848843	Bt.12906	Bt.57604	chr11:45314254-45454403 (+) // 92.85 //	Ig kappa chain		---	full length	ENSBTAG00000003408	506890	B0JYP6 /// Q05B55	---	---	XP_001254706	XM_001254705	---	---	---	---	---	---	This probe set was annotated using the Matching Probes based pipeline to a Entrez Gene identifier using 4 transcripts. // false // Matching Probes // A	BC122795(11),BC151500(11),ENSBTAT00000031540(11),ENSBTAT00000045349(11)
Bt.12952.2.S1_a_at	DNASE1	26.6833	166.461	54.4616	29.6778	33.1449	Bt.12952.2	gb:AF528510.1 /DB_XREF=gi:22135536 /TID=Bt.12952.2 /CNT=1 /FEA=mRNA /TIER=ConsEnd /STK=0 /LL=282217 /UG_GENE=DNASE1 /UG=Bt.12952 /UG_TITLE=deoxyribonuclease I /DEF=Bos taurus epithelial lens nonfunctional deoxyribonuclease I mRNA, partial sequence; alternatively spliced.	AF528510.1	Bt.12952	Bt.12952	chr25:3374630-3376853 (+) // 100.0 //	deoxyribonuclease I		---	full length	ENSBTAG00000020107	282217	P00639 /// Q9GL63 /// Q9TQX9	EC:3.1.21.1	---	NP_776959	NM_174534	0006308 // DNA catabolic process // inferred from electronic annotation /// 0006915 // apoptosis // inferred from electronic annotation	0005576 // extracellular region // inferred from electronic annotation /// 0005634 // nucleus // inferred from electronic annotation /// 0005635 // nuclear envelope // inferred from electronic annotation	0003779 // actin binding // inferred from electronic annotation /// 0004518 // nuclease activity // inferred from electronic annotation /// 0004519 // endonuclease activity // inferred from electronic annotation /// 0004530 // deoxyribonuclease I activity // inferred from electronic annotation /// 0004536 // deoxyribonuclease activity // inferred from electronic annotation /// 0005509 // calcium …	---	---	AAI42350.1 // span:7-29 // numtm:1 /// NP_776959.1 // span:7-29 // numtm:1 /// GENSCAN00000027584 // span:7-29 // numtm:1 /// ENSBTAP00000026784 // span:7-29 // numtm:1	This probe set was annotated using the Matching Probes based pipeline to a Entrez Gene identifier using 3 transcripts. // false // Matching Probes // A	BC142349(11),ENSBTAT00000026784(11),NM_174534(11)
Bt.12966.1.S1_at	NHP2	99.0638	2345.16	476.731	589.071	93.964	Bt.12966.1	gb:CB454146 /DB_XREF=gi:29260528 /DB_XREF=710854 /TID=Bt.12966.1 /CNT=28 /FEA=EST /TIER=Stack /STK=6 /UG=Bt.12966 /UG_TITLE=Transcribed sequence with strong similarity to protein ref:NP_060308.1 (H.sapiens) nucleolar protein family A, member 2; likely homolog of yeast Nhp2, component of the HACA snoRNP (Homo sapiens)	CB454146	Bt.12966	Bt.12966	chr7:36203821-36207768 (-) // 93.93 //	NHP2 ribonucleoprotein homolog (yeast)		---	full length	ENSBTAG00000006374	520891	Q5E950	---	---	NP_001015626	NM_001015626	0006364 // rRNA processing // inferred from electronic annotation /// 0042254 // ribosome biogenesis // inferred from electronic annotation	0005634 // nucleus // inferred from electronic annotation /// 0030529 // ribonucleoprotein complex // inferred from electronic annotation	0003723 // RNA binding // inferred from electronic annotation	---	---	---	This probe set was annotated using the Matching Probes based pipeline to a Entrez Gene identifier using 4 transcripts. // false // Matching Probes // A	BC103161(11),BT021070(11),ENSBTAT00000008363(11),NM_001015626(11)
Bt.12969.1.A1_at	BYSL	39.9645	260.847	79.4386	108.336	95.7086	Bt.12969.1	gb:AV602111 /DB_XREF=gi:9724434 /DB_XREF=AV602111 /CLONE=E1KI008D02 /TID=Bt.12969.1 /CNT=2 /FEA=EST /TIER=ConsEnd /STK=1 /UG=Bt.12969 /UG_TITLE=Transcribed sequence with strong similarity to protein ref:NP_004044.2 (H.sapiens) bystin (Homo sapiens)	AV602111	Bt.12969	Bt.12969	chr23:13899296-13899693 (+) // 94.71 // /// chr3:112713060-112713457 (-) // 93.51 //	bystin-like		---	full length	ENSBTAG00000010101	514128	B0JYL5 /// Q5E9N0	---	---	NP_001014924	NM_001014924	0042254 // ribosome biogenesis // inferred from electronic annotation	0005634 // nucleus // inferred from electronic annotation /// 0005737 // cytoplasm // inferred from electronic annotation	---	---	---	---	This probe set was annotated using the Matching Probes based pipeline to a Entrez Gene identifier using 4 transcripts. // false // Matching Probes // A	BC151370(10),BT020890(10),ENSBTAT00000013326(10),NM_001014924(10)
Bt.12969.2.A1_at	BYSL	41.677	184.995	48.1497	113.205	18.8862	Bt.12969.2	gb:CB425194 /DB_XREF=gi:29195994 /DB_XREF=600151 /TID=Bt.12969.2 /CNT=3 /FEA=EST /TIER=ConsEnd /STK=0 /UG=Bt.12969 /UG_TITLE=Transcribed sequence with strong similarity to protein ref:NP_004044.2 (H.sapiens) bystin (Homo sapiens)	CB425194	Bt.12969	Bt.12969	chr23:13899811-13900458 (+) // 89.36 //	bystin-like		---	full length	ENSBTAG00000010101	514128	B0JYL5 /// Q5E9N0	---	---	NP_001014924	NM_001014924	0042254 // ribosome biogenesis // inferred from electronic annotation	0005634 // nucleus // inferred from electronic annotation /// 0005737 // cytoplasm // inferred from electronic annotation	---	---	---	---	This probe set was annotated using the Matching Probes based pipeline to a Entrez Gene identifier using 2 transcripts. // false // Matching Probes // A	BC151370(10),ENSBTAT00000013326(10)
Bt.13028.1.S1_at	POSTN	14.8555	86.5215	20.1306	340.661	151.173	Bt.13028.1	gb:BF231198 /DB_XREF=gi:11169964 /DB_XREF=253491 /TID=Bt.13028.1 /CNT=10 /FEA=mRNA /TIER=ConsEnd /STK=0 /LL=281960 /UG_GENE=OSF-2 /UG=Bt.13028 /UG_TITLE=osteoblast specific factor 2 (fasciclin I-like)	BF231198	Bt.13028	Bt.64746	---	periostin, osteoblast specific factor		---	full length	ENSBTAG00000012409	281960	Q2KJC7 /// Q8HZM3	---	---	NP_001035569	NM_001040479	0007155 // cell adhesion // inferred from electronic annotation /// 0009888 // tissue development // inferred from electronic annotation /// 0030198 // extracellular matrix organization // inferred from electronic annotation	0005578 // proteinaceous extracellular matrix // inferred from electronic annotation	0008201 // heparin binding // inferred from electronic annotation	---	---	---	This probe set was annotated using the Matching Probes based pipeline to a Entrez Gene identifier using 3 transcripts. // false // Matching Probes // A	BC105408(11),ENSBTAT00000016499(11),NM_001040479(11)
Bt.13036.1.S1_at	PGR	15.7454	97.4609	6.82231	20.1319	42.5846	Bt.13036.1	gb:CK983148 /DB_XREF=gi:45533644 /DB_XREF=UMC-bov_0B02-009-h02 /TID=Bt.13036.1 /CNT=4 /FEA=mRNA /TIER=ConsEnd /STK=1 /LL=280895 /UG_GENE=PGR /UG=Bt.13036 /UG_TITLE=progesterone receptor	CK983148	Bt.13036	Bt.13036	chr15:5698928-5812460 (+) // 87.77 //	progesterone receptor		---	---	---	280895	O18972 /// Q690N0 /// Q863K6 /// Q8MIL9	---	---	XP_583951	XM_583951	0001542 // ovulation from ovarian follicle // inferred from electronic annotation /// 0002070 // epithelial cell maturation // inferred from electronic annotation /// 0006350 // transcription // inferred from electronic annotation /// 0006355 // regulation of transcription, DNA-dependent // inferred from electronic annotation /// 0030879 // mammary gland development // inferred from electronic an…	0005634 // nucleus // inferred from electronic annotation	0003677 // DNA binding // inferred from electronic annotation /// 0003700 // transcription factor activity // inferred from electronic annotation /// 0003707 // steroid hormone receptor activity // inferred from electronic annotation /// 0004872 // receptor activity // inferred from electronic annotation /// 0004879 // ligand-dependent nuclear receptor activity // inferred from electronic annotat…	---	IPR000128 // Progesterone receptor // 3.1E-84	---	This probe set was annotated using the Matching Probes based pipeline to a Entrez Gene identifier using 1 transcripts. // false // Matching Probes // A	AY656812(11)
Bt.13046.1.S1_at	AHR	68.0609	217.972	17.0114	61.0196	18.0734	Bt.13046.1	gb:T25697 /DB_XREF=gi:563017 /DB_XREF=EST027 /CLONE=UNKN038 /TID=Bt.13046.1 /CNT=4 /FEA=mRNA /TIER=ConsEnd /STK=0 /LL=280714 /UG_GENE=AHR /UG=Bt.13046 /UG_TITLE=aryl hydrocarbon receptor	T25697	Bt.13046	Bt.13046	chr4:29252249-29301894 (-) // 99.49 //	aryl hydrocarbon receptor		---	---	ENSBTAG00000007746	280714	Q8SQA5	---	---	XP_612996	XM_612996	0006350 // transcription // inferred from electronic annotation /// 0006355 // regulation of transcription, DNA-dependent // inferred from electronic annotation /// 0006366 // transcription from RNA polymerase II promoter // inferred from electronic annotation /// 0006915 // apoptosis // inferred from electronic annotation /// 0006950 // response to stress // inferred from electronic annotation /…	0005634 // nucleus // inferred from electronic annotation /// 0005737 // cytoplasm // inferred from electronic annotation	0003677 // DNA binding // inferred from electronic annotation /// 0003700 // transcription factor activity // inferred from electronic annotation /// 0004871 // signal transducer activity // inferred from electronic annotation /// 0004872 // receptor activity // inferred from electronic annotation /// 0004879 // ligand-dependent nuclear receptor activity // inferred from electronic annotation ///…	---	---	---	This probe set was annotated using the Matching Probes based pipeline to a Entrez Gene identifier using 2 transcripts. // false // Matching Probes // A	AY143368(11),ENSBTAT00000010187(11)
Bt.13073.1.S1_at	SERPINB2	10.4945	81.0357	28.9732	29.6045	23.4668	Bt.13073.1	gb:AF416234.1 /DB_XREF=gi:15808941 /TID=Bt.13073.1 /CNT=1 /FEA=mRNA /TIER=ConsEnd /STK=0 /LL=281376 /UG_GENE=SERPINB2 /UG=Bt.13073 /UG_TITLE=serine (or cysteine) proteinase inhibitor, clade B (ovalbumin), member 2 /DEF=Bos taurus plasminogen activator inhibitor-2 mRNA, partial cds.	AF416234.1	Bt.13073	Bt.58893	chr24:8833239-8834196 (-) // 94.34 //	serpin peptidase inhibitor, clade B (ovalbumin), member 2		---	---	ENSBTAG00000023026	281376	Q8MIN6 /// Q95L58	---	---	XP_582291	XM_582291	---	---	0004867 // serine-type endopeptidase inhibitor activity // inferred from electronic annotation	---	IPR000215 // Proteinase inhibitor I4, serpin // 1.2E-46	---	This probe set was annotated using the Matching Probes based pipeline to a Entrez Gene identifier using 2 transcripts. // false // Matching Probes // A	AF416234(11),ENSBTAT00000031287(11)
Bt.13097.1.S1_at	CD86	6.69758	14.8961	7.14429	9.36831	11.9581	Bt.13097.1	gb:AJ291475.1 /DB_XREF=gi:10803379 /TID=Bt.13097.1 /CNT=3 /FEA=mRNA /TIER=ConsEnd /STK=0 /LL=404157 /UG_GENE=CD86 /UG=Bt.13097 /UG_TITLE=CD86 antigen /DEF=Bos taurus partial mRNA for CD86 antigen (CD86 gene).	AJ291475.1	Bt.13097	Bt.24707	chr1:60131629-60187546 (+) // 95.91 //	CD86 molecule		---	full length	ENSBTAG00000013118	414345	Q1JPC5 /// Q6QM20 /// Q9GL33	---	---	NP_001033106	NM_001038017	---	---	---	---	IPR013106 // Immunoglobulin V-set // 0.012 /// IPR013106 // Immunoglobulin V-set // 0.012	CAC13140.1 // span:255-277 // numtm:1 /// ABF57384.1 // span:7-29,255-277 // numtm:2 /// NP_001033106.1 // span:255-277 // numtm:1 /// GENSCAN00000037987 // span:242-264 // numtm:1 /// ENSBTAP00000032224 // span:7-29,255-277 // numtm:2 /// ENSBTAP00000050889 // span:255-277 // numtm:1	This probe set was annotated using the Matching Probes based pipeline to a Entrez Gene identifier using 5 transcripts. // false // Matching Probes // A	AJ291475(11),BT025428(11),ENSBTAT00000032289(11),ENSBTAT00000056723(11),NM_001038017(11)
Bt.1314.1.A1_at	SFRS8	174.204	468.061	98.6755	248.869	145.736	Bt.1314.1	gb:AW425843 /DB_XREF=gi:6953790 /DB_XREF=58786 /TID=Bt.1314.1 /CNT=6 /FEA=EST /TIER=ConsEnd /STK=0 /UG=Bt.1314 /UG_TITLE=Transcribed sequence with moderate similarity to protein sp:Q12872 (H.sapiens) SFR8_HUMAN Splicing factor, arginineserine-rich 8	AW425843	Bt.1314	Bt.20765	chr17:42451695-42465692 (-) // 93.34 //	splicing factor, arginine/serine-rich 8 (suppressor-of-white-apricot homolog, Drosophila)		---	---	ENSBTAG00000000439	512326	---	---	---	XP_589826	XM_589826	0006396 // RNA processing // inferred from electronic annotation	---	0003723 // RNA binding // inferred from electronic annotation	---	---	---	This probe set was annotated using the Matching Probes based pipeline to a Entrez Gene identifier using 2 transcripts. // false // Matching Probes // A	ENSBTAT00000000563(11),XM_589826(11)
Bt.13156.1.S1_at	MFAP3	58.6761	164.503	28.8047	80.6816	50.4628	Bt.13156.1	gb:CB464249 /DB_XREF=gi:29270634 /DB_XREF=725441 /TID=Bt.13156.1 /CNT=3 /FEA=mRNA /TIER=ConsEnd /STK=0 /LL=317721 /UG_GENE=MFAP3 /UG=Bt.13156 /UG_TITLE=microfibrillar-associated protein 3	CB464249	Bt.13156	Bt.13156	chr7:62146286-62146927 (-) // 99.53 //	microfibrillar-associated protein 3		---	---	ENSBTAG00000017079	317721	Q28103	---	---	XP_604234	XM_604234	---	0005886 // plasma membrane // inferred from electronic annotation /// 0016020 // membrane // inferred from electronic annotation	---	---	IPR013106 // Immunoglobulin V-set // 0.0079	GENSCAN00000024928 // span:218-240 // numtm:1	This probe set was annotated using the Matching Probes based pipeline to a Entrez Gene identifier using 2 transcripts. // false // Matching Probes // A	ENSBTAT00000022712(11),L35250(10)
Bt.13163.1.S1_at	AP2B1	17.5119	40.8073	17.5119	47.4018	17.8268	Bt.13163.1	gb:M34177.1 /DB_XREF=gi:162732 /TID=Bt.13163.1 /CNT=1 /FEA=mRNA /TIER=ConsEnd /STK=0 /LL=282183 /UG_GENE=AP2B1 /UG=Bt.13163 /UG_TITLE=adaptor-related protein complex 2, beta 1 subunit /DEF=Cow beta adaptin mRNA, partial cds.	M34177.1	Bt.13163	Bt.88309	chr19:12483008-12504680 (-) // 99.44 //	adaptor-related protein complex 2, beta 1 subunit		---	full length	ENSBTAG00000020316	282183	P63009 /// Q08DS7	---	---	NP_001068593	NM_001075125	0006810 // transport // inferred from electronic annotation /// 0006886 // intracellular protein transport // inferred from electronic annotation /// 0006897 // endocytosis // inferred from electronic annotation /// 0015031 // protein transport // inferred from electronic annotation /// 0016192 // vesicle-mediated transport // inferred from electronic annotation	0005794 // Golgi apparatus // inferred from electronic annotation /// 0005886 // plasma membrane // inferred from electronic annotation /// 0005905 // coated pit // inferred from electronic annotation /// 0016020 // membrane // inferred from electronic annotation /// 0030117 // membrane coat // inferred from electronic annotation /// 0030131 // clathrin adaptor complex // inferred from electronic…	0005215 // transporter activity // traceable author statement /// 0005488 // binding // inferred from electronic annotation /// 0005515 // protein binding // inferred from electronic annotation /// 0008565 // protein transporter activity // inferred from electronic annotation	---	---	---	This probe set was annotated using the Matching Probes based pipeline to a Entrez Gene identifier using 4 transcripts. // false // Matching Probes // A	BC123583(11),ENSBTAT00000027076(11),ENSBTAT00000027078(11),NM_001075125(11)
Bt.13181.9.S1_at	LUC7L	45.6785	1506.26	496.461	456.067	469.343	Bt.13181.9	gb:CB444825 /DB_XREF=gi:29235241 /DB_XREF=696033 /TID=Bt.13181.9 /CNT=36 /FEA=EST /TIER=Stack /STK=8 /LL=282651 /UG_GENE=LEC3 /UG=Bt.13181 /UG_TITLE=latrophilin 3	CB444825	Bt.13181	Bt.39454	chr25:1791604-1823964 (-) // 80.1 //	LUC7-like (S. cerevisiae)		---	full length	ENSBTAG00000016568	535131	Q17QD7	---	---	NP_001073770	NM_001080301	0045843 // negative regulation of striated muscle development // inferred from electronic annotation	0005634 // nucleus // inferred from electronic annotation	0005515 // protein binding // inferred from electronic annotation /// 0050733 // RS domain binding // inferred from electronic annotation	---	---	---	This probe set was annotated using the Matching Probes based pipeline to a Entrez Gene identifier using 3 transcripts. // false // Matching Probes // A	BC118419(11),ENSBTAT00000022041(11),NM_001080301(11)
Bt.13197.1.A1_at	---	14.6742	139.481	63.6609	63.6609	79.1235	Bt.13197.1	gb:CB463960 /DB_XREF=gi:29270345 /DB_XREF=725141 /TID=Bt.13197.1 /CNT=11 /FEA=EST /TIER=ConsEnd /STK=5 /UG=Bt.13197 /UG_TITLE=Transcribed sequences	CB463960	Bt.13197	Bt.13197	chr9:62862200-62863023 (+) // 85.02 //	---		---	est	---		---	---	---	---	---	---	---	---	---	---	---	This probe set was annotated using the Accession mapped clusters based pipeline to a UniGene identifier using 10 transcripts. // false // Accession mapped clusters // E	AV601405,AW308359,BE667707,BP104984,CB435737,CB447416,CB447776,CB452194,CB462528,CB463960
Bt.13256.1.A1_at	PIAS2	331.003	1503.86	213.061	797.339	356.87	Bt.13256.1	gb:CB461113 /DB_XREF=gi:29267497 /DB_XREF=721048 /TID=Bt.13256.1 /CNT=4 /FEA=EST /TIER=ConsEnd /STK=2 /UG=Bt.13256 /UG_TITLE=Transcribed sequence with strong similarity to protein ref:NP_004662.1 (H.sapiens) Protein inhibitor of activated STAT X (Homo sapiens)	CB461113	Bt.13256	Bt.26753	chr24:45316823-45339169 (+) // 81.89 //	protein inhibitor of activated STAT, 2		---	---	ENSBTAG00000007833	533403	---	---	---	XP_612798	XM_612798	---	---	0003676 // nucleic acid binding // inferred from electronic annotation /// 0008270 // zinc ion binding // inferred from electronic annotation	---	---	---	This probe set was annotated using the Matching Probes based pipeline to a Entrez Gene identifier using 2 transcripts. // false // Matching Probes // A	ENSBTAT00000010308(11),XM_612798(11)
Bt.13273.1.S1_at	SOCS2	479.861	1215.39	479.861	527.68	306.933	Bt.13273.1	gb:NM_177523.2 /DB_XREF=gi:31343630 /GEN=SOCS2 /TID=Bt.13273.1 /CNT=9 /FEA=FLmRNA /TIER=FL /STK=5 /LL=338437 /UG=Bt.13273 /DEF=Bos taurus suppressor of cytokine signaling 2 (SOCS2), mRNA. /PROD=suppressor of cytokine signaling 2 /FL=gb:AY183452.1 gb:NM_177523.2	NM_177523.2	Bt.13273	Bt.13273	chr5:24401256-24406136 (+) // 97.91 //	suppressor of cytokine signaling 2		---	full length	ENSBTAG00000012007	338437	Q861R0	---	---	NP_803489	NM_177523	0007242 // intracellular signaling cascade // inferred from electronic annotation /// 0009968 // negative regulation of signal transduction // inferred from electronic annotation /// 0019941 // modification-dependent protein catabolic process // inferred from electronic annotation /// 0040008 // regulation of growth // inferred from electronic annotation	---	0005159 // insulin-like growth factor receptor binding // inferred from electronic annotation /// 0005515 // protein binding // inferred from electronic annotation	---	---	---	This probe set was annotated using the Matching Probes based pipeline to a Entrez Gene identifier using 4 transcripts. // false // Matching Probes // A	AY183452(11),BC114662(10),ENSBTAT00000015929(10),NM_177523(11)
Bt.13287.1.S1_at	AGXT2L1	8.65472	393.261	8.07723	123.861	11.224	Bt.13287.1	gb:CK774204 /DB_XREF=gi:42728347 /DB_XREF=962939 /TID=Bt.13287.1 /CNT=9 /FEA=EST /TIER=ConsEnd /STK=3 /UG=Bt.13287 /UG_TITLE=Transcribed sequence with moderate similarity to protein ref:NP_112569.1 (H.sapiens) alanine-glyoxylate aminotransferase 2-like 1 (Homo sapiens)	CK774204	Bt.13287	Bt.13287	chr6:16165100-16169159 (+) // 94.2 //	alanine-glyoxylate aminotransferase 2-like 1		---	full length	ENSBTAG00000010284	515186	Q5E9S4	EC:2.6.1.-	---	NP_001015605	NM_001015605	---	0005739 // mitochondrion // inferred from electronic annotation	0003824 // catalytic activity // inferred from electronic annotation /// 0008483 // transaminase activity // inferred from electronic annotation /// 0016740 // transferase activity // inferred from electronic annotation /// 0030170 // pyridoxal phosphate binding // inferred from electronic annotation	---	---	---	This probe set was annotated using the Matching Probes based pipeline to a Entrez Gene identifier using 4 transcripts. // false // Matching Probes // A	BC123420(11),BT020846(11),ENSBTAT00000013587(11),NM_001015605(11)
Bt.13293.1.S1_at	CD48	7.23207	59.398	6.30969	243.119	11.6191	Bt.13293.1	gb:CB423230 /DB_XREF=gi:29192070 /DB_XREF=596434 /TID=Bt.13293.1 /CNT=13 /FEA=EST /TIER=ConsEnd /STK=1 /UG=Bt.13293 /UG_TITLE=Transcribed sequence with weak similarity to protein sp:P09326 (H.sapiens) CD48_HUMAN B-lymphocyte activation marker BLAST-1 precursor	CB423230	Bt.13293	Bt.57922	chr3:7645322-7676253 (-) // 98.18 //	CD48 molecule		---	full length	ENSBTAG00000011238	508386	Q2KHZ6	---	---	NP_001039467	NM_001046002	---	---	---	---	IPR013106 // Immunoglobulin V-set // 0.0046 /// IPR013151 // Immunoglobulin // 4.8E-4	---	This probe set was annotated using the Matching Probes based pipeline to a Entrez Gene identifier using 3 transcripts. // false // Matching Probes // A	BC112825(11),ENSBTAT00000014924(11),NM_001046002(11)
Bt.13301.1.S1_at	URG4	8.61853	1333.46	128.456	160.861	82.4249	Bt.13301.1	gb:CK943283 /DB_XREF=gi:45457663 /DB_XREF=4066928 /CLONE=10BOV14_F09 /TID=Bt.13301.1 /CNT=10 /FEA=EST /TIER=ConsEnd /STK=0 /UG=Bt.13301 /UG_TITLE=Transcribed sequence with weak similarity to protein ref:NP_115976.2 (H.sapiens) caspase recruitment domain family, member 6; caspase recruitment domain protein 6 (Homo sapiens)	CK943283	Bt.13301	Bt.13301	---	up-regulated gene 4		---	full length	ENSBTAG00000009453	504226	A0JN92	---	---	NP_001015513	NM_001015513	0007049 // cell cycle // inferred from electronic annotation	0005634 // nucleus // inferred from electronic annotation /// 0005737 // cytoplasm // inferred from electronic annotation	---	---	---	---	This probe set was annotated using the Matching Probes based pipeline to a Entrez Gene identifier using 5 transcripts. // false // Matching Probes // A	BT021657(11),ENSBTAT00000012437(11),ENSBTAT00000040335(11),ENSBTAT00000056458(11),NM_001015513(10)
Bt.13301.2.S1_at	URG4	7.64007	91.0498	8.01062	8.75766	9.55281	Bt.13301.2	gb:AW656364 /DB_XREF=gi:7422190 /DB_XREF=108584 /TID=Bt.13301.2 /CNT=5 /FEA=EST /TIER=ConsEnd /STK=0 /UG=Bt.13301 /UG_TITLE=Transcribed sequence with weak similarity to protein ref:NP_115976.2 (H.sapiens) caspase recruitment domain family, member 6; caspase recruitment domain protein 6 (Homo sapiens)	AW656364	Bt.13301	Bt.13301	---	up-regulated gene 4		---	full length	ENSBTAG00000009453	504226	A0JN92	---	---	NP_001015513	NM_001015513	0007049 // cell cycle // inferred from electronic annotation	0005634 // nucleus // inferred from electronic annotation /// 0005737 // cytoplasm // inferred from electronic annotation	---	---	---	---	This probe set was annotated using the Matching Probes based pipeline to a Entrez Gene identifier using 5 transcripts. // false // Matching Probes // A	BT021657(11),ENSBTAT00000012437(11),ENSBTAT00000040335(11),ENSBTAT00000056458(11),NM_001015513(11)
Bt.13338.1.A1_at	KIAA1279	467.289	1733.36	809.183	809.183	158.248	Bt.13338.1	gb:CK941110 /DB_XREF=gi:45455490 /DB_XREF=4064840 /CLONE=10BOV11_O09 /TID=Bt.13338.1 /CNT=7 /FEA=EST /TIER=ConsEnd /STK=4 /UG=Bt.13338 /UG_TITLE=Transcribed sequence with strong similarity to protein pir:T08798 (H.sapiens) T08798 hypothetical protein DKFZp586B0923.1 - human	CK941110	Bt.13338	Bt.49144	chr28:22603176-22604151 (+) // 99.9 //	KIAA1279		---	full length	ENSBTAG00000014561	527433	Q3SYS9	---	---	NP_001029731	NM_001034559	0006839 // mitochondrial transport // inferred from sequence or structural similarity /// 0006839 // mitochondrial transport // inferred from electronic annotation /// 0007275 // multicellular organismal development // inferred from electronic annotation /// 0007399 // nervous system development // inferred from electronic annotation /// 0030154 // cell differentiation // inferred from electronic…	0005739 // mitochondrion // inferred from sequence or structural similarity /// 0005739 // mitochondrion // inferred from electronic annotation	0005515 // protein binding // inferred from electronic annotation /// 0019894 // kinesin binding // inferred from electronic annotation	---	---	---	This probe set was annotated using the Matching Probes based pipeline to a Entrez Gene identifier using 3 transcripts. // false // Matching Probes // A	BC103410(11),ENSBTAT00000019353(11),NM_001034559(11)
Bt.13344.1.S1_a_at	---	106.678	378.678	63.6356	165.261	105.092	Bt.13344.1	gb:CK770476 /DB_XREF=gi:42724570 /DB_XREF=958654 /TID=Bt.13344.1 /CNT=18 /FEA=EST /TIER=ConsEnd /STK=2 /UG=Bt.13344 /UG_TITLE=Transcribed sequence with weak similarity to protein ref:NP_062823.1 (H.sapiens) solute carrier family 7, member 10; asc-type amino acid transporter 1; solute carrier family 7,	CK770476	Bt.13344	Bt.13344	chr10:23177775-23178921 (+) // 99.31 //	---		---	est	---		---	---	---	---	---	---	---	---	---	---	---	This probe set was annotated using the Accession mapped clusters based pipeline to a UniGene identifier using 18 transcripts. // false // Accession mapped clusters // E	AV603849,AW356262,AW417844,AW428362,AW462183,AW462915,AW466045,BE723201,BM255438,BM480667,BP107213,BP110441,BP110561,BP112647,CB457944,CB460019,CK770476,CK836144
Bt.13344.2.S1_a_at	---	59.661	243.643	34.1869	81.0593	48.5807	Bt.13344.2	gb:AW464251 /DB_XREF=gi:7034419 /DB_XREF=BP230015A20C1 /CLONE=BP230015A20C1 /TID=Bt.13344.2 /CNT=6 /FEA=EST /TIER=ConsEnd /STK=0 /UG=Bt.13344 /UG_TITLE=Transcribed sequence with weak similarity to protein ref:NP_062823.1 (H.sapiens) solute carrier family 7, member 10; asc-type amino acid transporter 1; solute carrier family 7,	AW464251	Bt.13344	Bt.13344	chr10:23169082-23178603 (+) // 99.81 //	---		---	est	---		---	---	---	---	---	---	---	---	---	---	---	This probe set was annotated using the Accession mapped clusters based pipeline to a UniGene identifier using 6 transcripts. // false // Accession mapped clusters // E	AV603850,AW464251,AW656840,BE809979,BF890306,CK837550
Bt.13348.1.S1_at	GPATCH3	42.3498	606.464	90.0609	128.461	85.6079	Bt.13348.1	gb:CK847319 /DB_XREF=gi:45208698 /DB_XREF=969950 /TID=Bt.13348.1 /CNT=7 /FEA=EST /TIER=ConsEnd /STK=1 /UG=Bt.13348 /UG_TITLE=Transcribed sequence with moderate similarity to protein ref:NP_071361.1 (H.sapiens) hypothetical protein FLJ12455 (Homo sapiens)	CK847319	Bt.13348	Bt.13348	chr2:115450322-115450952 (+) // 98.59 //	G patch domain containing 3		---	full length	ENSBTAG00000014849	514771	A5PKC9	---	---	NP_001092442	NM_001098972	---	0005622 // intracellular // inferred from electronic annotation	0003676 // nucleic acid binding // inferred from electronic annotation	---	---	---	This probe set was annotated using the Matching Probes based pipeline to a Entrez Gene identifier using 3 transcripts. // false // Matching Probes // A	BC142442(10),ENSBTAT00000019773(10),NM_001098972(10)
Bt.13350.1.S1_at	---	319.909	821.565	40.3585	443.061	25.5032	Bt.13350.1	gb:BI536066 /DB_XREF=gi:15377176 /DB_XREF=390263 /TID=Bt.13350.1 /CNT=4 /FEA=EST /TIER=ConsEnd /STK=0 /UG=Bt.13350 /UG_TITLE=Transcribed sequences	BI536066	Bt.13350	Bt.13350	---	---		---	est	---		---	---	---	---	---	---	---	---	---	---	---	This probe set was annotated using the Accession mapped clusters based pipeline to a UniGene identifier using 4 transcripts. // false // Accession mapped clusters // E	AW345425,AW427727,BI536066,CB168240
Bt.1338.1.A1_at	ZCCHC17	39.4842	357.661	140.061	170.344	47.2657	Bt.1338.1	gb:AW426160 /DB_XREF=gi:6954107 /DB_XREF=59745 /TID=Bt.1338.1 /CNT=4 /FEA=EST /TIER=ConsEnd /STK=0 /UG=Bt.1338 /UG_TITLE=Transcribed sequences	AW426160	Bt.1338	Bt.2830	chr2:110937948-110938384 (-) // 86.31 //	zinc finger, CCHC domain containing 17		---	full length	ENSBTAG00000016818	538816	Q3T0H4	---	---	NP_001029824	NM_001034652	---	---	0003676 // nucleic acid binding // inferred from electronic annotation /// 0003723 // RNA binding // inferred from electronic annotation /// 0008270 // zinc ion binding // inferred from electronic annotation	---	---	---	This probe set was annotated using the Matching Probes based pipeline to a Entrez Gene identifier using 5 transcripts. // false // Matching Probes // A	BC102395(10),BT025465(10),ENSBTAT00000022373(10),ENSBTAT00000022374(10),NM_001034652(10)
Bt.13382.1.S1_at	PAF1	235.957	502.519	137.261	282.877	327.261	Bt.13382.1	gb:CK771884 /DB_XREF=gi:42726027 /DB_XREF=960295 /TID=Bt.13382.1 /CNT=17 /FEA=EST /TIER=ConsEnd /STK=5 /UG=Bt.13382 /UG_TITLE=Transcribed sequence with strong similarity to protein ref:NP_061961.1 (H.sapiens) hypothetical protein F23149_1 (Homo sapiens)	CK771884	Bt.13382	Bt.97093	---	Paf1, RNA polymerase II associated factor, homolog (S. cerevisiae)		---	full length	---	528744	Q2KJ14	---	---	NP_001039758	NM_001046293	0006350 // transcription // inferred from electronic annotation /// 0006355 // regulation of transcription, DNA-dependent // inferred from electronic annotation	0005634 // nucleus // inferred from electronic annotation	---	---	---	---	This probe set was annotated using the Matching Probes based pipeline to a Entrez Gene identifier using 2 transcripts. // false // Matching Probes // A	BC105570(11),NM_001046293(11)
Bt.13385.1.A1_at	CCDC138	35.267	144.506	45.7357	36.5067	60.5956	Bt.13385.1	gb:CK771706 /DB_XREF=gi:42725826 /DB_XREF=960075 /TID=Bt.13385.1 /CNT=6 /FEA=EST /TIER=ConsEnd /STK=0 /UG=Bt.13385 /UG_TITLE=Transcribed sequences	CK771706	Bt.13385	Bt.13385	chr11:43386105-43395805 (-) // 88.46 //	coiled-coil domain containing 138		---	---	---	507644	---	---	---	XP_584296	XM_584296	---	---	---	---	---	---	This probe set was annotated using the Matching Probes based pipeline to a Entrez Gene identifier using 1 transcripts. // false // Matching Probes // A	XM_584296(10)
Bt.13410.1.S1_at	RPS6KA3	200.776	406.661	83.006	174.714	443.246	Bt.13410.1	gb:AW465031 /DB_XREF=gi:7035199 /DB_XREF=BP230017B10D12 /CLONE=BP230017B10D12 /TID=Bt.13410.1 /CNT=7 /FEA=EST /TIER=ConsEnd /STK=0 /UG=Bt.13410 /UG_TITLE=Transcribed sequence with strong similarity to protein sp:P51812 (H.sapiens) K6A3_HUMAN Ribosomal protein S6 kinase alpha 3	AW465031	Bt.13410	Bt.10682	chrX:85192630-85201593 (-) // 99.71 //	ribosomal protein S6 kinase, 90kDa, polypeptide 3		---	full length	ENSBTAG00000017639	511190	A5PJL4	EC:2.7.11.1	---	NP_001092407	NM_001098937	0006468 // protein amino acid phosphorylation // inferred from electronic annotation /// 0007243 // protein kinase cascade // inferred from electronic annotation	0005634 // nucleus // inferred from electronic annotation /// 0005737 // cytoplasm // inferred from electronic annotation	0000166 // nucleotide binding // inferred from electronic annotation /// 0000287 // magnesium ion binding // inferred from electronic annotation /// 0004672 // protein kinase activity // inferred from electronic annotation /// 0004674 // protein serine/threonine kinase activity // inferred from electronic annotation /// 0004867 // serine-type endopeptidase inhibitor activity // inferred from elec…	---	---	---	This probe set was annotated using the Matching Probes based pipeline to a Entrez Gene identifier using 3 transcripts. // false // Matching Probes // A	BC142158(11),ENSBTAT00000023465(11),NM_001098937(11)
Bt.1342.2.S1_a_at	C3H1orf77	198.466	1426.68	246.169	271.061	332.411	Bt.1342.2	gb:CK974184 /DB_XREF=gi:45492158 /DB_XREF=4104661 /CLONE=9BOV28_B12 /TID=Bt.1342.2 /CNT=11 /FEA=EST /TIER=ConsEnd /STK=0 /UG=Bt.1342 /UG_TITLE=Transcribed sequence with moderate similarity to protein pir:T08660 (H.sapiens) T08660 hypothetical protein DKFZp547E1010.1 - human	CK974184	Bt.1342	Bt.1342	chr3:14495516-14503919 (-) // 74.81 //	chromosome 1 open reading frame 77 ortholog		---	full length	ENSBTAG00000005166	616638	Q3SYW9	---	---	NP_001030558	NM_001035481	---	---	---	---	---	---	This probe set was annotated using the Matching Probes based pipeline to a Entrez Gene identifier using 2 transcripts. // false // Matching Probes // A	BC103347(11),ENSBTAT00000033894(11)
Bt.1342.2.S1_at	C3H1orf77	82.5739	439.764	90.0609	84.6609	90.0609	Bt.1342.2	gb:CK974184 /DB_XREF=gi:45492158 /DB_XREF=4104661 /CLONE=9BOV28_B12 /TID=Bt.1342.2 /CNT=11 /FEA=EST /TIER=ConsEnd /STK=0 /UG=Bt.1342 /UG_TITLE=Transcribed sequence with moderate similarity to protein pir:T08660 (H.sapiens) T08660 hypothetical protein DKFZp547E1010.1 - human	CK974184	Bt.1342	Bt.1342	chr3:14495516-14503919 (-) // 74.81 //	chromosome 1 open reading frame 77 ortholog		---	full length	ENSBTAG00000005166	616638	Q3SYW9	---	---	NP_001030558	NM_001035481	---	---	---	---	---	---	This probe set was annotated using the Matching Probes based pipeline to a Entrez Gene identifier using 2 transcripts. // false // Matching Probes // A	BC103347(11),ENSBTAT00000033894(11)
Bt.1342.3.S1_at	C3H1orf77	18.4043	148.061	14.9184	18.4043	18.4043	Bt.1342.3	gb:BE845753 /DB_XREF=gi:10282577 /DB_XREF=232875 /TID=Bt.1342.3 /CNT=3 /FEA=EST /TIER=ConsEnd /STK=0 /UG=Bt.1342 /UG_TITLE=Transcribed sequence with moderate similarity to protein pir:T08660 (H.sapiens) T08660 hypothetical protein DKFZp547E1010.1 - human	BE845753	Bt.1342	Bt.1342	chr3:14497560-14497992 (-) // 99.54 //	Chromosome 1 open reading frame 77 ortholog		---	full length	---	616638	Q3SYW9	---	---	NP_001030558	NM_001035481	---	---	---	---	---	---	This probe set was annotated using the Accession mapped clusters based pipeline to a UniGene identifier using 3 transcripts. // false // Accession mapped clusters // E	BE845753,BF231426,CB428684
Bt.13421.1.S1_at	ATG4D	67.676	1267.86	50.4302	215.667	108.656	Bt.13421.1	gb:CB165746 /DB_XREF=gi:28151871 /DB_XREF=LHG603001193.R1 /TID=Bt.13421.1 /CNT=15 /FEA=EST /TIER=ConsEnd /STK=2 /UG=Bt.13421 /UG_TITLE=Transcribed sequence with weak similarity to protein ref:NP_495815.1 (C.elegans) F54C9.9.p (Caenorhabditis elegans)	CB165746	Bt.13421	Bt.30691	chr7:13160739-13166820 (-) // 99.91 //	ATG4 autophagy related 4 homolog D (S. cerevisiae)		---	full length	ENSBTAG00000010727	615657	A5PK87 /// A6QQI5	---	---	NP_001092616	NM_001099146	0006810 // transport // inferred from electronic annotation /// 0006914 // autophagy // inferred from electronic annotation /// 0015031 // protein transport // inferred from electronic annotation	0005737 // cytoplasm // inferred from electronic annotation	0008233 // peptidase activity // inferred from electronic annotation /// 0008234 // cysteine-type peptidase activity // inferred from electronic annotation /// 0016787 // hydrolase activity // inferred from electronic annotation	---	---	---	This probe set was annotated using the Matching Probes based pipeline to a Entrez Gene identifier using 5 transcripts. // false // Matching Probes // A	BC142399(11),BC149849(11),ENSBTAT00000014200(11),ENSBTAT00000053355(11),NM_001099146(11)
Bt.13421.3.S1_at	KRI1	21.0548	163.865	37.2195	53.0621	71.8609	Bt.13421.3	gb:BM087990 /DB_XREF=gi:16998618 /DB_XREF=501335 /TID=Bt.13421.3 /CNT=8 /FEA=EST /TIER=ConsEnd /STK=0 /UG=Bt.13421 /UG_TITLE=Transcribed sequence with weak similarity to protein ref:NP_495815.1 (C.elegans) F54C9.9.p (Caenorhabditis elegans)	BM087990	Bt.13421	Bt.13421	chr7:13160340-13161090 (+) // 99.87 //	KRI1 homolog (S. cerevisiae)		---	---	ENSBTAG00000010729	511427	A8QEC8 /// Q0V8M0	---	---	XP_588760	XM_588760	---	---	---	---	IPR007851 // Krr1 // 6.6E-26	---	This probe set was annotated using the Matching Probes based pipeline to a Entrez Gene identifier using 4 transcripts. // false // Matching Probes // A	BC114059(11),BT026198(11),ENSBTAT00000014206(11),XM_588760(11)
Bt.13431.1.S1_a_at	LOC100126170	130.156	439.061	117.985	303.627	203.834	Bt.13431.1	gb:CK772656 /DB_XREF=gi:42726799 /DB_XREF=961218 /TID=Bt.13431.1 /CNT=15 /FEA=EST /TIER=ConsEnd /STK=5 /UG=Bt.13431 /UG_TITLE=Transcribed sequence with weak similarity to protein ref:NP_004710.1 (H.sapiens) splicing factor, arginineserine-rich 2, interacting protein; SC35-interacting protein 1 (Homo sapiens)	CK772656	Bt.13431	Bt.96755	---	hypothetical protein LOC100126170		---	full length	---	100126170	A8E4M5	---	---	NP_001103433	NM_001109963	---	---	---	---	---	---	This probe set was annotated using the Matching Probes based pipeline to a Entrez Gene identifier using 1 transcripts. // false // Matching Probes // A	NM_001109963(11)
Bt.13434.2.A1_at	MKRN1	279.442	1093.66	76.6924	713.832	98.5809	Bt.13434.2	gb:CK836482 /DB_XREF=gi:45068822 /DB_XREF=4061403 /CLONE=8BOV_16M23 /TID=Bt.13434.2 /CNT=4 /FEA=EST /TIER=ConsEnd /STK=0 /UG=Bt.13434 /UG_TITLE=Transcribed sequence with strong similarity to protein sp:Q9UHC7 (H.sapiens) MKR1_HUMAN Makorin 1	CK836482	Bt.13434	Bt.11395	chr4:94944540-94945110 (+) // 99.12 // /// chr11:46433807-46434378 (+) // 90.32 //	Makorin ring finger protein 1		---	full length	---	514986	A2VDX6	---	---	NP_001098449	NM_001104979	---	---	0003676 // nucleic acid binding // inferred from electronic annotation /// 0005515 // protein binding // inferred from electronic annotation /// 0008270 // zinc ion binding // inferred from electronic annotation /// 0046872 // metal ion binding // inferred from electronic annotation	---	---	---	This probe set was annotated using the Accession mapped clusters based pipeline to a UniGene identifier using 3 transcripts. // false // Accession mapped clusters // E	CB426980,CB457026,CK836482
Bt.13440.1.S1_at	---	189.061	1897.37	672.461	488.794	761.815	Bt.13440.1	gb:CB170157 /DB_XREF=gi:28156285 /DB_XREF=YIR603162937.R1 /TID=Bt.13440.1 /CNT=16 /FEA=EST /TIER=ConsEnd /STK=0 /UG=Bt.13440 /UG_TITLE=Transcribed sequence with strong similarity to protein pir:T00060 (H.sapiens) T00060 hypothetical protein KIAA0430 - human	CB170157	Bt.13440	Bt.13440	chr25:13199742-13201170 (-) // 98.48 //	---		---	est	---		---	---	---	---	---	---	---	---	---	---	---	This probe set was annotated using the Accession mapped clusters based pipeline to a UniGene identifier using 16 transcripts. // false // Accession mapped clusters // E	AW447012,AW481975,AW652301,BF603298,BF603299,BF604314,BF604318,BF604588,BF604876,BG358308,BM431023,CB170157,CB458760,CK831034,CK836266,CK837645
Bt.13440.2.S1_at	LOC506615	114.661	535.617	76.2333	114.661	25.7612	Bt.13440.2	gb:BM286645 /DB_XREF=gi:17995671 /DB_XREF=526804 /TID=Bt.13440.2 /CNT=12 /FEA=EST /TIER=ConsEnd /STK=0 /UG=Bt.13440 /UG_TITLE=Transcribed sequence with strong similarity to protein pir:T00060 (H.sapiens) T00060 hypothetical protein KIAA0430 - human	BM286645	Bt.13440	Bt.59143	chr25:13201886-13213367 (-) // 98.14 //	similar to limkain b1		---	---	ENSBTAG00000020387	506615	---	---	---	XP_583086	XM_583086	---	---	0000166 // nucleotide binding // inferred from electronic annotation /// 0003676 // nucleic acid binding // inferred from electronic annotation	---	---	---	This probe set was annotated using the Matching Probes based pipeline to a Entrez Gene identifier using 2 transcripts. // false // Matching Probes // A	ENSBTAT00000027175(11),XM_583086(11)
Bt.13441.1.S1_at	C20orf111	307.585	1689.05	420.427	1226.66	278.428	Bt.13441.1	gb:CK772034 /DB_XREF=gi:42726177 /DB_XREF=960464 /TID=Bt.13441.1 /CNT=17 /FEA=EST /TIER=ConsEnd /STK=3 /UG=Bt.13441 /UG_TITLE=Transcribed sequence with moderate similarity to protein ref:NP_057554.4 (H.sapiens) chromosome 20 open reading frame 111 (Homo sapiens)	CK772034	Bt.13441	Bt.13441	chr13:72567645-72577695 (-) // 98.62 //	hypothetical protein LOC510457		---	full length	ENSBTAG00000016873	510457	Q5E9A0	---	---	NP_001015568	NM_001015568	---	---	---	---	---	---	This probe set was annotated using the Matching Probes based pipeline to a Entrez Gene identifier using 3 transcripts. // false // Matching Probes // A	BT021020(11),ENSBTAT00000022448(11),NM_001015568(11)
Bt.13450.1.S1_at	FRMD4A	25.0614	120.512	35.7865	27.8444	37.4067	Bt.13450.1	gb:CK945008 /DB_XREF=gi:45459388 /DB_XREF=4069457 /CLONE=10BOV17_O18 /TID=Bt.13450.1 /CNT=16 /FEA=EST /TIER=ConsEnd /STK=2 /UG=Bt.13450 /UG_TITLE=Transcribed sequence with moderate similarity to protein sp:Q9P2Q2 (H.sapiens) YC94_HUMAN Hypothetical protein KIAA1294	CK945008	Bt.13450	Bt.91386	chr13:28526898-28544162 (-) // 99.19 //	FERM domain containing 4A		---	---	---	510714	---	---	---	XP_587891	XM_587891	---	0005856 // cytoskeleton // inferred from electronic annotation	0005488 // binding // inferred from electronic annotation	---	---	---	This probe set was annotated using the Matching Probes based pipeline to a Entrez Gene identifier using 1 transcripts. // false // Matching Probes // A	XM_587891(10)
Bt.13478.1.A1_at	LSM10	73.9832	194.082	82.6609	91.7877	289.46	Bt.13478.1	gb:CK770696 /DB_XREF=gi:42724790 /DB_XREF=958901 /TID=Bt.13478.1 /CNT=4 /FEA=EST /TIER=ConsEnd /STK=1 /UG=Bt.13478 /UG_TITLE=Transcribed sequence with moderate similarity to protein ref:NP_116270.1 (H.sapiens) U7 snRNP-specific Sm-like protein LSM10; U7 snRNA-associated Sm-like protein LSM10 (Homo sapiens)	CK770696	Bt.13478	Bt.13478	chr3:106332911-106335222 (+) // 97.72 //	LSM10, U7 small nuclear RNA associated		---	full length	ENSBTAG00000024096	618089	A4IFN1	---	---	NP_001077250	NM_001083781	---	0005576 // extracellular region // inferred from electronic annotation	0005179 // hormone activity // inferred from electronic annotation /// 0005515 // protein binding // inferred from electronic annotation	---	---	---	This probe set was annotated using the Matching Probes based pipeline to a Entrez Gene identifier using 3 transcripts. // false // Matching Probes // A	BC134669(10),ENSBTAT00000033237(9),NM_001083781(10)
Bt.1350.1.S1_at	LOC789623 /// UBE3A	123.061	766.686	379.471	375.261	370.135	Bt.1350.1	gb:AW426318 /DB_XREF=gi:6954265 /DB_XREF=60114 /TID=Bt.1350.1 /CNT=3 /FEA=EST /TIER=ConsEnd /STK=0 /UG=Bt.1350 /UG_TITLE=Transcribed sequences	AW426318	Bt.1350	Bt.1350	chr21:2494469-2494791 (-) // 83.64 // /// chr21:741567-741889 (-) // 83.64 //	similar to ubiquitin protein ligase E3A /// ubiquitin protein ligase E3A		---	full length	ENSBTAG00000002487		A4IFN7 /// Q52UL2	EC:6.3.2.19	---	NP_001091932 /// XP_001789109	NM_001098462 /// XM_001789057	0006464 // protein modification process // inferred from electronic annotation /// 0019941 // modification-dependent protein catabolic process // inferred from electronic annotation	0005622 // intracellular // inferred from electronic annotation	0016874 // ligase activity // inferred from electronic annotation /// 0016881 // acid-amino acid ligase activity // inferred from electronic annotation	---	---	---	This probe set was annotated using the Matching Probes based pipeline to a Entrez Gene identifier using 4 transcripts. // true // Matching Probes // A	BC134678(11),XM_001789057(11),NM_001098462(11),ENSBTAT00000049743(11)
Bt.13515.2.A1_s_at	RPUSD3	264.708	649.712	234.151	340.661	142.553	Bt.13515.2	gb:CB426729 /DB_XREF=gi:29199067 /DB_XREF=601939 /TID=Bt.13515.2 /CNT=1 /FEA=EST /TIER=ConsEnd /STK=1 /UG=Bt.13515 /UG_TITLE=Transcribed sequence with moderate similarity to protein sp:O60930 (H.sapiens) RNH1_HUMAN Ribonuclease H1	CB426729	Bt.13515	Bt.53405	chr22:13466445-13469417 (+) // 50.0 //	RNA pseudouridylate synthase domain containing 3		---	full length	ENSBTAG00000007968	534606	Q2TBK7	---	---	NP_001033650	NM_001038561	0001522 // pseudouridine synthesis // inferred from electronic annotation	---	0003723 // RNA binding // inferred from electronic annotation /// 0009982 // pseudouridine synthase activity // inferred from electronic annotation	---	IPR006145 // Pseudouridine synthase // 2.7E-7	---	This probe set was annotated using the Matching Probes based pipeline to a Entrez Gene identifier using 3 transcripts. // false // Matching Probes // A	BC110000(11),ENSBTAT00000010478(11),NM_001038561(11)
Bt.13526.1.S1_at	---	788.561	2502.77	108.881	803.748	24.0165	Bt.13526.1	gb:CB446269 /DB_XREF=gi:29252651 /DB_XREF=698071 /TID=Bt.13526.1 /CNT=6 /FEA=EST /TIER=ConsEnd /STK=3 /UG=Bt.13526 /UG_TITLE=Transcribed sequences	CB446269	Bt.13526	Bt.13526	chr18:31773489-31774077 (+) // 99.32 //	---		---	est	---		---	---	---	---	---	---	---	---	---	---	---	This probe set was annotated using the Accession mapped clusters based pipeline to a UniGene identifier using 6 transcripts. // false // Accession mapped clusters // E	BE236359,BF040487,BP106727,CB446269,CK969077,CK969354
Bt.13537.1.A1_at	SLC16A1	569.261	1432.25	209.697	672.461	301.261	Bt.13537.1	gb:CB168037 /DB_XREF=gi:28154162 /DB_XREF=OTM602700345.R1 /TID=Bt.13537.1 /CNT=6 /FEA=EST /TIER=ConsEnd /STK=0 /UG=Bt.13537 /UG_TITLE=Transcribed sequence with moderate similarity to protein sp:P53985 (H.sapiens) MOT1_HUMAN Monocarboxylate transporter 1	CB168037	Bt.13537	Bt.40113	chr3:29830615-29834924 (+) // 98.88 //	solute carrier family 16, member 1 (monocarboxylic acid transporter 1)		---	full length	ENSBTAG00000015107	505775	Q2HWF1 /// Q3MHW6 /// Q4R1C5	---	---	NP_001032396	NM_001037319	0006810 // transport // inferred from electronic annotation /// 0015711 // organic anion transport // inferred from electronic annotation	0005886 // plasma membrane // inferred from electronic annotation /// 0016020 // membrane // inferred from electronic annotation /// 0016021 // integral to membrane // inferred from electronic annotation	0015293 // symporter activity // inferred from electronic annotation /// 0015355 // secondary active monocarboxylate transmembrane transporter activity // inferred from electronic annotation	---	---	AAI04599.2 // span:15-37,58-80,84-106,113-135,150-172,177-199,263-285,298-320,330-349,356-378,421-443 // numtm:11 /// NP_001032396.1 // span:15-37,58-80,84-106,113-135,150-172,177-199,263-285,298-320,330-349,356-378,421-443 // numtm:11 /// ENSBTAP00000020102 // span:15-37,58-80,84-106,113-135,150-172,177-199,263-285,298-320,330-349,356-378,421-443 // numtm:11	This probe set was annotated using the Matching Probes based pipeline to a Entrez Gene identifier using 3 transcripts. // false // Matching Probes // A	BC104598(11),ENSBTAT00000020102(11),NM_001037319(11)
Bt.13544.2.S1_a_at	ZNF410	124.595	742.261	193.509	325.961	342.825	Bt.13544.2	gb:CK947768 /DB_XREF=gi:45462148 /DB_XREF=4072935 /CLONE=10BOV23_P16 /TID=Bt.13544.2 /CNT=2 /FEA=EST /TIER=ConsEnd /STK=0 /UG=Bt.13544 /UG_TITLE=Transcribed sequence with strong similarity to protein ref:NP_067011.1 (H.sapiens) clones 23667 and 23775 zinc finger protein (Homo sapiens)	CK947768	Bt.13544	Bt.43790	chr10:79720505-79727196 (+) // 100.0 //	zinc finger protein 410		---	full length	ENSBTAG00000020327	534385	Q3ZBC5 /// Q5EAC5	---	---	NP_001029781	NM_001034609	0006350 // transcription // inferred from electronic annotation /// 0006355 // regulation of transcription, DNA-dependent // inferred from electronic annotation	0005622 // intracellular // inferred from electronic annotation /// 0005634 // nucleus // inferred from electronic annotation	0003676 // nucleic acid binding // inferred from electronic annotation /// 0003677 // DNA binding // inferred from electronic annotation /// 0008270 // zinc ion binding // inferred from electronic annotation /// 0046872 // metal ion binding // inferred from electronic annotation	---	---	---	This probe set was annotated using the Matching Probes based pipeline to a Entrez Gene identifier using 5 transcripts. // false // Matching Probes // A	BC103443(11),BT020644(9),ENSBTAT00000027088(11),ENSBTAT00000043166(11),NM_001034609(9)
Bt.13553.2.S1_a_at	SPCS3	203.175	772.661	315.235	385.996	284.3	Bt.13553.2	gb:BM287929 /DB_XREF=gi:17996955 /DB_XREF=528755 /TID=Bt.13553.2 /CNT=2 /FEA=EST /TIER=ConsEnd /STK=0 /UG=Bt.13553 /UG_TITLE=Transcribed sequence with strong similarity to protein ref:NP_068747.1 (H.sapiens) hypothetical protein FLJ22649 similar to signal peptidase SPC22 (Homo sapiens)	BM287929	Bt.13553	Bt.6322	chr27:5125532-5126564 (+) // 99.77 //	signal peptidase complex subunit 3 homolog (S. cerevisiae)		---	full length	ENSBTAG00000014146	767917	Q3SZU5	---	---	NP_001070461	NM_001076993	0006465 // signal peptide processing // inferred from electronic annotation	0005783 // endoplasmic reticulum // inferred from electronic annotation /// 0005787 // signal peptidase complex // inferred from electronic annotation /// 0005789 // endoplasmic reticulum membrane // inferred from electronic annotation /// 0005792 // microsome // inferred from electronic annotation /// 0016020 // membrane // inferred from electronic annotation /// 0016021 // integral to membrane …	0008233 // peptidase activity // inferred from electronic annotation /// 0016787 // hydrolase activity // inferred from electronic annotation	---	---	AAI02709.1 // span:10-32 // numtm:1 /// NP_001070461.1 // span:10-32 // numtm:1 /// ENSBTAP00000018803 // span:10-32 // numtm:1	This probe set was annotated using the Matching Probes based pipeline to a Entrez Gene identifier using 3 transcripts. // false // Matching Probes // A	BC102708(11),ENSBTAT00000018803(11),NM_001076993(11)
Bt.13553.2.S1_at	SPCS3	8.71728	130.461	11.442	18.3495	14.012	Bt.13553.2	gb:BM287929 /DB_XREF=gi:17996955 /DB_XREF=528755 /TID=Bt.13553.2 /CNT=2 /FEA=EST /TIER=ConsEnd /STK=0 /UG=Bt.13553 /UG_TITLE=Transcribed sequence with strong similarity to protein ref:NP_068747.1 (H.sapiens) hypothetical protein FLJ22649 similar to signal peptidase SPC22 (Homo sapiens)	BM287929	Bt.13553	Bt.6322	chr27:5125532-5126564 (+) // 99.77 //	Signal peptidase complex subunit 3 homolog (S. cerevisiae)		---	full length	---	767917	Q3SZU5	---	---	NP_001070461	NM_001076993	0006465 // signal peptide processing // inferred from electronic annotation	0005783 // endoplasmic reticulum // inferred from electronic annotation /// 0005787 // signal peptidase complex // inferred from electronic annotation /// 0005789 // endoplasmic reticulum membrane // inferred from electronic annotation /// 0005792 // microsome // inferred from electronic annotation /// 0016020 // membrane // inferred from electronic annotation /// 0016021 // integral to membrane …	0008233 // peptidase activity // inferred from electronic annotation /// 0016787 // hydrolase activity // inferred from electronic annotation	---	---	---	This probe set was annotated using the Accession mapped clusters based pipeline to a UniGene identifier using 2 transcripts. // false // Accession mapped clusters // E	AW415778,BM287929
Bt.13557.2.S1_at	GNL1	101.229	284.861	85.174	160.254	145.29	Bt.13557.2	gb:BE757773 /DB_XREF=gi:10171765 /DB_XREF=212305 /TID=Bt.13557.2 /CNT=10 /FEA=EST /TIER=ConsEnd /STK=0 /UG=Bt.13557 /UG_TITLE=Transcribed sequence with strong similarity to protein pir:I57013 (H.sapiens) I57013 guanine nucleotide binding protein-like 1 - human	BE757773	Bt.13557	Bt.38185	chr23:22170165-22187289 (+) // 75.61 //	guanine nucleotide binding protein-like 1		---	full length	---	532528	A5PJR9	---	---	NP_001096742	NM_001103272	0006974 // response to DNA damage stimulus // inferred from electronic annotation	0005622 // intracellular // inferred from electronic annotation	0005525 // GTP binding // inferred from electronic annotation	---	---	---	This probe set was annotated using the Matching Probes based pipeline to a Entrez Gene identifier using 2 transcripts. // false // Matching Probes // A	BC142216(11),NM_001103272(11)
Bt.13559.1.S1_at	CCDC59	683.537	1704.61	452.061	1066.98	12.1976	Bt.13559.1	gb:CK771559 /DB_XREF=gi:42725665 /DB_XREF=959885 /TID=Bt.13559.1 /CNT=13 /FEA=EST /TIER=ConsEnd /STK=1 /UG=Bt.13559 /UG_TITLE=Transcribed sequence with weak similarity to protein ref:NP_054886.1 (H.sapiens) HSPC128 protein (Homo sapiens)	CK771559	Bt.13559	Bt.13559	chr5:9111389-9117991 (-) // 99.17 //	coiled-coil domain containing 59		---	full length	ENSBTAG00000036282	615189	A5PJN1	---	---	NP_001092860 /// XP_872021	NM_001099390 /// XM_866928	0006350 // transcription // inferred from electronic annotation /// 0006355 // regulation of transcription, DNA-dependent // inferred from electronic annotation	0005634 // nucleus // inferred from electronic annotation	0005515 // protein binding // inferred from electronic annotation	---	---	---	This probe set was annotated using the Matching Probes based pipeline to a Entrez Gene identifier using 3 transcripts. // false // Matching Probes // A	BC142178(11),ENSBTAT00000050784(11),NM_001099390(11)
Bt.13578.1.A1_at	---	139.861	327.672	72.2998	145.366	79.2609	Bt.13578.1	gb:AV592431 /DB_XREF=gi:9707588 /DB_XREF=AV592431 /CLONE=E1CA001E06 /TID=Bt.13578.1 /CNT=4 /FEA=EST /TIER=ConsEnd /STK=1 /UG=Bt.13578 /UG_TITLE=Transcribed sequences	AV592431	Bt.13578	Bt.56118	chr19:21951052-21951640 (-) // 80.08 //	---		---	est	---		---	---	---	---	---	---	---	---	---	---	---	This probe set was annotated using the Accession mapped clusters based pipeline to a UniGene identifier using 4 transcripts. // false // Accession mapped clusters // E	AV592431,AV592432,AV664114,AV664115
Bt.13602.1.S1_at	PUM1	326.661	1994.74	974.622	654.661	499.962	Bt.13602.1	gb:CK770382 /DB_XREF=gi:42724476 /DB_XREF=958546 /TID=Bt.13602.1 /CNT=15 /FEA=EST /TIER=ConsEnd /STK=1 /UG=Bt.13602 /UG_TITLE=Transcribed sequence with strong similarity to protein ref:NP_055491.1 (H.sapiens) pumilio homolog 1	CK770382	Bt.13602	Bt.44441	chr2:111263320-111294898 (+) // 99.19 //	pumilio homolog 1 (Drosophila)		---	---	ENSBTAG00000018979	535450	---	---	---	XP_001254473 /// XP_873949	XM_001254472 /// XM_868856	---	---	0003723 // RNA binding // inferred from electronic annotation /// 0005488 // binding // inferred from electronic annotation	---	---	---	This probe set was annotated using the Matching Probes based pipeline to a Entrez Gene identifier using 2 transcripts. // false // Matching Probes // A	ENSBTAT00000025262(10),XM_001254472(11)
Bt.13602.2.S1_at	PUM1	26.2004	90.8609	32.5166	26.1937	29.7595	Bt.13602.2	gb:BE667768 /DB_XREF=gi:10028359 /DB_XREF=155577 /TID=Bt.13602.2 /CNT=3 /FEA=EST /TIER=ConsEnd /STK=0 /UG=Bt.13602 /UG_TITLE=Transcribed sequence with strong similarity to protein ref:NP_055491.1 (H.sapiens) pumilio homolog 1	BE667768	Bt.13602	Bt.44441	chr2:111294403-111294823 (-) // 99.29 //	Pumilio homolog 1 (Drosophila)		---	---	---	535450	---	---	---	XP_001254473 /// XP_873949	XM_001254472 /// XM_868856	---	---	0003723 // RNA binding // inferred from electronic annotation /// 0005488 // binding // inferred from electronic annotation	---	---	---	This probe set was annotated using the Accession mapped clusters based pipeline to a UniGene identifier using 3 transcripts. // false // Accession mapped clusters // E	BE667768,BE808797,BM255059
Bt.13620.1.A1_at	LOC618190	18.8369	129.719	20.2998	42.9842	23.2673	Bt.13620.1	gb:CB449832 /DB_XREF=gi:29256214 /DB_XREF=704439 /TID=Bt.13620.1 /CNT=4 /FEA=EST /TIER=ConsEnd /STK=1 /UG=Bt.13620 /UG_TITLE=Transcribed sequence with weak similarity to protein pir:T29329 (C.elegans) T29329 hypothetical protein F54D11.2 - Caenorhabditis elegans	CB449832	Bt.13620	Bt.102077	chr11:482028-485868 (+) // 98.4 //	hypothetical protein LOC618190		---	full length	---	618190	A6H781	---	---	NP_001092642	NM_001099172	---	---	---	---	---	---	This probe set was annotated using the Matching Probes based pipeline to a Entrez Gene identifier using 1 transcripts. // false // Matching Probes // A	NM_001099172(11)
Bt.13622.1.A1_at	---	24.8328	83.7808	15.4966	21.0471	10.5042	Bt.13622.1	gb:CB532208 /DB_XREF=gi:29395676 /DB_XREF=756659 /TID=Bt.13622.1 /CNT=2 /FEA=EST /TIER=ConsEnd /STK=1 /UG=Bt.13622 /UG_TITLE=Transcribed sequence with weak similarity to protein ref:NP_055730.1 (H.sapiens) KIAA1074 protein (Homo sapiens)	CB532208	Bt.13622	Bt.74959	chr13:17359906-17362449 (+) // 38.6 //	---		---	est	---		---	---	---	---	---	---	---	---	---	---	---	This probe set was annotated using the Accession mapped clusters based pipeline to a UniGene identifier using 1 transcripts. // false // Accession mapped clusters // E	AV601968
Bt.13646.1.A1_at	RBM34	212.345	516.661	130.502	591.632	269.835	Bt.13646.1	gb:CK846809 /DB_XREF=gi:45207687 /DB_XREF=969359 /TID=Bt.13646.1 /CNT=3 /FEA=EST /TIER=ConsEnd /STK=1 /UG=Bt.13646 /UG_TITLE=Transcribed sequence with weak similarity to protein ref:NP_056050.1 (H.sapiens) likely ortholog of mouse variant polyadenylation protein CSTF-64; KIAA0689 protein (Homo sapiens)	CK846809	Bt.13646	Bt.46148	chr28:6333089-6339108 (-) // 97.53 //	RNA binding motif protein 34		---	full length	ENSBTAG00000000221	537542	A8NJ74	---	---	NP_001103552	NM_001110082	---	---	0000166 // nucleotide binding // inferred from electronic annotation /// 0003676 // nucleic acid binding // inferred from electronic annotation	---	IPR000504 // RNA-binding region RNP-1 (RNA recognition motif) // 8.8E-8	---	This probe set was annotated using the Matching Probes based pipeline to a Entrez Gene identifier using 4 transcripts. // false // Matching Probes // A	BC109866(11),ENSBTAT00000000269(11),ENSBTAT00000057151(11),NM_001110082(11)
Bt.13679.1.S1_at	ZNF207	1381.53	3483.18	1311.68	2411.6	2011.06	Bt.13679.1	gb:CK967649 /DB_XREF=gi:45485623 /DB_XREF=4082771 /CLONE=9BOV21_B12 /TID=Bt.13679.1 /CNT=16 /FEA=EST /TIER=ConsEnd /STK=3 /UG=Bt.13679 /UG_TITLE=Transcribed sequence with strong similarity to protein ref:NP_003448.1 (H.sapiens) zinc finger protein 207 (Homo sapiens)	CK967649	Bt.13679	Bt.39424	chr19:15856630-15871665 (-) // 97.47 //	zinc finger protein 207		---	full length	ENSBTAG00000008883	505177	Q3B7M0	---	---	NP_001030345	NM_001035268	---	0005622 // intracellular // inferred from electronic annotation /// 0005634 // nucleus // inferred from electronic annotation	0008270 // zinc ion binding // inferred from electronic annotation	---	---	---	This probe set was annotated using the Matching Probes based pipeline to a Entrez Gene identifier using 3 transcripts. // false // Matching Probes // A	BC107549(11),ENSBTAT00000011700(11),NM_001035268(11)
Bt.1369.1.S1_at	SLC39A2	6.92998	49.9966	14.9255	31.1083	9.38023	Bt.1369.1	gb:BE665878 /DB_XREF=gi:10026469 /DB_XREF=155087 /TID=Bt.1369.1 /CNT=3 /FEA=EST /TIER=ConsEnd /STK=0 /UG=Bt.1369 /UG_TITLE=Transcribed sequence with moderate similarity to protein ref:NP_055394.1 (H.sapiens) zinc transporter (Homo sapiens)	BE665878	Bt.1369	Bt.41728	chr10:21662324-21662717 (-) // 99.49 //	solute carrier family 39 (zinc transporter), member 2		---	---	---	508989	---	---	---	XP_585858	XM_585858	---	---	---	---	---	XP_585858.2 // span:10-32,44-66,102-124,223-245,255-277,289-308 // numtm:6	This probe set was annotated using the Matching Probes based pipeline to a Entrez Gene identifier using 1 transcripts. // false // Matching Probes // A	XM_585858(11)
Bt.13697.1.S1_a_at	GTPBP3	33.7333	442.061	117.802	127.844	100.621	Bt.13697.1	gb:CK772969 /DB_XREF=gi:42727112 /DB_XREF=961557 /TID=Bt.13697.1 /CNT=19 /FEA=EST /TIER=ConsEnd /STK=3 /UG=Bt.13697 /UG_TITLE=Transcribed sequence with strong similarity to protein ref:NP_116009.1 (H.sapiens) GTP-binding protein isoform V (Homo sapiens)	CK772969	Bt.13697	Bt.13697	chr7:5692708-5694435 (-) // 99.92 //	GTP binding protein 3 (mitochondrial)		---	---	ENSBTAG00000004200	539656	---	---	---	XP_588585 /// XP_872651	XM_588585 /// XM_867558	0006400 // tRNA modification // inferred from electronic annotation	0005622 // intracellular // inferred from electronic annotation	0003924 // GTPase activity // inferred from electronic annotation /// 0005525 // GTP binding // inferred from electronic annotation	---	---	---	This probe set was annotated using the Matching Probes based pipeline to a Entrez Gene identifier using 3 transcripts. // false // Matching Probes // A	BC123838(11),ENSBTAT00000005506(11),XM_867558(11)
Bt.13697.1.S1_at	GTPBP3	15.5815	118.53	44.2718	34.0143	63.0609	Bt.13697.1	gb:CK772969 /DB_XREF=gi:42727112 /DB_XREF=961557 /TID=Bt.13697.1 /CNT=19 /FEA=EST /TIER=ConsEnd /STK=3 /UG=Bt.13697 /UG_TITLE=Transcribed sequence with strong similarity to protein ref:NP_116009.1 (H.sapiens) GTP-binding protein isoform V (Homo sapiens)	CK772969	Bt.13697	Bt.13697	chr7:5692708-5694435 (-) // 99.92 //	GTP binding protein 3 (mitochondrial)		---	---	ENSBTAG00000004200	539656	---	---	---	XP_588585 /// XP_872651	XM_588585 /// XM_867558	0006400 // tRNA modification // inferred from electronic annotation	0005622 // intracellular // inferred from electronic annotation	0003924 // GTPase activity // inferred from electronic annotation /// 0005525 // GTP binding // inferred from electronic annotation	---	---	---	This probe set was annotated using the Matching Probes based pipeline to a Entrez Gene identifier using 3 transcripts. // false // Matching Probes // A	BC123838(11),ENSBTAT00000005506(11),XM_867558(11)
Bt.13708.2.S1_at	ATMIN	45.1387	93.6609	37.1238	108.261	96.669	Bt.13708.2	gb:CB428545 /DB_XREF=gi:29202703 /DB_XREF=604266 /TID=Bt.13708.2 /CNT=4 /FEA=EST /TIER=ConsEnd /STK=0 /UG=Bt.13708 /UG_TITLE=Transcribed sequence with moderate similarity to protein sp:O43313 (H.sapiens) Y431_HUMAN Hypothetical protein KIAA0431	CB428545	Bt.13708	Bt.13708	chr18:4978407-4981018 (+) // 100.0 // /// chr15:60884369-60885137 (+) // 83.73 // /// chr18:7642403-7645014 (-) // 100.0 //	ATM interactor		---	---	ENSBTAG00000008213	781217	---	---	---	XP_001249566	XM_001249565	---	0005622 // intracellular // inferred from electronic annotation	0008270 // zinc ion binding // inferred from electronic annotation	---	---	---	This probe set was annotated using the Matching Probes based pipeline to a Entrez Gene identifier using 2 transcripts. // false // Matching Probes // A	ENSBTAT00000010797(11),XM_001249565(11)
Bt.13728.1.S1_at	SOAT1	1175.66	2790.76	846.387	2371.86	112.721	Bt.13728.1	gb:CK771242 /DB_XREF=gi:42725336 /DB_XREF=959491 /TID=Bt.13728.1 /CNT=25 /FEA=EST /TIER=Stack /STK=6 /UG=Bt.13728 /UG_TITLE=Transcribed sequence with moderate similarity to protein prf:2201440A (H.sapiens) 2201440A acyl-CoAcholesterol acyltransferase (Homo sapiens)	CK771242	Bt.13728	Bt.13728	chr16:54798534-54812525 (-) // 99.74 //	sterol O-acyltransferase 1		---	full length	ENSBTAG00000004059	504287	Q3T0N9	EC:2.3.1.26	---	NP_001029378	NM_001034206	0008203 // cholesterol metabolic process // inferred from electronic annotation	0005792 // microsome // inferred from electronic annotation /// 0016020 // membrane // inferred from electronic annotation /// 0016021 // integral to membrane // inferred from electronic annotation	0004772 // sterol O-acyltransferase activity // inferred from electronic annotation /// 0008415 // acyltransferase activity // inferred from electronic annotation /// 0016740 // transferase activity // inferred from electronic annotation	---	---	AAI02316.1 // span:141-163,183-205,226-248,319-341,362-384,417-434,447-465,469-491,498-520 // numtm:9 /// NP_001029378.1 // span:141-163,183-205,226-248,319-341,362-384,417-434,447-465,469-491,498-520 // numtm:9 /// ENSBTAP00000033865 // span:141-163,183-205,226-248,319-341,362-384,417-434,447-465,469-491,498-520 // numtm:9	This probe set was annotated using the Matching Probes based pipeline to a Entrez Gene identifier using 3 transcripts. // false // Matching Probes // A	BC102315(11),ENSBTAT00000033962(11),NM_001034206(11)
Bt.13735.1.S1_at	---	32.3449	123.861	57.1611	55.4613	55.4613	Bt.13735.1	gb:BP108553 /DB_XREF=gi:28310841 /DB_XREF=BP108553 /CLONE=ORCS12167 /TID=Bt.13735.1 /CNT=10 /FEA=EST /TIER=ConsEnd /STK=1 /UG=Bt.13735 /UG_TITLE=Transcribed sequences	BP108553	Bt.13735	Bt.65115	chr25:118967-120198 (-) // 83.71 //	---		---	est	---		---	---	---	---	---	---	---	---	---	---	---	This probe set was annotated using the Accession mapped clusters based pipeline to a UniGene identifier using 9 transcripts. // false // Accession mapped clusters // E	AW429304,BE721971,BE754872,BI540564,BI975763,BM105861,BM430868,BP111648,CK849650
Bt.13736.1.A1_at	PYROXD1	100.703	288.861	116.556	78.9736	21.8591	Bt.13736.1	gb:CB441890 /DB_XREF=gi:29229368 /DB_XREF=692411 /TID=Bt.13736.1 /CNT=5 /FEA=EST /TIER=ConsEnd /STK=3 /UG=Bt.13736 /UG_TITLE=Transcribed sequence with moderate similarity to protein ref:NP_079130.1 (H.sapiens) hypothetical protein FLJ22028 (Homo sapiens)	CB441890	Bt.13736	Bt.13736	chr5:89147294-89147755 (+) // 98.09 //	pyridine nucleotide-disulphide oxidoreductase domain 1		---	full length	ENSBTAG00000021078	505859	A7YVH9	EC:1.8.1.-	---	NP_001098804	NM_001105334	0055114 // oxidation reduction // inferred from electronic annotation	---	0009055 // electron carrier activity // inferred from electronic annotation /// 0016491 // oxidoreductase activity // inferred from electronic annotation	---	IPR006076 // FAD dependent oxidoreductase // 3.5E-4	---	This probe set was annotated using the Matching Probes based pipeline to a Entrez Gene identifier using 4 transcripts. // false // Matching Probes // A	BC123726(11),ENSBTAT00000028073(11),ENSBTAT00000052587(11),NM_001105334(11)
Bt.13744.1.A1_at	---	15.4966	1083.26	98.0609	304.261	29.2651	Bt.13744.1	gb:BP101227 /DB_XREF=gi:28303515 /DB_XREF=BP101227 /CLONE=ORCS21506 /TID=Bt.13744.1 /CNT=4 /FEA=EST /TIER=ConsEnd /STK=1 /UG=Bt.13744 /UG_TITLE=Transcribed sequences	BP101227	Bt.13744	Bt.55680	chr1:17761416-17762284 (+) // 94.82 //	---		---	est	---		---	---	---	---	---	---	---	---	---	---	---	This probe set was annotated using the Accession mapped clusters based pipeline to a UniGene identifier using 4 transcripts. // false // Accession mapped clusters // E	BE723552,BM429297,BP101227,CB456441
Bt.13784.1.S1_at	TIMM10	141.061	371.229	163.861	163.861	153.283	Bt.13784.1	gb:CK845992 /DB_XREF=gi:45206061 /DB_XREF=968441 /TID=Bt.13784.1 /CNT=6 /FEA=EST /TIER=ConsEnd /STK=2 /UG=Bt.13784 /UG_TITLE=Transcribed sequence with strong similarity to protein ref:NP_036588.1 (H.sapiens) translocase of inner mitochondrial membrane 10 homolog	CK845992	Bt.13784	Bt.13784	chr15:72674433-72676669 (-) // 94.81 //	translocase of inner mitochondrial membrane 10 homolog (yeast)		---	full length	ENSBTAG00000024701	512818	Q2NKR1	---	---	NP_001039597	NM_001046132	0006626 // protein targeting to mitochondrion // inferred from electronic annotation /// 0006810 // transport // inferred from electronic annotation /// 0015031 // protein transport // inferred from electronic annotation /// 0045039 // protein import into mitochondrial inner membrane // inferred from electronic annotation /// 0065002 // intracellular protein transmembrane transport // inferred fr…	0005739 // mitochondrion // inferred from electronic annotation /// 0005743 // mitochondrial inner membrane // inferred from electronic annotation /// 0016020 // membrane // inferred from electronic annotation /// 0042719 // mitochondrial intermembrane space protein transporter complex // inferred from electronic annotation	0008270 // zinc ion binding // inferred from electronic annotation /// 0046872 // metal ion binding // inferred from electronic annotation	---	---	---	This probe set was annotated using the Matching Probes based pipeline to a Entrez Gene identifier using 3 transcripts. // false // Matching Probes // A	BC111687(11),ENSBTAT00000034384(11),NM_001046132(11)
Bt.1380.1.S1_at	SMARCD2	167.381	495.748	128.718	155.461	96.9322	Bt.1380.1	gb:CK775525 /DB_XREF=gi:42731775 /DB_XREF=966651 /TID=Bt.1380.1 /CNT=29 /FEA=EST /TIER=Stack /STK=8 /UG=Bt.1380 /UG_TITLE=Transcribed sequence with strong similarity to protein ref:NP_114084.1 (M.musculus) SWISNF related, matrix associated, actin dependent regulator of chromatin, subfamily d, member 2 (Mus musculus)	CK775525	Bt.1380	Bt.1380	chr19:47493809-47496935 (-) // 96.94 //	SWI/SNF related, matrix associated, actin dependent regulator of chromatin, subfamily d, member 2		---	---	---	789613	---	---	---	XP_001256034	XM_001256033	---	---	---	---	---	---	This probe set was annotated using the Accession mapped clusters based pipeline to a UniGene identifier using 29 transcripts. // false // Accession mapped clusters // E	AV601297,AW314823,AW315327,AW354633,AW426838,AW652389,BE663206,BE749941,BE751049,BE753060,BE755389,BE756575,BI539473,BM107199,BM107384,BM254876,CB172490,CB172547,CB423088,CB427058,CB441754,CF762818,CK728380,CK775525,CK955692,CK956258,CK959673,CK972283,CK9
Bt.13808.1.A1_at	UBAP1	344.574	1067.98	458.766	337.461	559.674	Bt.13808.1	gb:CK772439 /DB_XREF=gi:42726582 /DB_XREF=960977 /TID=Bt.13808.1 /CNT=22 /FEA=EST /TIER=Stack /STK=9 /UG=Bt.13808 /UG_TITLE=Transcribed sequence with moderate similarity to protein ref:NP_057609.2 (H.sapiens) ubiquitin associated protein (Homo sapiens)	CK772439	Bt.13808	Bt.76614	chr8:69509840-69519878 (+) // 98.09 //	ubiquitin associated protein 1		---	full length	ENSBTAG00000000320	517788	A6QR26	---	---	NP_001093846	NM_001100376	---	---	---	---	---	---	This probe set was annotated using the Matching Probes based pipeline to a Entrez Gene identifier using 3 transcripts. // false // Matching Probes // A	BC150086(11),ENSBTAT00000036476(11),NM_001100376(11)
Bt.13810.1.S1_at	TMEM149	69.202	276.056	63.2172	83.4609	156.265	Bt.13810.1	gb:CK773612 /DB_XREF=gi:42727755 /DB_XREF=962271 /TID=Bt.13810.1 /CNT=6 /FEA=EST /TIER=ConsEnd /STK=2 /UG=Bt.13810 /UG_TITLE=Transcribed sequence with weak similarity to protein ref:NP_078936.1 (H.sapiens) hypothetical protein FLJ22573 (Homo sapiens)	CK773612	Bt.13810	Bt.62287	chr18:41460038-41461540 (-) // 99.73 //	Transmembrane protein 149		---	full length	---	617594	A5PJC7	---	---	NP_001092637	NM_001099167	---	---	0004872 // receptor activity // inferred from electronic annotation	---	---	---	This probe set was annotated using the Accession mapped clusters based pipeline to a UniGene identifier using 5 transcripts. // false // Accession mapped clusters // E	BE809327,BF602798,BF602802,CB223251,CK831051
Bt.13818.1.S1_at	SIRT1	140.877	444.315	63.1797	206.71	110.461	Bt.13818.1	gb:BI898751 /DB_XREF=gi:16186826 /DB_XREF=480491 /TID=Bt.13818.1 /CNT=2 /FEA=EST /TIER=ConsEnd /STK=0 /UG=Bt.13818 /UG_TITLE=Transcribed sequence with moderate similarity to protein ref:NP_036370.2 (H.sapiens) sirtuin 1; sirtuin	BI898751	Bt.13818	Bt.38796	chr28:21696092-21699807 (+) // 99.72 //	sirtuin (silent mating type information regulation 2 homolog) 1 (S. cerevisiae)		---	---	---	613629	---	---	---	XP_869911	XM_864818	0006342 // chromatin silencing // inferred from electronic annotation /// 0006476 // protein amino acid deacetylation // inferred from electronic annotation /// 0045449 // regulation of transcription // inferred from electronic annotation	---	0008270 // zinc ion binding // inferred from electronic annotation /// 0016811 // hydrolase activity, acting on carbon-nitrogen (but not peptide) bonds, in linear amides // inferred from electronic annotation /// 0070403 // NAD binding // inferred from electronic annotation	---	---	---	This probe set was annotated using the Matching Probes based pipeline to a Entrez Gene identifier using 1 transcripts. // false // Matching Probes // A	XM_864818(10)
Bt.13844.1.A1_at	---	1396.46	2828.94	435.086	1182.86	545.781	Bt.13844.1	gb:CB429945 /DB_XREF=gi:29205500 /DB_XREF=605796 /TID=Bt.13844.1 /CNT=4 /FEA=EST /TIER=ConsEnd /STK=2 /UG=Bt.13844 /UG_TITLE=Transcribed sequences	CB429945	Bt.13844	Bt.68536	chr21:45814406-45814965 (-) // 97.05 //	---		---	est	---		---	---	---	---	---	---	---	---	---	---	---	This probe set was annotated using the Accession mapped clusters based pipeline to a UniGene identifier using 3 transcripts. // false // Accession mapped clusters // E	BE668874,CB167276,CB429945
Bt.13844.2.S1_at	FBXO33	1650.06	3499.19	592.8	1289.7	840.686	Bt.13844.2	gb:CK833110 /DB_XREF=gi:45061773 /DB_XREF=4057164 /CLONE=8BOV_20O14 /TID=Bt.13844.2 /CNT=3 /FEA=EST /TIER=ConsEnd /STK=0 /UG=Bt.13844 /UG_TITLE=Transcribed sequences	CK833110	Bt.13844	Bt.13844	chr21:45814910-45815527 (-) // 90.87 //	F-box protein 33		---	---	---	539998	---	---	---	XP_590774	XM_590774	---	---	---	---	---	---	This probe set was annotated using the Accession mapped clusters based pipeline to a UniGene identifier using 2 transcripts. // false // Accession mapped clusters // E	CB530336,CK833110
Bt.13845.1.S1_at	C9H6ORF203	114.316	288.861	116.65	327.855	60.7254	Bt.13845.1	gb:CK948357 /DB_XREF=gi:45462737 /DB_XREF=4073406 /CLONE=10BOV24_J13 /TID=Bt.13845.1 /CNT=9 /FEA=EST /TIER=ConsEnd /STK=4 /UG=Bt.13845 /UG_TITLE=Transcribed sequence with moderate similarity to protein ref:NP_057571.1 (H.sapiens) HSPC230 protein (Homo sapiens)	CK948357	Bt.13845	Bt.13845	chr9:36482378-36488806 (-) // 98.82 //	chromosome 6 open reading frame 203 ortholog		---	full length	ENSBTAG00000021398	613695	A6QP45	---	---	NP_001095737	NM_001102267	---	---	---	---	---	---	This probe set was annotated using the Matching Probes based pipeline to a Entrez Gene identifier using 2 transcripts. // false // Matching Probes // A	BC149144(11),ENSBTAT00000028523(11)
Bt.13846.1.S1_at	ZNF131	78.6485	1983.38	340.861	495.904	492.606	Bt.13846.1	gb:CB433654 /DB_XREF=gi:29212898 /DB_XREF=610049 /TID=Bt.13846.1 /CNT=9 /FEA=EST /TIER=ConsEnd /STK=1 /UG=Bt.13846 /UG_TITLE=Transcribed sequence with strong similarity to protein sp:P52739 (H.sapiens) Z131_HUMAN Zinc finger protein 131	CB433654	Bt.13846	Bt.13846	chr20:30517134-30518545 (-) // 99.29 //	zinc finger protein 131		---	full length	ENSBTAG00000015504	541143	A6QR64	---	---	NP_001094688	NM_001101218	---	0005622 // intracellular // inferred from electronic annotation	0003676 // nucleic acid binding // inferred from electronic annotation /// 0005515 // protein binding // inferred from electronic annotation /// 0008270 // zinc ion binding // inferred from electronic annotation /// 0046872 // metal ion binding // inferred from electronic annotation	---	---	---	This probe set was annotated using the Matching Probes based pipeline to a Entrez Gene identifier using 3 transcripts. // false // Matching Probes // A	BC150130(11),ENSBTAT00000038149(11),NM_001101218(11)
Bt.13867.1.S1_at	---	98.9275	510.298	225.061	348.467	53.5224	Bt.13867.1	gb:CB533071 /DB_XREF=gi:29397414 /DB_XREF=757644 /TID=Bt.13867.1 /CNT=5 /FEA=EST /TIER=ConsEnd /STK=3 /UG=Bt.13867 /UG_TITLE=Transcribed sequences	CB533071	Bt.13867	Bt.13867	chr2:114407885-114411117 (-) // 70.77 //	---		---	---	---		---	---	---	---	---	---	---	---	---	---	---	This probe set was annotated using the Accession mapped clusters based pipeline to a UniGene identifier using 5 transcripts. // false // Accession mapped clusters // E	BP105963,CB533071,CF614693,CK728211,CK982163
Bt.13875.1.S1_at	C24H18orf21	283.861	970.157	427.905	505.089	164.33	Bt.13875.1	gb:CK847947 /DB_XREF=gi:45209896 /DB_XREF=970644 /TID=Bt.13875.1 /CNT=8 /FEA=EST /TIER=ConsEnd /STK=3 /UG=Bt.13875 /UG_TITLE=Transcribed sequence with moderate similarity to protein ref:NP_080805.1 (M.musculus) RIKEN cDNA 2700062C07 (Mus musculus)	CK847947	Bt.13875	Bt.13875	chr24:20272912-20280869 (-) // 99.87 //	chromosome 18 open reading frame 21 ortholog		---	full length	ENSBTAG00000011622	512779	Q05B49	---	---	NP_001073058	NM_001079590	---	---	---	---	---	---	This probe set was annotated using the Matching Probes based pipeline to a Entrez Gene identifier using 2 transcripts. // false // Matching Probes // A	BC122840(11),ENSBTAT00000015436(10)
Bt.13880.1.S1_at	DKK1	166.723	778.861	7.92917	209.167	15.9804	Bt.13880.1	gb:BP107232 /DB_XREF=gi:28309520 /DB_XREF=BP107232 /CLONE=ORCS10547 /TID=Bt.13880.1 /CNT=2 /FEA=EST /TIER=ConsEnd /STK=1 /UG=Bt.13880 /UG_TITLE=Transcribed sequence with moderate similarity to protein sp:O94907 (H.sapiens) DKK1_HUMAN Dickkopf related protein-1 precursor	BP107232	Bt.13880	Bt.13880	chr26:3830593-3831206 (-) // 99.51 //	Dickkopf homolog 1 (Xenopus laevis)		---	---	---	504445	---	---	---	XP_580572	XM_580572	---	---	---	---	---	---	This probe set was annotated using the Accession mapped clusters based pipeline to a UniGene identifier using 2 transcripts. // false // Accession mapped clusters // E	BF045944,BP107232
Bt.13880.2.S1_at	DKK1	28.8047	83.3997	6.58315	24.9261	7.39079	Bt.13880.2	gb:BP110466 /DB_XREF=gi:28312754 /DB_XREF=BP110466 /CLONE=ORCS10547 /TID=Bt.13880.2 /CNT=3 /FEA=EST /TIER=ConsEnd /STK=0 /UG=Bt.13880 /UG_TITLE=Transcribed sequence with moderate similarity to protein sp:O94907 (H.sapiens) DKK1_HUMAN Dickkopf related protein-1 precursor	BP110466	Bt.13880	Bt.13880	chr26:3831397-3833392 (-) // 100.0 //	dickkopf homolog 1 (Xenopus laevis)		---	---	ENSBTAG00000014218	504445	---	---	---	XP_580572	XM_580572	0007275 // multicellular organismal development // inferred from electronic annotation /// 0030178 // negative regulation of Wnt receptor signaling pathway // inferred from electronic annotation	0005576 // extracellular region // inferred from electronic annotation	---	---	---	XP_580572.2 // span:15-37 // numtm:1 /// ENSBTAP00000018901 // span:15-37 // numtm:1	This probe set was annotated using the Matching Probes based pipeline to a Entrez Gene identifier using 2 transcripts. // false // Matching Probes // A	ENSBTAT00000018901(11),XM_580572(11)
Bt.13920.1.S1_at	HIST1H2BN	152.661	1028.21	279.666	401.061	50.3317	Bt.13920.1	gb:BI535453 /DB_XREF=gi:15376561 /DB_XREF=398992 /TID=Bt.13920.1 /CNT=4 /FEA=EST /TIER=ConsEnd /STK=0 /UG=Bt.13920 /UG_TITLE=Transcribed sequences	BI535453	Bt.13920	Bt.13920	chr23:25210258-25210759 (+) // 83.19 //	Histone cluster 1, H2bn		---	full length	---	614958	Q32L48	---	---	NP_001075211	NM_001081742	0006334 // nucleosome assembly // inferred from electronic annotation	0000786 // nucleosome // inferred from electronic annotation /// 0005634 // nucleus // inferred from electronic annotation /// 0005694 // chromosome // inferred from electronic annotation	0003677 // DNA binding // inferred from electronic annotation	---	---	---	This probe set was annotated using the Accession mapped clusters based pipeline to a UniGene identifier using 4 transcripts. // false // Accession mapped clusters // E	BF603999,BI535453,BM436067,CB167111
Bt.13928.2.S1_a_at	SCNM1	272.861	898.209	83.7763	279.06	108.154	Bt.13928.2	gb:CK949153 /DB_XREF=gi:45463533 /DB_XREF=4074279 /CLONE=10BOV25_P16 /TID=Bt.13928.2 /CNT=5 /FEA=EST /TIER=ConsEnd /STK=0 /UG=Bt.13928 /UG_TITLE=Transcribed sequence with moderate similarity to protein ref:NP_076946.1 (H.sapiens) hypothetical protein MGC3180 (Homo sapiens)	CK949153	Bt.13928	Bt.49404	chr3:17365874-17368324 (-) // 85.63 //	sodium channel modifier 1		---	full length	ENSBTAG00000018070	505644	Q3ZBR0	---	---	NP_001029426	NM_001034254	0006397 // mRNA processing // inferred from electronic annotation /// 0008380 // RNA splicing // inferred from electronic annotation	0005634 // nucleus // inferred from electronic annotation	0008270 // zinc ion binding // inferred from electronic annotation /// 0046872 // metal ion binding // inferred from electronic annotation	---	---	---	This probe set was annotated using the Matching Probes based pipeline to a Entrez Gene identifier using 3 transcripts. // false // Matching Probes // A	BC103163(11),ENSBTAT00000024057(11),NM_001034254(11)
Bt.13930.1.A1_at	TESK2	134.461	499.867	84.6609	181.344	67.4525	Bt.13930.1	gb:CB427052 /DB_XREF=gi:29199713 /DB_XREF=602600 /TID=Bt.13930.1 /CNT=2 /FEA=EST /TIER=ConsEnd /STK=2 /UG=Bt.13930 /UG_TITLE=Transcribed sequence with moderate similarity to protein ref:NP_009101.1 (H.sapiens) testis-specific protein kinase 2 (Homo sapiens)	CB427052	Bt.13930	Bt.28668	chr3:98500633-98500906 (+) // 93.45 //	testis-specific kinase 2		---	---	---	539979	---	---	---	XP_590674	XM_590674	0006468 // protein amino acid phosphorylation // inferred from electronic annotation	---	0004713 // protein tyrosine kinase activity // inferred from electronic annotation /// 0005524 // ATP binding // inferred from electronic annotation	---	---	---	This probe set was annotated using the Matching Probes based pipeline to a Entrez Gene identifier using 1 transcripts. // false // Matching Probes // A	XM_590674(11)
Bt.13930.2.S1_at	TESK2	99.6849	357.39	68.6609	114.041	35.9918	Bt.13930.2	gb:CK947945 /DB_XREF=gi:45462325 /DB_XREF=4072596 /CLONE=10BOV23_B13 /TID=Bt.13930.2 /CNT=5 /FEA=EST /TIER=ConsEnd /STK=0 /UG=Bt.13930 /UG_TITLE=Transcribed sequence with moderate similarity to protein ref:NP_009101.1 (H.sapiens) testis-specific protein kinase 2 (Homo sapiens)	CK947945	Bt.13930	Bt.28668	chr3:98499529-98500696 (+) // 99.83 //	testis-specific kinase 2		---	---	---	539979	---	---	---	XP_590674	XM_590674	0006468 // protein amino acid phosphorylation // inferred from electronic annotation	---	0004713 // protein tyrosine kinase activity // inferred from electronic annotation /// 0005524 // ATP binding // inferred from electronic annotation	---	---	---	This probe set was annotated using the Matching Probes based pipeline to a Entrez Gene identifier using 1 transcripts. // false // Matching Probes // A	XM_590674(11)
Bt.13946.1.S1_at	MIZF	20.7769	58.2611	14.3972	29.3112	23.7594	Bt.13946.1	gb:AW353218 /DB_XREF=gi:6852208 /DB_XREF=34832 /TID=Bt.13946.1 /CNT=12 /FEA=EST /TIER=ConsEnd /STK=0 /UG=Bt.13946 /UG_TITLE=Transcribed sequence with strong similarity to protein ref:NP_056332.1 (H.sapiens) MBD2	AW353218	Bt.13946	Bt.43786	chr15:22978534-22981969 (+) // 88.3 //	MBD2-interacting zinc finger		---	full length	ENSBTAG00000015015	511965	Q2TBP2	---	---	NP_001033620	NM_001038531	0006350 // transcription // inferred from electronic annotation /// 0006355 // regulation of transcription, DNA-dependent // inferred from electronic annotation	0005622 // intracellular // inferred from electronic annotation /// 0005634 // nucleus // inferred from electronic annotation	0003677 // DNA binding // inferred from electronic annotation /// 0008270 // zinc ion binding // inferred from electronic annotation /// 0046872 // metal ion binding // inferred from electronic annotation	---	---	---	This probe set was annotated using the Matching Probes based pipeline to a Entrez Gene identifier using 3 transcripts. // false // Matching Probes // A	BC109865(11),ENSBTAT00000019990(11),NM_001038531(11)
Bt.13946.2.A1_at	MIZF	150.763	1272.36	124.488	381.061	256.454	Bt.13946.2	gb:CK950703 /DB_XREF=gi:45465083 /DB_XREF=4089885 /CLONE=10BOV27_J20 /TID=Bt.13946.2 /CNT=4 /FEA=EST /TIER=ConsEnd /STK=0 /UG=Bt.13946 /UG_TITLE=Transcribed sequence with strong similarity to protein ref:NP_056332.1 (H.sapiens) MBD2	CK950703	Bt.13946	Bt.43786	chr15:22983354-22983976 (+) // 95.4 //	MBD2-interacting zinc finger		---	full length	ENSBTAG00000015015	511965	Q2TBP2	---	---	NP_001033620	NM_001038531	0006350 // transcription // inferred from electronic annotation /// 0006355 // regulation of transcription, DNA-dependent // inferred from electronic annotation	0005622 // intracellular // inferred from electronic annotation /// 0005634 // nucleus // inferred from electronic annotation	0003677 // DNA binding // inferred from electronic annotation /// 0008270 // zinc ion binding // inferred from electronic annotation /// 0046872 // metal ion binding // inferred from electronic annotation	---	---	---	This probe set was annotated using the Matching Probes based pipeline to a Entrez Gene identifier using 3 transcripts. // false // Matching Probes // A	BC109865(11),ENSBTAT00000019990(11),NM_001038531(11)
Bt.13947.2.A1_at	RQCD1	58.5404	390.461	98.1484	103.518	75.6974	Bt.13947.2	gb:CK968972 /DB_XREF=gi:45486946 /DB_XREF=4084296 /CLONE=9BOV29_B01 /TID=Bt.13947.2 /CNT=1 /FEA=EST /TIER=ConsEnd /STK=1 /UG=Bt.13947 /UG_TITLE=Transcribed sequences	CK968972	Bt.13947	Bt.23678	chr2:95546410-95547007 (+) // 98.99 //	RCD1 required for cell differentiation1 homolog (S. pombe)		---	full length	---	536537	A7MB47	---	---	NP_001094637	NM_001101167	0006350 // transcription // inferred from electronic annotation /// 0006355 // regulation of transcription, DNA-dependent // inferred from electronic annotation /// 0019221 // cytokine-mediated signaling pathway // inferred from electronic annotation	0005634 // nucleus // inferred from electronic annotation	0005488 // binding // inferred from electronic annotation	---	---	---	This probe set was annotated using the Accession mapped clusters based pipeline to a UniGene identifier using 1 transcripts. // false // Accession mapped clusters // E	CK968972
Bt.13980.1.A1_at	CKMT2	5.11849	10.5291	4.30908	6.17974	6.12994	Bt.13980.1	gb:BG358473 /DB_XREF=gi:13271318 /DB_XREF=BOVMS1-019-Q1-E1-H8 /CLONE=BOVMS1-019-Q1-E1-H8 /TID=Bt.13980.1 /CNT=6 /FEA=EST /TIER=ConsEnd /STK=0 /UG=Bt.13980 /UG_TITLE=Transcribed sequence with strong similarity to protein pir:A35756 (H.sapiens) A35756 creatine kinase	BG358473	Bt.13980	Bt.13980	chr7:74768903-74777459 (+) // 93.88 //	Creatine kinase, mitochondrial 2 (sarcomeric)		---	full length	---	538944	Q3ZBP1	EC:2.7.3.2	---	NP_001029828	NM_001034656	---	0005739 // mitochondrion // inferred from electronic annotation /// 0005743 // mitochondrial inner membrane // inferred from electronic annotation /// 0016020 // membrane // inferred from electronic annotation	0000166 // nucleotide binding // inferred from electronic annotation /// 0003824 // catalytic activity // inferred from electronic annotation /// 0004111 // creatine kinase activity // inferred from electronic annotation /// 0005524 // ATP binding // inferred from electronic annotation /// 0016301 // kinase activity // inferred from electronic annotation /// 0016740 // transferase activity // inf…	---	---	---	This probe set was annotated using the Accession mapped clusters based pipeline to a UniGene identifier using 6 transcripts. // false // Accession mapped clusters // E	BG358473,CB421797,CB430097,CB443354,CF614479,CK775237
Bt.13991.1.A1_at	PNRC1	20.3205	8069.06	907.799	2818.43	1363.18	Bt.13991.1	gb:CB168667 /DB_XREF=gi:28154793 /DB_XREF=VQT602700474.R1 /TID=Bt.13991.1 /CNT=12 /FEA=EST /TIER=ConsEnd /STK=0 /UG=Bt.13991 /UG_TITLE=Transcribed sequence with moderate similarity to protein pir:S59960 (H.sapiens) S59960 proline rich protein	CB168667	Bt.13991	Bt.89317	---	proline-rich nuclear receptor coactivator 1		---	full length	ENSBTAG00000019110	507736	Q3MHP4	---	---	NP_001029480	NM_001034308	---	---	0004872 // receptor activity // inferred from electronic annotation	---	---	---	This probe set was annotated using the Matching Probes based pipeline to a Entrez Gene identifier using 3 transcripts. // false // Matching Probes // A	BC105159(11),ENSBTAT00000025441(11),NM_001034308(11)
Bt.13991.2.S1_a_at	PNRC1	115.661	5191.52	390.921	2105.27	1205.06	Bt.13991.2	gb:CB167592 /DB_XREF=gi:28153717 /DB_XREF=ZBS603223050.R1 /TID=Bt.13991.2 /CNT=9 /FEA=EST /TIER=ConsEnd /STK=0 /UG=Bt.13991 /UG_TITLE=Transcribed sequence with moderate similarity to protein pir:S59960 (H.sapiens) S59960 proline rich protein	CB167592	Bt.13991	Bt.89317	---	proline-rich nuclear receptor coactivator 1		---	full length	---	507736	Q3MHP4	---	---	NP_001029480	NM_001034308	---	---	0004872 // receptor activity // inferred from electronic annotation	---	---	---	This probe set was annotated using the Matching Probes based pipeline to a Entrez Gene identifier using 2 transcripts. // false // Matching Probes // A	BC105159(11),NM_001034308(11)
Bt.13991.2.S1_at	PNRC1	23.7313	2923.09	194.861	905.132	472.201	Bt.13991.2	gb:CB167592 /DB_XREF=gi:28153717 /DB_XREF=ZBS603223050.R1 /TID=Bt.13991.2 /CNT=9 /FEA=EST /TIER=ConsEnd /STK=0 /UG=Bt.13991 /UG_TITLE=Transcribed sequence with moderate similarity to protein pir:S59960 (H.sapiens) S59960 proline rich protein	CB167592	Bt.13991	Bt.89317	---	proline-rich nuclear receptor coactivator 1		---	full length	ENSBTAG00000019110	507736	Q3MHP4	---	---	NP_001029480	NM_001034308	---	---	0004872 // receptor activity // inferred from electronic annotation	---	---	---	This probe set was annotated using the Matching Probes based pipeline to a Entrez Gene identifier using 3 transcripts. // false // Matching Probes // A	BC105159(11),ENSBTAT00000025441(11),NM_001034308(11)
Bt.13991.3.S1_at	PNRC1	4.52252	28.3906	6.70188	6.70188	6.70188	Bt.13991.3	gb:CB538789 /DB_XREF=gi:29407733 /DB_XREF=776816 /TID=Bt.13991.3 /CNT=1 /FEA=EST /TIER=ConsEnd /STK=1 /UG=Bt.13991 /UG_TITLE=Transcribed sequence with moderate similarity to protein pir:S59960 (H.sapiens) S59960 proline rich protein	CB538789	Bt.13991	Bt.89317	---	Proline-rich nuclear receptor coactivator 1		---	full length	---	507736	Q3MHP4	---	---	NP_001029480	NM_001034308	---	---	0004872 // receptor activity // inferred from electronic annotation	---	---	---	This probe set was annotated using the Accession mapped clusters based pipeline to a UniGene identifier using 1 transcripts. // false // Accession mapped clusters // E	CB538789
Bt.14012.2.S1_a_at	DUOXA2	7.43201	50.4158	7.17352	13.548	8.03353	Bt.14012.2	gb:CK975261 /DB_XREF=gi:45493235 /DB_XREF=4106369 /CLONE=9BOV32_I16 /TID=Bt.14012.2 /CNT=11 /FEA=EST /TIER=ConsEnd /STK=0 /UG=Bt.14012 /UG_TITLE=Transcribed sequence with moderate similarity to protein ref:NP_080053.1 (M.musculus) RIKEN cDNA 9030623N16 gene (Mus musculus)	CK975261	Bt.14012	Bt.14012	chr10:60554006-60557769 (-) // 96.03 //	dual oxidase maturation factor 2		---	---	---	514414	---	---	---	XP_876867	XM_871774	0015031 // protein transport // inferred from electronic annotation	0005789 // endoplasmic reticulum membrane // inferred from electronic annotation /// 0016021 // integral to membrane // inferred from electronic annotation	---	---	---	XP_876867.3 // span:49-71,78-100,202-224,231-253,273-295 // numtm:5	This probe set was annotated using the Matching Probes based pipeline to a Entrez Gene identifier using 1 transcripts. // false // Matching Probes // A	XM_871774(11)
Bt.14034.1.A1_at	OVOL2	37.2008	455.261	19.0856	183.461	27.9182	Bt.14034.1	gb:CK774620 /DB_XREF=gi:42728763 /DB_XREF=963396 /TID=Bt.14034.1 /CNT=3 /FEA=EST /TIER=ConsEnd /STK=1 /UG=Bt.14034 /UG_TITLE=Transcribed sequence with moderate similarity to protein ref:NP_067043.1 (H.sapiens) zinc finger protein 339 (Homo sapiens)	CK774620	Bt.14034	Bt.14034	chr13:39040342-39040878 (-) // 97.45 //	ovo-like 2 (Drosophila)		---	---	ENSBTAG00000008410	532761	---	---	---	XP_611927	XM_611927	---	0005622 // intracellular // inferred from electronic annotation	0008270 // zinc ion binding // inferred from electronic annotation	---	---	---	This probe set was annotated using the Matching Probes based pipeline to a Entrez Gene identifier using 2 transcripts. // false // Matching Probes // A	ENSBTAT00000011067(11),XM_611927(11)
Bt.14055.1.S1_at	---	347.233	1841.46	12.4207	326.424	47.5601	Bt.14055.1	gb:BP108657 /DB_XREF=gi:28310945 /DB_XREF=BP108657 /CLONE=ORCS12282 /TID=Bt.14055.1 /CNT=3 /FEA=EST /TIER=ConsEnd /STK=1 /UG=Bt.14055 /UG_TITLE=Transcribed sequences	BP108657	Bt.14055	Bt.6520	chr26:15896833-15897517 (-) // 98.26 //	---		---	est	---		---	---	---	---	---	---	---	---	---	---	---	This probe set was annotated using the Accession mapped clusters based pipeline to a UniGene identifier using 3 transcripts. // false // Accession mapped clusters // E	BM029729,BP108657,BP111739
Bt.14079.1.S1_at	MGC127874	1008.34	4585.65	602.872	1655.46	217.577	Bt.14079.1	gb:CK958497 /DB_XREF=gi:45472877 /DB_XREF=4098946 /CLONE=10BOV5_D09 /TID=Bt.14079.1 /CNT=28 /FEA=EST /TIER=Stack /STK=11 /UG=Bt.14079 /UG_TITLE=Transcribed sequence with moderate similarity to protein ref:NP_083517.1 (M.musculus) RIKEN cDNA 4930558H15 (Mus musculus)	CK958497	Bt.14079	Bt.14079	chr10:5018713-5023120 (+) // 98.57 //	hypothetical LOC508617		---	full length	ENSBTAG00000011608	508617	Q3T044	---	---	NP_001029497	NM_001034325	---	---	---	---	---	---	This probe set was annotated using the Matching Probes based pipeline to a Entrez Gene identifier using 2 transcripts. // false // Matching Probes // A	ENSBTAT00000015420(11),NM_001034325(11)
Bt.14084.1.A1_at	AKAP8	211.023	1445.19	190.061	305.938	167.329	Bt.14084.1	gb:CK771978 /DB_XREF=gi:42726121 /DB_XREF=960397 /TID=Bt.14084.1 /CNT=6 /FEA=EST /TIER=ConsEnd /STK=3 /UG=Bt.14084 /UG_TITLE=Transcribed sequence with weak similarity to protein ref:NP_005849.1 (H.sapiens) A kinase	CK771978	Bt.14084	Bt.14084	chr7:7901048-7901844 (+) // 98.39 //	A kinase (PRKA) anchor protein 8		---	full length	ENSBTAG00000001807	522905	A7MB37	---	---	NP_001095542	NM_001102072	0007076 // mitotic chromosome condensation // inferred from electronic annotation	0000793 // condensed chromosome // inferred from electronic annotation /// 0001939 // female pronucleus // inferred from electronic annotation /// 0005622 // intracellular // inferred from electronic annotation /// 0005634 // nucleus // inferred from electronic annotation	0003677 // DNA binding // inferred from electronic annotation /// 0008270 // zinc ion binding // inferred from electronic annotation	---	---	---	This probe set was annotated using the Matching Probes based pipeline to a Entrez Gene identifier using 3 transcripts. // false // Matching Probes // A	BC151317(11),ENSBTAT00000002363(11),NM_001102072(11)
Bt.14214.1.S1_at	MLLT10	163.157	468.959	106.398	179.261	87.6705	Bt.14214.1	gb:BM105992 /DB_XREF=gi:17037062 /DB_XREF=509596 /TID=Bt.14214.1 /CNT=7 /FEA=EST /TIER=ConsEnd /STK=0 /UG=Bt.14214 /UG_TITLE=Transcribed sequence with moderate similarity to protein sp:P55197 (H.sapiens) AF10_HUMAN AF-10 protein	BM105992	Bt.14214	Bt.38559	chr13:22198121-22199544 (+) // 97.9 //	Myeloid/lymphoid or mixed-lineage leukemia (trithorax homolog, Drosophila); translocated to, 10		---	---	---	519864	---	---	---	XP_598095	XM_598095	---	---	---	---	---	---	This probe set was annotated using the Matching Probes based pipeline to a UniGene identifier using 1 transcripts. // false // Matching Probes // A	BC148031(10)
Bt.1424.1.S1_at	KLF4	468.078	6458.25	1390.06	3987.06	1097.09	Bt.1424.1	gb:CB165826 /DB_XREF=gi:28151951 /DB_XREF=LHG603001287.R1 /TID=Bt.1424.1 /CNT=31 /FEA=EST /TIER=Stack /STK=9 /UG=Bt.1424 /UG_TITLE=Transcribed sequence with moderate similarity to protein ref:NP_057354.1 (H.sapiens) Kruppel-like factor (Homo sapiens)	CB165826	Bt.1424	Bt.1424	chr8:88710729-88713083 (+) // 93.6 //	Kruppel-like factor 4 (gut)		---	full length	ENSBTAG00000020355	520842	A7YWE2	---	---	NP_001098855	NM_001105385	0008285 // negative regulation of cell proliferation // inferred from electronic annotation /// 0009913 // epidermal cell differentiation // inferred from electronic annotation /// 0019827 // stem cell maintenance // inferred from electronic annotation /// 0030154 // cell differentiation // inferred from electronic annotation /// 0031077 // post-embryonic camera-type eye development // inferred f…	0005622 // intracellular // inferred from electronic annotation	0003676 // nucleic acid binding // inferred from electronic annotation /// 0003700 // transcription factor activity // inferred from electronic annotation /// 0008270 // zinc ion binding // inferred from electronic annotation /// 0016564 // transcription repressor activity // inferred from electronic annotation /// 0043565 // sequence-specific DNA binding // inferred from electronic annotation	---	---	---	This probe set was annotated using the Matching Probes based pipeline to a Entrez Gene identifier using 3 transcripts. // false // Matching Probes // A	BC134523(11),ENSBTAT00000027125(11),NM_001105385(11)
Bt.14260.1.A1_at	TMEM177	14.4618	58.5045	19.588	19.588	15.4966	Bt.14260.1	gb:CK847313 /DB_XREF=gi:45208686 /DB_XREF=969944 /TID=Bt.14260.1 /CNT=5 /FEA=EST /TIER=ConsEnd /STK=2 /UG=Bt.14260 /UG_TITLE=Transcribed sequence with moderate similarity to protein ref:NP_085054.1 (H.sapiens) hypothetical protein MGC10993 (Homo sapiens)	CK847313	Bt.14260	Bt.14260	chr2:65183532-65184781 (+) // 84.15 //	transmembrane protein 177		---	---	---	505501	---	---	---	XP_581792	XM_581792	---	---	---	---	---	---	This probe set was annotated using the Matching Probes based pipeline to a Entrez Gene identifier using 1 transcripts. // false // Matching Probes // A	XM_581792(11)
Bt.14570.1.A1_at	ABAT	138.061	392.567	13.9255	421.314	19.6037	Bt.14570.1	gb:CB165420 /DB_XREF=gi:28151545 /DB_XREF=NBL602699916.R1 /TID=Bt.14570.1 /CNT=7 /FEA=EST /TIER=ConsEnd /STK=4 /UG=Bt.14570 /UG_TITLE=Transcribed sequence with weak similarity to protein ref:NP_065737.1 (H.sapiens) NPD009 protein (Homo sapiens)	CB165420	Bt.14570	Bt.14570	chr25:6676904-6677382 (+) // 98.14 //	4-aminobutyrate aminotransferase		---	full length	ENSBTAG00000004038	506219	A2VDK2 /// Q9BGI0	EC:2.6.1.19	---	NP_001075050	NM_001081581	0009448 // gamma-aminobutyric acid metabolic process // inferred from electronic annotation /// 0009450 // gamma-aminobutyric acid catabolic process // inferred by curator /// 0042135 // neurotransmitter catabolic process // inferred by curator /// 0042135 // neurotransmitter catabolic process // inferred from electronic annotation /// 0048148 // behavioral response to cocaine // inferred from el…	0005739 // mitochondrion // inferred from direct assay /// 0005739 // mitochondrion // inferred from electronic annotation /// 0005759 // mitochondrial matrix // inferred from electronic annotation /// 0032144 // 4-aminobutyrate transaminase complex // inferred from electronic annotation /// 0032144 // 4-aminobutyrate transaminase complex // inferred from sequence or structural similarity /// 004…	0003824 // catalytic activity // inferred from electronic annotation /// 0003867 // 4-aminobutyrate transaminase activity // inferred from electronic annotation /// 0003867 // 4-aminobutyrate transaminase activity // inferred from mutant phenotype /// 0003867 // 4-aminobutyrate transaminase activity // inferred from sequence or structural similarity /// 0008483 // transaminase activity // inferre…	---	---	---	This probe set was annotated using the Matching Probes based pipeline to a Entrez Gene identifier using 3 transcripts. // false // Matching Probes // A	BC133277(11),ENSBTAT00000005280(11),NM_001081581(11)
Bt.14648.1.A1_at	ASPH	9.42601	39.2269	11.1555	12.0074	10.6118	Bt.14648.1	gb:CB172626 /DB_XREF=gi:28158754 /DB_XREF=UMJ603014462.R1 /TID=Bt.14648.1 /CNT=3 /FEA=EST /TIER=ConsEnd /STK=1 /UG=Bt.14648 /UG_TITLE=Transcribed sequence with moderate similarity to protein ref:NP_115857.1 (H.sapiens) aspartate beta-hydroxylase, isoform b; junctate; junctin isoform 1; aspartylasparaginyl-beta-hydroxylase; peptide-aspartate beta-dioxygenase; humbug (Homo sapiens)	CB172626	Bt.14648	Bt.46037	chr14:26031216-26031690 (+) // 97.52 //	aspartate beta-hydroxylase		---	full length	ENSBTAG00000026283	286771	Q28056 /// Q29RR2	EC:1.14.11.16	---	NP_777182	NM_174757	0018193 // peptidyl-amino acid modification // inferred from electronic annotation /// 0055114 // oxidation reduction // inferred from electronic annotation	0005783 // endoplasmic reticulum // inferred from electronic annotation /// 0005789 // endoplasmic reticulum membrane // inferred from electronic annotation /// 0016020 // membrane // inferred from electronic annotation /// 0016021 // integral to membrane // inferred from electronic annotation /// 0030176 // integral to endoplasmic reticulum membrane // inferred from electronic annotation	0004597 // peptide-aspartate beta-dioxygenase activity // inferred from electronic annotation /// 0005488 // binding // inferred from electronic annotation /// 0005506 // iron ion binding // inferred from electronic annotation /// 0016491 // oxidoreductase activity // inferred from electronic annotation /// 0016702 // oxidoreductase activity, acting on single donors with incorporation of molecula…	---	---	AAI14063.1 // span:56-78 // numtm:1 /// ENSBTAP00000044438 // span:56-78 // numtm:1	This probe set was annotated using the Matching Probes based pipeline to a Entrez Gene identifier using 2 transcripts. // false // Matching Probes // A	BC114062(10),ENSBTAT00000047216(9)
Bt.1465.1.S1_at	LOC520580	610.629	1566.26	512.061	809.549	139.861	Bt.1465.1	gb:CB172024 /DB_XREF=gi:28158152 /DB_XREF=YGK602699467.R1 /TID=Bt.1465.1 /CNT=55 /FEA=EST /TIER=Stack /STK=15 /UG=Bt.1465 /UG_TITLE=Transcribed sequence with strong similarity to protein pir:A55262 (H.sapiens) A55262 protein kinase	CB172024	Bt.1465	Bt.1465	chr11:94154255-94158729 (-) // 97.4 //	cyclin-dependent kinase 9		---	full length	ENSBTAG00000004695	520580	Q5EAB2	---	---	NP_001014935	NM_001014935	0006350 // transcription // inferred from electronic annotation /// 0006355 // regulation of transcription, DNA-dependent // inferred from electronic annotation /// 0006468 // protein amino acid phosphorylation // inferred from electronic annotation	0005634 // nucleus // inferred from electronic annotation	0000166 // nucleotide binding // inferred from electronic annotation /// 0004672 // protein kinase activity // inferred from electronic annotation /// 0004674 // protein serine/threonine kinase activity // inferred from electronic annotation /// 0004693 // cyclin-dependent protein kinase activity // inferred from electronic annotation /// 0005524 // ATP binding // inferred from electronic annotat…	---	IPR001245 // Tyrosine protein kinase // 2.3E-23 /// IPR001245 // Tyrosine protein kinase // 2.3E-23	---	This probe set was annotated using the Matching Probes based pipeline to a Entrez Gene identifier using 6 transcripts. // false // Matching Probes // A	BC118194(11),BT020657(11),BT021882(11),ENSBTAT00000006162(11),ENSBTAT00000032763(11),NM_001014935(11)
Bt.1486.1.S1_at	DIDO1	8.46254	81.8609	34.3235	23.2135	73.9478	Bt.1486.1	gb:CF930027 /DB_XREF=gi:38278863 /DB_XREF=CF-02-R-H16 /TID=Bt.1486.1 /CNT=6 /FEA=EST /TIER=ConsEnd /STK=0 /UG=Bt.1486 /UG_TITLE=Transcribed sequences	CF930027	Bt.1486	Bt.14503	chr13:54848135-54848748 (+) // 70.77 //	death inducer-obliterator 1		---	full length	---	519826	Q1RMV3	---	---	NP_001069262	NM_001075794	---	---	0005515 // protein binding // inferred from electronic annotation /// 0008270 // zinc ion binding // inferred from electronic annotation /// 0046872 // metal ion binding // inferred from electronic annotation	---	---	---	This probe set was annotated using the Matching Probes based pipeline to a Entrez Gene identifier using 2 transcripts. // false // Matching Probes // A	BC114685(11),NM_001075794(11)
Bt.1493.1.S1_at	POLR1A	63.8609	274.454	87.6609	109.598	156.949	Bt.1493.1	gb:AW430190 /DB_XREF=gi:6961497 /DB_XREF=69336 /TID=Bt.1493.1 /CNT=15 /FEA=EST /TIER=ConsEnd /STK=0 /UG=Bt.1493 /UG_TITLE=Transcribed sequence with moderate similarity to protein ref:NP_056240.1 (H.sapiens) DKFZP586M0122 protein (Homo sapiens)	AW430190	Bt.1493	Bt.52712	chr11:46983152-46987445 (+) // 97.99 //	Polymerase (RNA) I polypeptide A, 194kDa		---	---	---	536316	---	---	---	XP_616442	XM_616442	---	---	---	---	---	---	This probe set was annotated using the Accession mapped clusters based pipeline to a UniGene identifier using 15 transcripts. // false // Accession mapped clusters // E	AV607544,AV607545,AW336026,AW336035,AW430190,AW430215,AW461943,BE750301,BI681793,BI847562,BI848658,BM087308,CK774590,CK955912,CK956106
Bt.1502.1.S1_at	---	96.4609	466.245	78.2609	148.461	157.176	Bt.1502.1	gb:AW430309 /DB_XREF=gi:6961616 /DB_XREF=69673 /TID=Bt.1502.1 /CNT=2 /FEA=EST /TIER=ConsEnd /STK=0 /UG=Bt.1502 /UG_TITLE=Transcribed sequences	AW430309	Bt.1502	Bt.34264	chr3:17233340-17233738 (-) // 91.51 //	---		---	est	---		---	---	---	---	---	---	---	---	---	---	---	This probe set was annotated using the Accession mapped clusters based pipeline to a UniGene identifier using 2 transcripts. // false // Accession mapped clusters // E	AW430309,BM087726
Bt.1523.1.S1_at	TOMM40	169.564	610.861	147.53	311.619	213.661	Bt.1523.1	gb:CK959202 /DB_XREF=gi:45473582 /DB_XREF=4099771 /CLONE=10BOV6_F18 /TID=Bt.1523.1 /CNT=22 /FEA=EST /TIER=Stack /STK=6 /UG=Bt.1523 /UG_TITLE=Transcribed sequence with strong similarity to protein sp:O96008 (H.sapiens) OM40_HUMAN Probable mitochondrial import receptor subunit TOM40 homolog	CK959202	Bt.1523	Bt.1523	chr18:49885425-49896505 (+) // 95.39 //	translocase of outer mitochondrial membrane 40 homolog (yeast)		---	full length	ENSBTAG00000001781	510219	Q1LZB5	---	---	NP_001068906	NM_001075438	0006810 // transport // inferred from electronic annotation /// 0006820 // anion transport // inferred from electronic annotation /// 0015031 // protein transport // inferred from electronic annotation	0005739 // mitochondrion // inferred from electronic annotation /// 0005741 // mitochondrial outer membrane // inferred from electronic annotation /// 0016020 // membrane // inferred from electronic annotation /// 0016021 // integral to membrane // inferred from electronic annotation	0008308 // voltage-gated anion channel activity // inferred from electronic annotation	---	---	---	This probe set was annotated using the Matching Probes based pipeline to a Entrez Gene identifier using 3 transcripts. // false // Matching Probes // A	BC116105(10),ENSBTAT00000032251(10),NM_001075438(10)
Bt.1529.2.A1_at	TSG118	59.661	274.114	101.661	115.661	145.484	Bt.1529.2	gb:AW430686 /DB_XREF=gi:6961993 /DB_XREF=70567 /TID=Bt.1529.2 /CNT=4 /FEA=EST /TIER=ConsEnd /STK=0 /UG=Bt.1529 /UG_TITLE=Transcribed sequence with weak similarity to protein ref:NP_075686.1 (M.musculus) TSG118.1 protein (Mus musculus)	AW430686	Bt.1529	Bt.16517	---	Testis-specific gene 118 protein		---	---	ENSBTAG00000019593	511442	A5D7J3	---	---	XP_588775	XM_588775	---	0005634 // nucleus // inferred from electronic annotation	---	---	---	---	This probe set was annotated using the Matching Probes based pipeline to a Entrez Gene identifier using 2 transcripts. // false // Matching Probes // A	BC140578(11),ENSBTAT00000037443(11)
Bt.15313.1.S1_at	INGX	115.661	347.157	93.6609	165.13	134.461	Bt.15313.1	gb:BP103246 /DB_XREF=gi:28305534 /DB_XREF=BP103246 /CLONE=ORCS24265 /TID=Bt.15313.1 /CNT=8 /FEA=mRNA /TIER=ConsEnd /STK=3 /LL=404141 /UG_GENE=ING1L /UG=Bt.15313 /UG_TITLE=similar to p32 protein	BP103246	Bt.15313	Bt.15313	chr27:12258047-12258697 (+) // 90.91 //	inhibitor of growth family, X-linked, pseudogene		---	---	---	404141	Q862R0	---	---	XP_879606	XM_874513	---	---	0005515 // protein binding // inferred from electronic annotation /// 0008270 // zinc ion binding // inferred from electronic annotation	---	---	---	This probe set was annotated using the Matching Probes based pipeline to a Entrez Gene identifier using 2 transcripts. // false // Matching Probes // A	AB098919(11),XM_874513(11)
Bt.15359.1.A1_at	---	8.07322	285.861	12.4928	12.4928	12.4928	Bt.15359.1	gb:BP107555 /DB_XREF=gi:28309843 /DB_XREF=BP107555 /CLONE=ORCS10926 /TID=Bt.15359.1 /CNT=1 /FEA=EST /TIER=ConsEnd /STK=1 /UG=Bt.15359 /UG_TITLE=Transcribed sequences	BP107555	Bt.15359	Bt.15359	chr3:96736572-96736852 (+) // 96.15 //	---		---	est	---		---	---	---	---	---	---	---	---	---	---	---	This probe set was annotated using the Accession mapped clusters based pipeline to a UniGene identifier using 1 transcripts. // false // Accession mapped clusters // E	BP107555
Bt.1539.1.S1_at	---	23.7494	107.79	45.551	189.262	51.7466	Bt.1539.1	gb:CK955117 /DB_XREF=gi:45469497 /DB_XREF=4095096 /CLONE=10BOV34_C23 /TID=Bt.1539.1 /CNT=34 /FEA=EST /TIER=Stack /STK=10 /UG=Bt.1539 /UG_TITLE=Transcribed sequence with weak similarity to protein pir:S22411 (H.sapiens) S22411 ganglioside M2 activator protein	CK955117	---	---	chr7:60787245-60800995 (-) // 99.91 //	---		---	---	---		---	---	---	---	---	---	---	---	---	---	---	This probe set was annotated using the Genome Consensus/Exemplar Overlap based pipeline to a ENSEMBL identifier using 1 transcripts. // false // Genome Consensus/Exemplar Overlap // C	GENSCAN00000010745
Bt.1540.1.S1_at	CWC15	2312.76	6138.66	1453.17	4643.46	2056.95	Bt.1540.1	gb:CB530649 /DB_XREF=gi:29392559 /DB_XREF=737455 /TID=Bt.1540.1 /CNT=23 /FEA=EST /TIER=Stack /STK=7 /UG=Bt.1540 /UG_TITLE=Transcribed sequence with strong similarity to protein ref:NP_057487.1 (H.sapiens) hypothetical protein HSPC148 (Homo sapiens)	CB530649	Bt.1540	Bt.1540	chr15:10010377-10019325 (-) // 95.56 //	CWC15 spliceosome-associated protein homolog (S. cerevisiae)		---	full length	ENSBTAG00000007913	535258	Q2KJD3	---	---	NP_001039864	NM_001046399	0000398 // nuclear mRNA splicing, via spliceosome // inferred from sequence or structural similarity /// 0000398 // nuclear mRNA splicing, via spliceosome // inferred from electronic annotation /// 0006397 // mRNA processing // inferred from electronic annotation /// 0008380 // RNA splicing // inferred from electronic annotation	0005634 // nucleus // inferred from sequence or structural similarity /// 0005681 // spliceosome // inferred from electronic annotation	0003723 // RNA binding // inferred from sequence or structural similarity	---	---	---	This probe set was annotated using the Matching Probes based pipeline to a Entrez Gene identifier using 3 transcripts. // false // Matching Probes // A	BC105398(11),ENSBTAT00000010403(11),NM_001046399(11)
Bt.1543.1.A1_at	NAMPT	238.461	1045.98	127.87	706.333	269.112	Bt.1543.1	gb:AW435987 /DB_XREF=gi:6971293 /DB_XREF=75262 /TID=Bt.1543.1 /CNT=4 /FEA=EST /TIER=ConsEnd /STK=0 /UG=Bt.1543 /UG_TITLE=Transcribed sequence with moderate similarity to protein pir:A55927 (H.sapiens) A55927 pre-B cell enhancing factor - human	AW435987	Bt.1543	Bt.33608	chr4:43966242-43966645 (+) // 94.13 //	Nicotinamide phosphoribosyltransferase		---	---	---	520472	A7E362	---	---	XP_883537	XM_878444	0009435 // NAD biosynthetic process // inferred from electronic annotation	0005737 // cytoplasm // inferred from electronic annotation	0047280 // nicotinamide phosphoribosyltransferase activity // inferred from electronic annotation	---	---	---	This probe set was annotated using the Accession mapped clusters based pipeline to a UniGene identifier using 4 transcripts. // false // Accession mapped clusters // E	AW435987,CB166396,CB431562,CK769319
Bt.15511.1.A1_at	FABP3	67.7308	178.261	48.3552	87.8567	21.889	Bt.15511.1	gb:BP109633 /DB_XREF=gi:28311921 /DB_XREF=BP109633 /CLONE=ORCS13460 /TID=Bt.15511.1 /CNT=1 /FEA=EST /TIER=ConsEnd /STK=1 /UG=Bt.15511 /UG_TITLE=Transcribed sequence	BP109633	Bt.15511	Bt.4758	chr2:110937500-110937771 (+) // 93.36 //	fatty acid binding protein 3, muscle and heart (mammary-derived growth inhibitor)		---	full length	---	281758	P10790 /// Q58DW1	---	---	NP_776738	NM_174313	0006656 // phosphatidylcholine biosynthetic process // inferred from electronic annotation /// 0006810 // transport // inferred from electronic annotation	0005737 // cytoplasm // inferred from electronic annotation /// 0005739 // mitochondrion // inferred from electronic annotation /// 0005759 // mitochondrial matrix // inferred from electronic annotation	0005215 // transporter activity // inferred from electronic annotation /// 0005488 // binding // inferred from electronic annotation /// 0008289 // lipid binding // inferred from electronic annotation	---	---	---	This probe set was annotated using the Matching Probes based pipeline to a Entrez Gene identifier using 1 transcripts. // false // Matching Probes // A	BT021486(10)
Bt.15527.1.A1_at	---	25.4536	52.3469	21.8183	24.9477	24.5569	Bt.15527.1	gb:BP107663 /DB_XREF=gi:28309951 /DB_XREF=BP107663 /CLONE=ORCS11048 /TID=Bt.15527.1 /CNT=3 /FEA=EST /TIER=ConsEnd /STK=1 /UG=Bt.15527 /UG_TITLE=Transcribed sequences	BP107663	---	---	chr11:98285940-98286207 (-) // 37.7 //	---		---	---	---		---	---	---	---	---	---	---	---	---	---	---	This probe set was annotated using the Design Representative Id based pipeline to a GenBank identifier using 1 transcripts. // false // Design Representative Id // R	BP107663
Bt.1555.1.S1_at	NEURL4	58.661	266.248	66.4804	104.061	139.468	Bt.1555.1	gb:AV601030 /DB_XREF=gi:9723347 /DB_XREF=AV601030 /CLONE=E1KI001H11 /TID=Bt.1555.1 /CNT=30 /FEA=EST /TIER=ConsEnd /STK=1 /UG=Bt.1555 /UG_TITLE=Transcribed sequence with strong similarity to protein ref:NP_115818.1 (H.sapiens) unknown protein (Homo sapiens)	AV601030	Bt.1555	Bt.1555	chr19:25942331-25947033 (-) // 96.03 //	neuralized homolog 4 (Drosophila)		---	---	---	528485	---	---	---	XP_606908	XM_606908	---	---	---	---	---	---	This probe set was annotated using the Matching Probes based pipeline to a Entrez Gene identifier using 1 transcripts. // false // Matching Probes // A	XM_606908(11)
Bt.1563.1.S1_at	TOB2	110.479	384.392	128.609	220.861	492.691	Bt.1563.1	gb:AW437750 /DB_XREF=gi:6973056 /DB_XREF=79166 /TID=Bt.1563.1 /CNT=8 /FEA=EST /TIER=ConsEnd /STK=0 /UG=Bt.1563 /UG_TITLE=Transcribed sequences	AW437750	Bt.1563	Bt.1563	chr5:111152843-111153253 (-) // 90.51 //	transducer of ERBB2, 2		---	full length	ENSBTAG00000015109	507934	A4FUY5	---	---	NP_001076856	NM_001083387	0010468 // regulation of gene expression // inferred from electronic annotation /// 0045671 // negative regulation of osteoclast differentiation // inferred from electronic annotation /// 0045778 // positive regulation of ossification // inferred from electronic annotation	---	0042809 // vitamin D receptor binding // inferred from electronic annotation	---	---	---	This probe set was annotated using the Matching Probes based pipeline to a Entrez Gene identifier using 3 transcripts. // false // Matching Probes // A	BC123446(11),ENSBTAT00000020105(11),NM_001083387(11)
Bt.15641.2.A1_at	DUS3L	83.4609	321.795	148.229	143.754	69.4297	Bt.15641.2	gb:CB425124 /DB_XREF=gi:29195855 /DB_XREF=600076 /TID=Bt.15641.2 /CNT=2 /FEA=EST /TIER=ConsEnd /STK=2 /UG=Bt.15641 /UG_TITLE=Transcribed sequence with weak similarity to protein ref:NP_060273.1 (H.sapiens) hypothetical protein FLJ20399 (Homo sapiens)	CB425124	Bt.15641	Bt.15641	chr7:17336923-17337342 (-) // 100.0 //	dihydrouridine synthase 3-like (S. cerevisiae)		---	---	ENSBTAG00000011842	508812	---	---	---	XP_887931	XM_882838	0008033 // tRNA processing // inferred from electronic annotation /// 0055114 // oxidation reduction // inferred from electronic annotation	---	0003676 // nucleic acid binding // inferred from electronic annotation /// 0003824 // catalytic activity // inferred from electronic annotation /// 0008270 // zinc ion binding // inferred from electronic annotation /// 0017150 // tRNA dihydrouridine synthase activity // inferred from electronic annotation /// 0050660 // FAD binding // inferred from electronic annotation	---	---	---	This probe set was annotated using the Matching Probes based pipeline to a Entrez Gene identifier using 2 transcripts. // false // Matching Probes // A	ENSBTAT00000015715(11),XM_882838(11)
Bt.1565.1.S1_at	ELL3	18.6871	165.759	10.5712	29.6045	18.449	Bt.1565.1	gb:CK776111 /DB_XREF=gi:42732361 /DB_XREF=967255 /TID=Bt.1565.1 /CNT=10 /FEA=EST /TIER=ConsEnd /STK=4 /UG=Bt.1565 /UG_TITLE=Transcribed sequence with moderate similarity to protein ref:NP_079441.1 (H.sapiens) hypothetical protein FLJ22637 (Homo sapiens)	CK776111	Bt.1565	Bt.45294	chr21:49016358-49017416 (+) // 97.81 //	elongation factor RNA polymerase II-like 3		---	full length	ENSBTAG00000032132	512648	Q2KI53	---	---	NP_001039591	NM_001046126	0006368 // RNA elongation from RNA polymerase II promoter // inferred from electronic annotation	0008023 // transcription elongation factor complex // inferred from electronic annotation	0003746 // translation elongation factor activity // inferred from electronic annotation /// 0016944 // RNA polymerase II transcription elongation factor activity // inferred from electronic annotation	---	---	---	This probe set was annotated using the Matching Probes based pipeline to a Entrez Gene identifier using 3 transcripts. // false // Matching Probes // A	BC112766(10),ENSBTAT00000022860(10),NM_001046126(10)
Bt.15670.1.S1_at	DEDD	546.461	1134	224.261	1303.56	314.614	Bt.15670.1	gb:CB467873 /DB_XREF=gi:29274258 /DB_XREF=733645 /TID=Bt.15670.1 /CNT=22 /FEA=EST /TIER=ConsEnd /STK=3 /UG=Bt.15670 /UG_TITLE=Transcribed sequence with strong similarity to protein ref:NP_127491.1 (H.sapiens) death effector domain-containing protein (Homo sapiens)	CB467873	Bt.15670	Bt.49301	chr3:8206686-8207758 (-) // 97.95 //	Death effector domain containing		---	full length	---	538428	A1L5A4 /// Q3ZCB7	---	---	NP_001029815	NM_001034643	0006917 // induction of apoptosis // inferred from electronic annotation /// 0016481 // negative regulation of transcription // inferred from electronic annotation /// 0042981 // regulation of apoptosis // inferred from electronic annotation	0005730 // nucleolus // inferred from electronic annotation /// 0005737 // cytoplasm // inferred from electronic annotation	0003677 // DNA binding // inferred from electronic annotation /// 0005515 // protein binding // inferred from electronic annotation	---	---	---	This probe set was annotated using the Accession mapped clusters based pipeline to a UniGene identifier using 22 transcripts. // false // Accession mapped clusters // E	AV606831,AW327024,AW327096,AW430555,AW478519,AW632501,BE478490,BI536748,BI541850,BI849638,BM256461,BM259003,CB167757,CB432556,CB438641,CB451753,CB465909,CB467873,CF764608,CK769570,CK772770,CK832081
Bt.15670.2.S1_at	DEDD	161.075	384.826	72.4609	334.138	127.367	Bt.15670.2	gb:BF605032 /DB_XREF=gi:11704111 /DB_XREF=271182 /TID=Bt.15670.2 /CNT=10 /FEA=EST /TIER=ConsEnd /STK=0 /UG=Bt.15670 /UG_TITLE=Transcribed sequence with strong similarity to protein ref:NP_127491.1 (H.sapiens) death effector domain-containing protein (Homo sapiens)	BF605032	Bt.15670	Bt.49301	chr3:8207762-8209529 (-) // 81.23 //	death effector domain containing		---	full length	ENSBTAG00000020154	538428	A1L5A4 /// Q3ZCB7	---	---	NP_001029815	NM_001034643	0006917 // induction of apoptosis // inferred from electronic annotation /// 0016481 // negative regulation of transcription // inferred from electronic annotation /// 0042981 // regulation of apoptosis // inferred from electronic annotation	0005730 // nucleolus // inferred from electronic annotation /// 0005737 // cytoplasm // inferred from electronic annotation	0003677 // DNA binding // inferred from electronic annotation /// 0005515 // protein binding // inferred from electronic annotation	---	---	---	This probe set was annotated using the Matching Probes based pipeline to a Entrez Gene identifier using 5 transcripts. // false // Matching Probes // A	BC102576(11),BT029891(11),ENSBTAT00000026845(11),ENSBTAT00000055730(11),NM_001034643(11)
Bt.15677.1.A1_at	---	262.284	945.661	398.689	444.287	629.361	Bt.15677.1	gb:BG223927 /DB_XREF=gi:12709448 /DB_XREF=1M0022G06 /TID=Bt.15677.1 /CNT=6 /FEA=EST /TIER=ConsEnd /STK=0 /UG=Bt.15677 /UG_TITLE=Transcribed sequence with strong similarity to protein ref:NP_060531.1 (H.sapiens) hypothetical protein FLJ10330 (Homo sapiens)	BG223927	Bt.15677	Bt.96736	---	---		---	---	---		---	---	---	---	---	---	---	---	---	---	---	This probe set was annotated using the Matching Probes based pipeline to a UniGene identifier using 1 transcripts. // false // Matching Probes // A	BC151657(11)
Bt.15696.1.S1_at	SELS	69.5867	2542.24	949.02	874.361	1037.79	Bt.15696.1	gb:CK770617 /DB_XREF=gi:42724711 /DB_XREF=958810 /TID=Bt.15696.1 /CNT=24 /FEA=EST /TIER=Stack /STK=6 /UG=Bt.15696 /UG_TITLE=Transcribed sequence with strong similarity to protein ref:NP_060915.1 (H.sapiens) AD-015 protein (Homo sapiens)	CK770617	Bt.15696	Bt.15696	chr21:6061839-6070994 (-) // 100.0 //	selenoprotein S		---	full length	---	512276	Q2KI76	---	---	NP_001039579	NM_001046114	0006886 // intracellular protein transport // inferred from electronic annotation /// 0006916 // anti-apoptosis // inferred from electronic annotation /// 0006954 // inflammatory response // inferred from electronic annotation /// 0006980 // redox signal response // inferred from electronic annotation /// 0006983 // ER overload response // inferred from electronic annotation /// 0009749 // respon…	0005783 // endoplasmic reticulum // inferred from electronic annotation /// 0005789 // endoplasmic reticulum membrane // inferred from electronic annotation /// 0016020 // membrane // inferred from electronic annotation /// 0016021 // integral to membrane // inferred from electronic annotation /// 0030176 // integral to endoplasmic reticulum membrane // inferred from electronic annotation /// 003…	0008430 // selenium binding // inferred from electronic annotation /// 0016209 // antioxidant activity // inferred from electronic annotation /// 0019899 // enzyme binding // inferred from electronic annotation	---	---	AAI12741.1 // span:26-48 // numtm:1 /// NP_001039579.2 // span:26-48 // numtm:1	This probe set was annotated using the Matching Probes based pipeline to a Entrez Gene identifier using 2 transcripts. // false // Matching Probes // A	BC112740(11),NM_001046114(11)
Bt.15703.1.S1_at	TOPORS	767.859	1873.33	590.661	647.684	1282.06	Bt.15703.1	gb:CK957671 /DB_XREF=gi:45472051 /DB_XREF=4098141 /CLONE=10BOV4_B20 /TID=Bt.15703.1 /CNT=9 /FEA=EST /TIER=ConsEnd /STK=2 /UG=Bt.15703 /UG_TITLE=Transcribed sequence with moderate similarity to protein ref:NP_005793.1 (H.sapiens) tumor protein p53-binding protein; topoisomerase I binding protein (Homo sapiens)	CK957671	Bt.15703	Bt.56498	chr8:9401329-9402640 (-) // 83.98 //	topoisomerase I binding, arginine/serine-rich		---	---	---	523321	---	---	---	XP_601617	XM_601617	---	---	0005515 // protein binding // inferred from electronic annotation /// 0008270 // zinc ion binding // inferred from electronic annotation	---	---	---	This probe set was annotated using the Matching Probes based pipeline to a Entrez Gene identifier using 1 transcripts. // false // Matching Probes // A	XM_601617(11)
Bt.15714.1.S1_at	C5H12orf41	155.1	1802.32	384.528	481.061	431.888	Bt.15714.1	gb:CK772125 /DB_XREF=gi:42726268 /DB_XREF=960562 /TID=Bt.15714.1 /CNT=12 /FEA=EST /TIER=ConsEnd /STK=2 /UG=Bt.15714 /UG_TITLE=Transcribed sequence with strong similarity to protein ref:NP_060292.1 (H.sapiens) hypothetical protein FLJ20436 (Homo sapiens)	CK772125	Bt.15714	Bt.15714	chr5:31836334-31837026 (+) // 100.0 //	chromosome 12 open reading frame 41 ortholog		---	full length	ENSBTAG00000002693	540194	Q2NL14	---	---	NP_001019742	NM_001024571	---	---	---	---	---	---	This probe set was annotated using the Matching Probes based pipeline to a Entrez Gene identifier using 5 transcripts. // false // Matching Probes // A	BC111221(11),BT021786(11),ENSBTAT00000003487(11),ENSBTAT00000003489(11),ENSBTAT00000053829(11)
Bt.15714.2.S1_a_at	C5H12orf41	104.027	522.799	60.1165	109.061	104.027	Bt.15714.2	gb:BF043248 /DB_XREF=gi:10760303 /DB_XREF=BP250016B20D3 /CLONE=BP250016B20D3 /TID=Bt.15714.2 /CNT=2 /FEA=EST /TIER=ConsEnd /STK=0 /UG=Bt.15714 /UG_TITLE=Transcribed sequence with strong similarity to protein ref:NP_060292.1 (H.sapiens) hypothetical protein FLJ20436 (Homo sapiens)	BF043248	Bt.15714	Bt.15714	chr5:31829476-31830175 (+) // 100.0 //	chromosome 12 open reading frame 41 ortholog		---	full length	ENSBTAG00000002693	540194	Q2NL14	---	---	NP_001019742	NM_001024571	---	---	---	---	---	---	This probe set was annotated using the Matching Probes based pipeline to a Entrez Gene identifier using 1 transcripts. // false // Matching Probes // A	ENSBTAT00000003487(11)
Bt.15722.1.S1_at	FBL	321.937	2403.66	905.361	920.5	818.439	Bt.15722.1	gb:CK775497 /DB_XREF=gi:42731747 /DB_XREF=966623 /TID=Bt.15722.1 /CNT=34 /FEA=EST /TIER=Stack /STK=9 /UG=Bt.15722 /UG_TITLE=Transcribed sequence with strong similarity to protein pir:A38712 (H.sapiens) A38712 fibrillarin (validated) - human	CK775497	Bt.15722	Bt.15722	chr18:51008809-51015731 (-) // 62.99 //	fibrillarin		---	---	ENSBTAG00000002579	538548	A6QLX2 /// Q25BC4	---	---	---	XR_042755	0006364 // rRNA processing // inferred from electronic annotation /// 0016074 // snoRNA metabolic process // inferred from electronic annotation	0005634 // nucleus // inferred from electronic annotation /// 0005730 // nucleolus // inferred from electronic annotation	0003723 // RNA binding // inferred from electronic annotation /// 0005515 // protein binding // inferred from electronic annotation	---	IPR001245 // Tyrosine protein kinase // 2.2E-5	---	This probe set was annotated using the Matching Probes based pipeline to a Entrez Gene identifier using 3 transcripts. // false // Matching Probes // A	AF491875(9),BC148117(11),ENSBTAT00000003340(11)
Bt.15754.1.S1_at	TIAL1	739.861	1563.31	661.639	899.311	1075.56	Bt.15754.1	gb:CK836940 /DB_XREF=gi:45069702 /DB_XREF=4062189 /CLONE=8BOV_13P23 /TID=Bt.15754.1 /CNT=28 /FEA=EST /TIER=Stack /STK=7 /UG=Bt.15754 /UG_TITLE=Transcribed sequence with strong similarity to protein sp:Q01085 (H.sapiens) TIAR_HUMAN Nucleolysin TIAR	CK836940	Bt.15754	Bt.15754	chr26:36516526-36521384 (-) // 93.36 //	TIA1 cytotoxic granule-associated RNA binding protein-like 1		---	---	ENSBTAG00000004080	614540	A1A4R7	---	---	XP_871761	XM_866668	0007281 // germ cell development // inferred from electronic annotation /// 0008284 // positive regulation of cell proliferation // inferred from electronic annotation /// 0017145 // stem cell division // inferred from electronic annotation	0005634 // nucleus // inferred from electronic annotation /// 0005737 // cytoplasm // inferred from electronic annotation	0000166 // nucleotide binding // inferred from electronic annotation /// 0003676 // nucleic acid binding // inferred from electronic annotation /// 0017091 // AU-rich element binding // inferred from electronic annotation	---	---	---	This probe set was annotated using the Matching Probes based pipeline to a Entrez Gene identifier using 3 transcripts. // false // Matching Probes // A	BC126842(11),ENSBTAT00000005331(9),XM_866668(9)
Bt.15767.1.A2_at	UGT1A1 /// UGT1A6	18.5391	89.0609	8.81368	240.863	41.9776	Bt.15767.1	gb:CB457033 /DB_XREF=gi:29263415 /DB_XREF=714359 /TID=Bt.15767.1 /CNT=29 /FEA=FLmRNA /TIER=Stack /STK=14 /LL=286792 /UG_GENE=UGT1A4 /UG=Bt.15767 /UG_TITLE=UDP glycosyltransferase 1 family, polypeptide A4 /FL=gb:AB008677.1 gb:NM_174762.1	CB457033	Bt.15767	Bt.15767	chr3:110209653-110210497 (+) // 37.12 // /// chr3:112709161-112715440 (-) // 61.04 //	UDP glucuronosyltransferase 1 family, polypeptide A1 /// UDP glucuronosyltransferase 1 family, polypeptide A6		---	full length	ENSBTAG00000026181		A7YWD3 /// O18736 /// Q3HUQ6 /// Q45TR1	EC:2.4.1.17	---	NP_001099106 /// NP_777187	NM_001105636 /// NM_174762	0008152 // metabolic process // inferred from electronic annotation	---	0016740 // transferase activity // inferred from electronic annotation /// 0016757 // transferase activity, transferring glycosyl groups // inferred from electronic annotation /// 0016758 // transferase activity, transferring hexosyl groups // inferred from electronic annotation	---	---	AAI34516.1 // span:492-514 // numtm:1 /// AAI51539.1 // span:5-22,488-510 // numtm:2 /// NP_001099106.1 // span:492-514 // numtm:1 /// ENSBTAP00000006163 // span:5-22,488-510 // numtm:2 /// ENSBTAP00000036928 // span:493-515 // numtm:1	This probe set was annotated using the Matching Probes based pipeline to a Entrez Gene identifier using 4 transcripts. // true // Matching Probes // A	BC134515(11),BC151538(11),NM_001105636(11),ENSBTAT00000006163(11),ENSBTAT00000037089(11)
Bt.15769.1.S1_at	USP38	18.168	721.316	212.061	212.061	701.218	Bt.15769.1	gb:CB464671 /DB_XREF=gi:29271056 /DB_XREF=725893 /TID=Bt.15769.1 /CNT=10 /FEA=EST /TIER=ConsEnd /STK=1 /UG=Bt.15769 /UG_TITLE=Transcribed sequences	CB464671	Bt.15769	Bt.46819	chr17:14983527-14984361 (-) // 98.82 //	ubiquitin specific peptidase 38		---	full length	ENSBTAG00000001356	534262	A6QLP6	EC:3.1.2.15	---	NP_001095637	NM_001102167	0006511 // ubiquitin-dependent protein catabolic process // inferred from electronic annotation /// 0019941 // modification-dependent protein catabolic process // inferred from electronic annotation	---	0004221 // ubiquitin thiolesterase activity // inferred from electronic annotation /// 0008233 // peptidase activity // inferred from electronic annotation /// 0008234 // cysteine-type peptidase activity // inferred from electronic annotation /// 0016787 // hydrolase activity // inferred from electronic annotation	---	---	---	This probe set was annotated using the Matching Probes based pipeline to a Entrez Gene identifier using 3 transcripts. // false // Matching Probes // A	BC148040(11),ENSBTAT00000001785(11),NM_001102167(11)
Bt.15770.1.S1_at	CSRP2BP	59.6679	549.018	163.261	113.523	81.4925	Bt.15770.1	gb:CK771607 /DB_XREF=gi:42725717 /DB_XREF=959955 /TID=Bt.15770.1 /CNT=28 /FEA=EST /TIER=ConsEnd /STK=4 /UG=Bt.15770 /UG_TITLE=Transcribed sequences	CK771607	Bt.15770	Bt.59304	chr13:39122936-39128558 (+) // 98.36 //	CSRP2 binding protein		---	---	---	541019	---	---	---	XP_614126	XM_614126	---	---	---	---	---	---	This probe set was annotated using the Accession mapped clusters based pipeline to a UniGene identifier using 28 transcripts. // false // Accession mapped clusters // E	AV605688,AV605689,AW418262,AW427622,AW445524,AW487193,AW652944,BE685500,BE753292,BE753298,BE754474,BE756220,BF044698,BF045547,BF602096,BI680991,BI682750,BI776035,BI848760,BI975987,BM256515,CB171760,CK727266,CK728257,CK771607,CK834724,CK960986,CK961293
Bt.15775.1.A1_at	DPH2	452.261	971.352	143.521	785.861	44.8006	Bt.15775.1	gb:AV602777 /DB_XREF=gi:9725103 /DB_XREF=AV602777 /CLONE=E1KI012C11 /TID=Bt.15775.1 /CNT=9 /FEA=EST /TIER=ConsEnd /STK=1 /UG=Bt.15775 /UG_TITLE=Transcribed sequence with strong similarity to protein pdb:1LBG (E. coli) B Chain B, Lactose Operon Repressor Bound To 21-Base Pair Symmetric Operator Dna, Alpha Carbons Only	AV602777	Bt.15775	Bt.15775	chr3:101848653-101849780 (-) // 61.68 //	DPH2 homolog (S. cerevisiae)		---	full length	ENSBTAG00000018888	768224	Q08DM2	---	---	NP_001071567	NM_001078099	---	---	0005515 // protein binding // inferred from electronic annotation	---	---	---	This probe set was annotated using the Matching Probes based pipeline to a Entrez Gene identifier using 3 transcripts. // false // Matching Probes // A	BT030476(11),ENSBTAT00000025143(11),NM_001078099(11)
Bt.15799.1.S1_at	SON	237.709	1472.05	675.861	549.426	1156.12	Bt.15799.1	gb:CK974401 /DB_XREF=gi:45492375 /DB_XREF=4105258 /CLONE=9BOV30_K09 /TID=Bt.15799.1 /CNT=23 /FEA=EST /TIER=Stack /STK=6 /UG=Bt.15799 /UG_TITLE=Transcribed sequence with strong similarity to protein pir:S26650 (H.sapiens) S26650 DNA-binding protein 5 - human	CK974401	Bt.15799	Bt.101558	chr1:1057149-1059075 (-) // 99.77 //	SON DNA binding protein		---	full length	ENSBTAG00000008482	516462	Q24JY0 /// Q59A30	---	---	NP_001077163	NM_001083694	---	0005622 // intracellular // inferred from electronic annotation	0003676 // nucleic acid binding // inferred from electronic annotation /// 0003677 // DNA binding // inferred from electronic annotation /// 0003723 // RNA binding // inferred from electronic annotation /// 0003725 // double-stranded RNA binding // inferred from electronic annotation /// 0005515 // protein binding // inferred from electronic annotation /// 0050733 // RS domain binding // inferred…	---	---	---	This probe set was annotated using the Matching Probes based pipeline to a Entrez Gene identifier using 2 transcripts. // false // Matching Probes // A	ENSBTAT00000011175(9),NM_001083694(9)
Bt.15836.1.S1_at	ANKRD1	52.4986	423.662	75.4609	585.061	42.5424	Bt.15836.1	gb:CB168998 /DB_XREF=gi:28155124 /DB_XREF=IMU602702645.R1 /TID=Bt.15836.1 /CNT=9 /FEA=EST /TIER=ConsEnd /STK=3 /UG=Bt.15836 /UG_TITLE=Transcribed sequence with strong similarity to protein pir:A57291 (H.sapiens) A57291 cytokine inducible nuclear protein C193 - human	CB168998	Bt.15836	Bt.49329	chr26:10554198-10558021 (+) // 98.75 //	ankyrin repeat domain 1 (cardiac muscle)		---	full length	ENSBTAG00000011734	510376	Q3ZBX7	---	---	NP_001029550	NM_001034378	0006357 // regulation of transcription from RNA polymerase II promoter // inferred from electronic annotation	0005634 // nucleus // inferred from electronic annotation /// 0005667 // transcription factor complex // inferred from electronic annotation /// 0005737 // cytoplasm // inferred from electronic annotation /// 0031674 // I band // inferred from electronic annotation	0003714 // transcription corepressor activity // inferred from electronic annotation /// 0005515 // protein binding // inferred from electronic annotation	---	---	---	This probe set was annotated using the Matching Probes based pipeline to a Entrez Gene identifier using 3 transcripts. // false // Matching Probes // A	BC103045(11),ENSBTAT00000015584(11),NM_001034378(11)
Bt.15854.1.A1_at	---	10.3186	231.448	99.6919	120.061	258.032	Bt.15854.1	gb:CB171206 /DB_XREF=gi:28157334 /DB_XREF=KRE602601086.R1 /TID=Bt.15854.1 /CNT=5 /FEA=EST /TIER=ConsEnd /STK=2 /UG=Bt.15854 /UG_TITLE=Transcribed sequences	CB171206	Bt.15854	Bt.77424	chr3:60387720-60388059 (+) // 83.09 //	---		---	est	---		---	---	---	---	---	---	---	---	---	---	---	This probe set was annotated using the Accession mapped clusters based pipeline to a UniGene identifier using 4 transcripts. // false // Accession mapped clusters // E	BM482622,CB171206,CB466428,CK727381
Bt.15856.1.S1_at	DSN1	433.461	1611.26	280.061	746.204	147.489	Bt.15856.1	gb:CK849148 /DB_XREF=gi:45212129 /DB_XREF=972009 /TID=Bt.15856.1 /CNT=9 /FEA=EST /TIER=ConsEnd /STK=2 /UG=Bt.15856 /UG_TITLE=Transcribed sequence with weak similarity to protein ref:NP_080129.1 (M.musculus) RIKEN cDNA 1700022L09 (Mus musculus)	CK849148	Bt.15856	Bt.15856	chr13:67304207-67317794 (-) // 99.6 //	DSN1, MIND kinetochore complex component, homolog (S. cerevisiae)		---	full length	ENSBTAG00000013915	508271	A6QQ81	---	---	NP_001093793	NM_001100323	---	0005634 // nucleus // inferred from electronic annotation /// 0005737 // cytoplasm // inferred from electronic annotation	---	---	---	---	This probe set was annotated using the Matching Probes based pipeline to a Entrez Gene identifier using 3 transcripts. // false // Matching Probes // A	BC149692(10),ENSBTAT00000034528(11),NM_001100323(10)
Bt.15867.1.S1_at	SERF2	7.63965	351.121	133.461	133.461	451.148	Bt.15867.1	gb:BE683727 /DB_XREF=gi:10070885 /DB_XREF=183644 /TID=Bt.15867.1 /CNT=6 /FEA=EST /TIER=ConsEnd /STK=0 /UG=Bt.15867 /UG_TITLE=Transcribed sequences	BE683727	Bt.15867	Bt.74111	chr21:48994750-48995136 (-) // 59.84 //	Small EDRK-rich factor 2		---	---	---	527852	---	---	---	XP_882742	XM_877649	---	---	---	---	---	---	This probe set was annotated using the Accession mapped clusters based pipeline to a UniGene identifier using 6 transcripts. // false // Accession mapped clusters // E	AW432059,BE683727,BF076244,CB419181,CB420246,CK836713
Bt.15887.2.S1_a_at	ZNRF1	881.861	2932.96	503.061	1023.46	1163.94	Bt.15887.2	gb:BE758011 /DB_XREF=gi:10172003 /DB_XREF=212612 /TID=Bt.15887.2 /CNT=17 /FEA=EST /TIER=ConsEnd /STK=0 /UG=Bt.15887 /UG_TITLE=Transcribed sequence with strong similarity to protein ref:NP_115644.1 (H.sapiens) hypothetical protein DKFZp434E229; hypothetical protein FLJ14846 (Homo sapiens)	BE758011	Bt.15887	Bt.62231	chr18:1322540-1409450 (+) // 92.78 //	zinc and ring finger 1		---	---	ENSBTAG00000034689	509076	---	---	---	XP_585964	XM_585964	---	---	0005515 // protein binding // inferred from electronic annotation /// 0008270 // zinc ion binding // inferred from electronic annotation	---	---	---	This probe set was annotated using the Matching Probes based pipeline to a Entrez Gene identifier using 1 transcripts. // false // Matching Probes // A	ENSBTAT00000049126(11)
Bt.15907.1.A1_at	MMACHC	14.4643	29.9382	13.3018	18.4321	15.0495	Bt.15907.1	gb:CB170097 /DB_XREF=gi:28156225 /DB_XREF=YIR603162866.R1 /TID=Bt.15907.1 /CNT=8 /FEA=EST /TIER=ConsEnd /STK=2 /UG=Bt.15907 /UG_TITLE=Transcribed sequence with moderate similarity to protein pir:T12462 (H.sapiens) T12462 hypothetical protein DKFZp564I122.1 - human	CB170097	Bt.15907	Bt.15907	chr3:98381832-98382399 (-) // 87.34 //	Methylmalonic aciduria (cobalamin deficiency) cblC type, with homocystinuria		---	full length	---	513433	Q2YDN7 /// Q5E9C8	---	---	NP_001015588	NM_001015588	---	---	0031419 // cobalamin binding // inferred from electronic annotation /// 0050897 // cobalt ion binding // inferred from electronic annotation	---	---	---	This probe set was annotated using the Accession mapped clusters based pipeline to a UniGene identifier using 7 transcripts. // false // Accession mapped clusters // E	BM435466,BM446423,BP101027,BP102078,CB170097,CB222479,CB223252
Bt.15916.1.S1_at	CTCF	746.176	2191.06	629.661	1559.79	950.461	Bt.15916.1	gb:CK776474 /DB_XREF=gi:42732724 /DB_XREF=967627 /TID=Bt.15916.1 /CNT=16 /FEA=EST /TIER=ConsEnd /STK=5 /UG=Bt.15916 /UG_TITLE=Transcribed sequence with strong similarity to protein sp:P49711 (H.sapiens) CTCF_HUMAN Transcriptional repressor CTCF	CK776474	Bt.15916	Bt.39754	chr18:32372436-32373912 (+) // 96.85 //	CCCTC-binding factor (zinc finger protein)		---	full length	ENSBTAG00000013757	517097	Q08DH9 /// Q865P7	---	---	NP_001069216	NM_001075748	0006306 // DNA methylation // inferred from electronic annotation /// 0006349 // genetic imprinting // inferred from electronic annotation /// 0006355 // regulation of transcription, DNA-dependent // inferred from electronic annotation /// 0010216 // maintenance of DNA methylation // inferred from electronic annotation /// 0045893 // positive regulation of transcription, DNA-dependent // inferred…	0005622 // intracellular // inferred from electronic annotation /// 0005634 // nucleus // inferred from electronic annotation	0003676 // nucleic acid binding // inferred from electronic annotation /// 0003677 // DNA binding // inferred from electronic annotation /// 0003700 // transcription factor activity // inferred from electronic annotation /// 0005515 // protein binding // inferred from electronic annotation /// 0008270 // zinc ion binding // inferred from electronic annotation	---	---	---	This probe set was annotated using the Matching Probes based pipeline to a Entrez Gene identifier using 3 transcripts. // false // Matching Probes // A	BC123741(11),ENSBTAT00000018279(11),NM_001075748(11)
Bt.1595.1.S1_at	CROP	1022.79	3397.39	1654.6	2149.06	1977.43	Bt.1595.1	gb:BI898728 /DB_XREF=gi:16186803 /DB_XREF=480457 /TID=Bt.1595.1 /CNT=8 /FEA=EST /TIER=ConsEnd /STK=0 /UG=Bt.1595 /UG_TITLE=Transcribed sequence with weak similarity to protein ref:NP_057103.1 (H.sapiens) CGI-74 protein; CGI-59 protein (Homo sapiens)	BI898728	Bt.1595	Bt.1595	chr19:37691441-37691863 (-) // 84.36 //	cisplatin resistance-associated overexpressed protein		---	full length	ENSBTAG00000002279	539955	Q3SX41	---	---	NP_001029856	NM_001034684	0006397 // mRNA processing // inferred from electronic annotation /// 0006915 // apoptosis // inferred from sequence or structural similarity /// 0006950 // response to stress // inferred from sequence or structural similarity /// 0008380 // RNA splicing // inferred from sequence or structural similarity /// 0008380 // RNA splicing // inferred from electronic annotation	0005634 // nucleus // inferred from sequence or structural similarity /// 0005634 // nucleus // inferred from electronic annotation /// 0016607 // nuclear speck // inferred from electronic annotation	0003677 // DNA binding // inferred from electronic annotation /// 0003729 // mRNA binding // inferred from sequence or structural similarity	---	---	---	This probe set was annotated using the Matching Probes based pipeline to a Entrez Gene identifier using 3 transcripts. // false // Matching Probes // A	BC104519(9),ENSBTAT00000002938(9),NM_001034684(9)
Bt.15965.1.S1_at	SOX15	267.061	587.979	24.8497	617.461	145.651	Bt.15965.1	gb:BP109466 /DB_XREF=gi:28311754 /DB_XREF=BP109466 /CLONE=ORCS13245 /TID=Bt.15965.1 /CNT=7 /FEA=EST /TIER=ConsEnd /STK=1 /UG=Bt.15965 /UG_TITLE=Transcribed sequence with moderate similarity to protein ref:NP_008873.1 (H.sapiens) SRY	BP109466	Bt.15965	Bt.15965	chr19:24211809-24212175 (-) // 80.0 //	SRY (sex determining region Y)-box 15		---	---	ENSBTAG00000005461	505878	---	---	---	XP_582242	XM_582242	---	0005634 // nucleus // inferred from electronic annotation	0003677 // DNA binding // inferred from electronic annotation	---	---	---	This probe set was annotated using the Matching Probes based pipeline to a Entrez Gene identifier using 2 transcripts. // false // Matching Probes // A	ENSBTAT00000007184(11),XM_582242(11)
Bt.15996.1.S1_at	ACSS1	27.7037	505.91	18.8017	247.736	191.996	Bt.15996.1	gb:NM_174746.2 /DB_XREF=gi:31340836 /GEN=ACAS2L /TID=Bt.15996.1 /CNT=68 /FEA=FLmRNA /TIER=FL+Stack /STK=9 /LL=282873 /UG=Bt.15996 /DEF=Bos taurus acetyl-Coenzyme A synthetase 2 (AMP forming)-like (ACAS2L), mRNA. /PROD=acetyl-CoA synthetase 2-like /FL=gb:NM_174746.2 gb:AB046741.1	NM_174746.2	Bt.15996	Bt.15996	chr13:43076598-43120704 (-) // 93.85 //	acyl-CoA synthetase short-chain family member 1		---	full length	ENSBTAG00000004281	282873	A4FUC5 /// Q9BEA3	EC:6.2.1.13	---	NP_777171	NM_174746	0006085 // acetyl-CoA biosynthetic process // inferred from electronic annotation /// 0008152 // metabolic process // inferred from electronic annotation	0005759 // mitochondrial matrix // inferred from electronic annotation	0003824 // catalytic activity // inferred from electronic annotation /// 0003987 // acetate-CoA ligase activity // inferred from electronic annotation /// 0016208 // AMP binding // inferred from electronic annotation	---	---	BAB21611.1 // span:154-176 // numtm:1 /// AAI14699.1 // span:154-176 // numtm:1 /// NP_777171.1 // span:154-176 // numtm:1 /// ENSBTAP00000005606 // span:57-79 // numtm:1	This probe set was annotated using the Matching Probes based pipeline to a Entrez Gene identifier using 4 transcripts. // false // Matching Probes // A	AB046741(11),BC114698(11),ENSBTAT00000005606(11),NM_174746(11)
Bt.15996.1.S2_at	---	27.8444	235.061	23.9493	91.8609	94.2648	Bt.15996.1	gb:CK849030 /DB_XREF=gi:45211902 /DB_XREF=971871 /TID=Bt.15996.1 /CNT=68 /FEA=FLmRNA /TIER=Stack /STK=16 /LL=282873 /UG_GENE=ACAS2L /UG=Bt.15996 /UG_TITLE=acetyl-Coenzyme A synthetase 2 (AMP forming)-like /FL=gb:NM_174746.2 gb:AB046741.1	CK849030	---	---	chr13:43076598-43120704 (-) // 93.85 //	---		---	---	---		---	---	---	---	---	---	---	---	---	---	---	This probe set was annotated using the Genome Consensus/Exemplar Overlap based pipeline to a ENSEMBL identifier using 1 transcripts. // false // Genome Consensus/Exemplar Overlap // C	GENSCAN00000023896,GENSCAN00000023900
Bt.16046.1.A1_at	LOC532798	161.661	1002.86	10.014	325.003	10.695	Bt.16046.1	gb:CB455181 /DB_XREF=gi:29261563 /DB_XREF=712306 /TID=Bt.16046.1 /CNT=3 /FEA=EST /TIER=ConsEnd /STK=2 /UG=Bt.16046 /UG_TITLE=Transcribed sequences	CB455181	Bt.16046	Bt.64718	chr28:414487-414851 (-) // 95.76 //	similar to Uncharacterized protein C1orf96		---	---	---	532798	---	---	---	XP_611981	XM_611981	---	---	---	---	---	---	This probe set was annotated using the Matching Probes based pipeline to a Entrez Gene identifier using 1 transcripts. // false // Matching Probes // A	XM_611981(10)
Bt.16047.1.S1_at	---	119.396	1622.18	150.251	598.861	53.2477	Bt.16047.1	gb:CB426310 /DB_XREF=gi:29198227 /DB_XREF=601485 /TID=Bt.16047.1 /CNT=18 /FEA=EST /TIER=ConsEnd /STK=1 /UG=Bt.16047 /UG_TITLE=Transcribed sequence with moderate similarity to protein ref:NP_542399.1 (H.sapiens) hypothetical protein MGC16386 (Homo sapiens)	CB426310	---	---	chr29:37411397-37416884 (-) // 99.18 //	---		---	---	---		---	---	---	---	---	---	---	---	---	---	---	This probe set was annotated using the Genome Consensus/Exemplar Overlap based pipeline to a ENSEMBL identifier using 1 transcripts. // false // Genome Consensus/Exemplar Overlap // C	GENSCAN00000031359
Bt.16051.1.S1_at	PPRC1	247.904	991.661	217.661	252.861	361.167	Bt.16051.1	gb:BP107456 /DB_XREF=gi:28309744 /DB_XREF=BP107456 /CLONE=ORCS10803 /TID=Bt.16051.1 /CNT=15 /FEA=EST /TIER=ConsEnd /STK=1 /UG=Bt.16051 /UG_TITLE=Transcribed sequence with strong similarity to protein pir:T00273 (H.sapiens) T00273 hypothetical protein KIAA0595 - human	BP107456	Bt.16051	Bt.55934	chr26:21411699-21418158 (-) // 98.8 //	peroxisome proliferator-activated receptor gamma, coactivator-related 1		---	---	ENSBTAG00000007427	513279	---	---	---	XP_590942	XM_590942	0032259 // methylation // inferred from electronic annotation	---	0000166 // nucleotide binding // inferred from electronic annotation /// 0003676 // nucleic acid binding // inferred from electronic annotation /// 0008168 // methyltransferase activity // inferred from electronic annotation	---	---	---	This probe set was annotated using the Matching Probes based pipeline to a Entrez Gene identifier using 2 transcripts. // false // Matching Probes // A	ENSBTAT00000032873(9),XM_590942(9)
Bt.16051.2.S1_a_at	PPRC1	137.261	405.132	88.9062	95.8667	172.977	Bt.16051.2	gb:AW659313 /DB_XREF=gi:7425140 /DB_XREF=96367 /TID=Bt.16051.2 /CNT=9 /FEA=EST /TIER=ConsEnd /STK=0 /UG=Bt.16051 /UG_TITLE=Transcribed sequence with strong similarity to protein pir:T00273 (H.sapiens) T00273 hypothetical protein KIAA0595 - human	AW659313	Bt.16051	Bt.55934	chr26:21412576-21415029 (-) // 95.73 //	peroxisome proliferator-activated receptor gamma, coactivator-related 1		---	---	ENSBTAG00000007427	513279	---	---	---	XP_590942	XM_590942	0032259 // methylation // inferred from electronic annotation	---	0000166 // nucleotide binding // inferred from electronic annotation /// 0003676 // nucleic acid binding // inferred from electronic annotation /// 0008168 // methyltransferase activity // inferred from electronic annotation	---	---	---	This probe set was annotated using the Matching Probes based pipeline to a Entrez Gene identifier using 2 transcripts. // false // Matching Probes // A	ENSBTAT00000032873(11),XM_590942(11)
Bt.1607.1.S1_at	LOC768238 /// LOC782307	79.2609	1261.55	505.534	224.061	99.1813	Bt.1607.1	gb:AV604814 /DB_XREF=gi:9735187 /DB_XREF=AV604814 /CLONE=E1KI025A10 /TID=Bt.1607.1 /CNT=32 /FEA=EST /TIER=ConsEnd /STK=1 /UG=Bt.1607 /UG_TITLE=Transcribed sequence with strong similarity to protein ref:NP_003556.1 (H.sapiens) unc-51-like kinase 1	AV604814	Bt.1607	Bt.91544	chr17:42329045-42330554 (+) // 97.41 //	hypothetical protein LOC768238 /// hypothetical LOC782307		---	full length	ENSBTAG00000033486 /// ENSBTAG00000033487		Q0II83	---	---	NP_001071581 /// XP_001250104	NM_001078113 /// XM_001250103	---	---	---	---	---	---	This probe set was annotated using the Genome Target Overlap based pipeline to a Entrez Gene identifier using 4 transcripts. // true // Genome Target Overlap // B	ENSBTAT00000047623,NM_001078113,GENSCAN00000013323,ENSBTAT00000047622,XM_001250103,GENSCAN00000013311
Bt.1607.2.S1_at	ULK1	24.7662	65.2409	19.6672	24.7662	43.6718	Bt.1607.2	gb:BG691794 /DB_XREF=gi:13933614 /DB_XREF=341148 /TID=Bt.1607.2 /CNT=6 /FEA=EST /TIER=ConsEnd /STK=0 /UG=Bt.1607 /UG_TITLE=Transcribed sequence with strong similarity to protein ref:NP_003556.1 (H.sapiens) unc-51-like kinase 1	BG691794	Bt.1607	Bt.82559	chr17:42326781-42329057 (+) // 99.88 //	unc-51-like kinase 1 (C. elegans)		---	---	ENSBTAG00000012987	526310	---	---	---	XP_604678	XM_604678	0006468 // protein amino acid phosphorylation // inferred from electronic annotation	---	0004674 // protein serine/threonine kinase activity // inferred from electronic annotation /// 0005524 // ATP binding // inferred from electronic annotation	---	IPR000687 // Protein of unknown function RIO1 // 0.0088 /// IPR000687 // Protein of unknown function RIO1 // 0.0088	---	This probe set was annotated using the Matching Probes based pipeline to a Entrez Gene identifier using 2 transcripts. // false // Matching Probes // A	ENSBTAT00000017268(10),XM_604678(10)
Bt.16093.1.S1_at	---	249.89	677.261	283.998	283.998	102.523	Bt.16093.1	gb:CB444819 /DB_XREF=gi:29235229 /DB_XREF=696027 /TID=Bt.16093.1 /CNT=18 /FEA=EST /TIER=ConsEnd /STK=1 /UG=Bt.16093 /UG_TITLE=Transcribed sequence with strong similarity to protein sp:Q9JJ80 (M.musculus) U170_MOUSE Hypothetical protein 2810470K21Rik	CB444819	---	---	chr9:33261382-33298860 (-) // 99.95 //	---		---	---	---		---	---	---	---	---	---	---	---	---	---	---	This probe set was annotated using the Genome Consensus/Exemplar Overlap based pipeline to a ENSEMBL identifier using 1 transcripts. // false // Genome Consensus/Exemplar Overlap // C	GENSCAN00000015134
Bt.16098.1.S1_at	EPHX3	180.378	480.261	99.5189	127.692	158.507	Bt.16098.1	gb:CK845998 /DB_XREF=gi:45206074 /DB_XREF=968449 /TID=Bt.16098.1 /CNT=5 /FEA=EST /TIER=ConsEnd /STK=2 /UG=Bt.16098 /UG_TITLE=Transcribed sequence with moderate similarity to protein ref:NP_079070.1 (H.sapiens) hypothetical protein FLJ22408 (Homo sapiens)	CK845998	Bt.16098	Bt.45281	chr7:8189513-8190515 (-) // 89.41 //	epoxide hydrolase 3		---	---	ENSBTAG00000020090	617882	---	---	---	XP_875305	XM_870212	---	---	0016787 // hydrolase activity // inferred from electronic annotation	---	---	ENSBTAP00000026765 // span:22-44 // numtm:1	This probe set was annotated using the Matching Probes based pipeline to a Entrez Gene identifier using 2 transcripts. // false // Matching Probes // A	BC151697(11),ENSBTAT00000026765(11)
Bt.16107.1.S1_at	---	86.7428	340.372	97.2609	110.807	186.33	Bt.16107.1	gb:BM251374 /DB_XREF=gi:17886966 /DB_XREF=BOTL0100005XE07R /TID=Bt.16107.1 /CNT=2 /FEA=EST /TIER=ConsEnd /STK=2 /UG=Bt.16107 /UG_TITLE=Transcribed sequences	BM251374	Bt.16107	Bt.16107	---	---		---	est	---		---	---	---	---	---	---	---	---	---	---	---	This probe set was annotated using the Accession mapped clusters based pipeline to a UniGene identifier using 2 transcripts. // false // Accession mapped clusters // E	BE755057,BM251374
Bt.16112.1.S1_at	PRMT5	449.525	2496.63	631.494	966.661	635.901	Bt.16112.1	gb:CK848277 /DB_XREF=gi:45210504 /DB_XREF=971018 /TID=Bt.16112.1 /CNT=26 /FEA=EST /TIER=Stack /STK=8 /UG=Bt.16112 /UG_TITLE=Transcribed sequence with strong similarity to protein pir:T03842 (H.sapiens) T03842 fission yeast Skb1 protein homolog - human	CK848277	Bt.16112	Bt.16112	chr10:23360703-23366461 (+) // 92.67 //	protein arginine methyltransferase 5		---	full length	ENSBTAG00000010890	515594	A7YW45	EC:2.1.1.- /// EC:2.1.1.125	---	NP_001098844	NM_001105374	0000387 // spliceosomal snRNP biogenesis // inferred from sequence or structural similarity /// 0006350 // transcription // inferred from electronic annotation /// 0006355 // regulation of transcription, DNA-dependent // inferred from electronic annotation /// 0016568 // chromatin modification // inferred from electronic annotation /// 0018216 // peptidyl-arginine methylation // inferred from seq…	0005634 // nucleus // inferred from electronic annotation /// 0005737 // cytoplasm // inferred from electronic annotation	0008168 // methyltransferase activity // inferred from electronic annotation /// 0008469 // histone-arginine N-methyltransferase activity // inferred from electronic annotation /// 0016740 // transferase activity // inferred from electronic annotation /// 0035243 // protein-arginine omega-N symmetric methyltransferase activity // inferred from sequence or structural similarity	---	---	---	This probe set was annotated using the Matching Probes based pipeline to a Entrez Gene identifier using 3 transcripts. // false // Matching Probes // A	BC134449(11),ENSBTAT00000014463(11),NM_001105374(11)
Bt.16119.1.S1_at	HECTD3	62.5936	543.861	154.871	151.461	289.093	Bt.16119.1	gb:CK847120 /DB_XREF=gi:45208305 /DB_XREF=969713 /TID=Bt.16119.1 /CNT=13 /FEA=EST /TIER=ConsEnd /STK=4 /UG=Bt.16119 /UG_TITLE=Transcribed sequence with strong similarity to protein ref:NP_078878.1 (H.sapiens) hypothetical protein FLJ21156 (Homo sapiens)	CK847120	Bt.16119	Bt.32841	chr3:98807964-98809568 (+) // 99.55 //	HECT domain containing 3		---	full length	ENSBTAG00000019013	513646	A5PJZ4	---	---	NP_001092431	NM_001098961	0006464 // protein modification process // inferred from electronic annotation /// 0019941 // modification-dependent protein catabolic process // inferred from electronic annotation /// 0030071 // regulation of mitotic metaphase/anaphase transition // inferred from electronic annotation	0005622 // intracellular // inferred from electronic annotation /// 0005680 // anaphase-promoting complex // inferred from electronic annotation	0005515 // protein binding // inferred from electronic annotation /// 0016881 // acid-amino acid ligase activity // inferred from electronic annotation	---	IPR004939 // Anaphase-promoting complex subunit 10 // 7.2E-5 /// IPR004939 // Anaphase-promoting complex subunit 10 // 1.3E-4	---	This probe set was annotated using the Matching Probes based pipeline to a Entrez Gene identifier using 3 transcripts. // false // Matching Probes // A	BC142295(11),ENSBTAT00000025307(11),NM_001098961(11)
Bt.16122.1.S1_at	SORD	14.6798	222.19	43.0718	265.394	26.5929	Bt.16122.1	gb:CK968996 /DB_XREF=gi:45486970 /DB_XREF=4084446 /CLONE=9BOV29_H07 /TID=Bt.16122.1 /CNT=25 /FEA=EST /TIER=ConsEnd /STK=0 /UG=Bt.16122 /UG_TITLE=Transcribed sequence with moderate similarity to protein sp:Q00796 (H.sapiens) DHSO_HUMAN Sorbitol dehydrogenase	CK968996	Bt.16122	Bt.16122	chr10:60592138-60626987 (-) // 88.58 //	sorbitol dehydrogenase		---	full length	ENSBTAG00000025496	508954	Q58D31	EC:1.1.1.14	---	NP_001032397	NM_001037320	0008152 // metabolic process // inferred from electronic annotation /// 0055114 // oxidation reduction // inferred from electronic annotation	---	0003824 // catalytic activity // inferred from electronic annotation /// 0003939 // L-iditol 2-dehydrogenase activity // inferred from electronic annotation /// 0005488 // binding // inferred from electronic annotation /// 0008270 // zinc ion binding // inferred from electronic annotation /// 0016491 // oxidoreductase activity // inferred from electronic annotation /// 0046872 // metal ion bindin…	---	---	---	This probe set was annotated using the Matching Probes based pipeline to a Entrez Gene identifier using 2 transcripts. // false // Matching Probes // A	BC122783(11),ENSBTAT00000035849(11)
Bt.16123.1.S1_at	SGK1	46.5388	3920.06	1022.06	1883.91	2081.11	Bt.16123.1	gb:BM285504 /DB_XREF=gi:17994530 /DB_XREF=524151 /TID=Bt.16123.1 /CNT=7 /FEA=EST /TIER=ConsEnd /STK=0 /UG=Bt.16123 /UG_TITLE=Transcribed sequence with strong similarity to protein sp:O00141 (H.sapiens) SGK_HUMAN Serinethreonine-protein kinase Sgk	BM285504	Bt.16123	Bt.16891	chr9:64660229-64668454 (-) // 92.77 //	serum/glucocorticoid regulated kinase 1		---	full length	ENSBTAG00000004269	515854	A7MB74	EC:2.7.1.-	---	NP_001095503	NM_001102033	0006468 // protein amino acid phosphorylation // inferred from electronic annotation /// 0006974 // response to DNA damage stimulus // inferred from electronic annotation	---	0000166 // nucleotide binding // inferred from electronic annotation /// 0004672 // protein kinase activity // inferred from electronic annotation /// 0004674 // protein serine/threonine kinase activity // inferred from electronic annotation /// 0005524 // ATP binding // inferred from electronic annotation /// 0016301 // kinase activity // inferred from electronic annotation /// 0016740 // transf…	---	IPR001245 // Tyrosine protein kinase // 5.7E-12	---	This probe set was annotated using the Matching Probes based pipeline to a Entrez Gene identifier using 3 transcripts. // false // Matching Probes // A	BC151374(11),ENSBTAT00000005592(11),NM_001102033(11)
Bt.16123.2.S1_a_at	SGK1	14.0533	1741.46	423.461	493.961	374.533	Bt.16123.2	gb:CF930129 /DB_XREF=gi:38279067 /DB_XREF=CF-02-R-N05 /TID=Bt.16123.2 /CNT=6 /FEA=EST /TIER=ConsEnd /STK=0 /UG=Bt.16123 /UG_TITLE=Transcribed sequence with strong similarity to protein sp:O00141 (H.sapiens) SGK_HUMAN Serinethreonine-protein kinase Sgk	CF930129	Bt.16123	Bt.16891	chr9:64660652-64663641 (-) // 99.92 //	serum/glucocorticoid regulated kinase 1		---	full length	ENSBTAG00000004269	515854	A7MB74	EC:2.7.1.-	---	NP_001095503	NM_001102033	0006468 // protein amino acid phosphorylation // inferred from electronic annotation /// 0006974 // response to DNA damage stimulus // inferred from electronic annotation	---	0000166 // nucleotide binding // inferred from electronic annotation /// 0004672 // protein kinase activity // inferred from electronic annotation /// 0004674 // protein serine/threonine kinase activity // inferred from electronic annotation /// 0005524 // ATP binding // inferred from electronic annotation /// 0016301 // kinase activity // inferred from electronic annotation /// 0016740 // transf…	---	IPR001245 // Tyrosine protein kinase // 5.7E-12	---	This probe set was annotated using the Matching Probes based pipeline to a Entrez Gene identifier using 3 transcripts. // false // Matching Probes // A	BC151374(11),ENSBTAT00000005592(11),NM_001102033(11)
Bt.16124.1.A1_at	---	9.35876	536.834	56.0344	210.061	9.97666	Bt.16124.1	gb:CB445634 /DB_XREF=gi:29252016 /DB_XREF=697003 /TID=Bt.16124.1 /CNT=3 /FEA=EST /TIER=ConsEnd /STK=2 /UG=Bt.16124 /UG_TITLE=Transcribed sequences	CB445634	---	---	chr26:1491545-1492117 (-) // 95.49 //	---		---	---	---		---	---	---	---	---	---	---	---	---	---	---	This probe set was annotated using the Design Representative Id based pipeline to a GenBank identifier using 1 transcripts. // false // Design Representative Id // R	CB445634
Bt.16124.2.S1_at	---	6.54086	292.261	43.0313	136.762	78.8158	Bt.16124.2	gb:CB418472 /DB_XREF=gi:29182562 /DB_XREF=591273 /TID=Bt.16124.2 /CNT=5 /FEA=EST /TIER=ConsEnd /STK=0 /UG=Bt.16124 /UG_TITLE=Transcribed sequences	CB418472	---	---	chr4:26042307-26042942 (-) // 99.22 // /// chr26:1492269-1492904 (-) // 99.22 // /// chr26:1494081-1494719 (-) // 99.53 //	---		---	---	---		---	---	---	---	---	---	---	---	---	---	---	This probe set was annotated using the Design Representative Id based pipeline to a GenBank identifier using 1 transcripts. // false // Design Representative Id // R	CB418472
Bt.16130.1.S1_at	APPBP2	196.707	1051.66	212.261	440.9	286.061	Bt.16130.1	gb:CB461883 /DB_XREF=gi:29268267 /DB_XREF=721912 /TID=Bt.16130.1 /CNT=3 /FEA=EST /TIER=ConsEnd /STK=1 /UG=Bt.16130 /UG_TITLE=Transcribed sequence with strong similarity to protein ref:NP_006371.2 (H.sapiens) amyloid beta precursor protein-binding protein 2; amyloid beta precursor protein	CB461883	Bt.16130	Bt.16130	chr19:8900848-8901355 (+) // 96.2 //	amyloid beta precursor protein (cytoplasmic tail) binding protein 2		---	---	ENSBTAG00000004489	505734	---	---	---	XP_582069	XM_582069	---	---	0005488 // binding // inferred from electronic annotation	---	IPR001440 // Tetratricopeptide TPR_1 // 4.1E-4 /// IPR001440 // Tetratricopeptide TPR_1 // 4.1E-4	---	This probe set was annotated using the Matching Probes based pipeline to a Entrez Gene identifier using 2 transcripts. // false // Matching Probes // A	ENSBTAT00000005887(11),XM_582069(11)
Bt.16140.1.A1_at	AGPAT5	66.4346	633.553	161.398	418.061	13.2592	Bt.16140.1	gb:CB538770 /DB_XREF=gi:29407714 /DB_XREF=776795 /TID=Bt.16140.1 /CNT=4 /FEA=EST /TIER=ConsEnd /STK=1 /UG=Bt.16140 /UG_TITLE=Transcribed sequences	CB538770	Bt.16140	Bt.23626	chr27:4073392-4073964 (+) // 98.79 //	1-acylglycerol-3-phosphate O-acyltransferase 5 (lysophosphatidic acid acyltransferase, epsilon)		---	full length	ENSBTAG00000004922	530414	Q0IID8	EC:2.3.1.51	---	NP_001069400	NM_001075932	0008152 // metabolic process // inferred from electronic annotation	0005739 // mitochondrion // inferred from electronic annotation	0003841 // 1-acylglycerol-3-phosphate O-acyltransferase activity // inferred from electronic annotation /// 0008415 // acyltransferase activity // inferred from electronic annotation /// 0016740 // transferase activity // inferred from electronic annotation	---	---	AAI22694.1 // span:13-35 // numtm:1 /// NP_001069400.1 // span:13-35 // numtm:1	This probe set was annotated using the Matching Probes based pipeline to a Entrez Gene identifier using 3 transcripts. // false // Matching Probes // A	BC122693(11),ENSBTAT00000006476(11),NM_001075932(11)
Bt.16142.2.S1_at	YWHAG	571.861	1778.31	415.346	1825.25	451.453	Bt.16142.2	gb:CB434763 /DB_XREF=gi:29215117 /DB_XREF=611432 /TID=Bt.16142.2 /CNT=3 /FEA=EST /TIER=ConsEnd /STK=0 /UG=Bt.16142 /UG_TITLE=Transcribed sequences	CB434763	Bt.16142	Bt.2814	chr25:33206743-33207317 (-) // 99.83 //	tyrosine 3-monooxygenase/tryptophan 5-monooxygenase activation protein, gamma polypeptide		---	full length	ENSBTAG00000004077	286862	A7Z057 /// P68252	---	---	NP_777218	NM_174793	0006605 // protein targeting // inferred from electronic annotation /// 0006605 // protein targeting // inferred from sequence or structural similarity /// 0045664 // regulation of neuron differentiation // inferred from sequence or structural similarity /// 0045664 // regulation of neuron differentiation // inferred from electronic annotation /// 0048167 // regulation of synaptic plasticity // i…	0005737 // cytoplasm // inferred from electronic annotation	0003779 // actin binding // inferred from sequence or structural similarity /// 0005080 // protein kinase C binding // inferred from electronic annotation /// 0005159 // insulin-like growth factor receptor binding // inferred from sequence or structural similarity /// 0005159 // insulin-like growth factor receptor binding // inferred from electronic annotation /// 0005515 // protein binding // in…	---	---	---	This probe set was annotated using the Matching Probes based pipeline to a Entrez Gene identifier using 3 transcripts. // false // Matching Probes // A	BC153255(9),ENSBTAT00000005327(9),NM_174793(9)
Bt.16188.1.S1_at	ADAMTS5	6.16613	36.1159	6.50828	22.4167	10.3164	Bt.16188.1	gb:CK945725 /DB_XREF=gi:45460105 /DB_XREF=4070041 /CLONE=10BOV18_H02 /TID=Bt.16188.1 /CNT=3 /FEA=EST /TIER=ConsEnd /STK=1 /UG=Bt.16188 /UG_TITLE=Transcribed sequences	CK945725	Bt.16188	Bt.13108	chr1:8760334-8760970 (+) // 99.84 //	ADAM metallopeptidase with thrombospondin type 1 motif, 5		---	---	ENSBTAG00000000648	286805	Q9TT92	---	---	XP_589193	XM_589193	0006508 // proteolysis // inferred from electronic annotation	0005576 // extracellular region // inferred from electronic annotation /// 0005578 // proteinaceous extracellular matrix // inferred from electronic annotation /// 0005634 // nucleus // inferred from electronic annotation /// 0005737 // cytoplasm // inferred from electronic annotation /// 0005886 // plasma membrane // inferred from electronic annotation	0004222 // metalloendopeptidase activity // inferred from electronic annotation /// 0008233 // peptidase activity // inferred from electronic annotation /// 0008237 // metallopeptidase activity // inferred from electronic annotation /// 0008270 // zinc ion binding // inferred from electronic annotation /// 0016787 // hydrolase activity // inferred from electronic annotation /// 0046872 // metal i…	---	IPR000884 // Thrombospondin, type I // 5.9E-7 /// IPR001590 // Peptidase M12B, ADAM/reprolysin // 7.0E-7 /// IPR001818 // Peptidase M10A and M12B, matrixin and adamalysin // 1.4E-4 /// IPR001818 // Peptidase M10A and M12B, matrixin and adamalysin // 1.4E-	---	This probe set was annotated using the Genome Target Overlap based pipeline to a Entrez Gene identifier using 2 transcripts. // false // Genome Target Overlap // B	AF192771,ENSBTAT00000000849
Bt.16252.1.A1_at	---	171.871	596.68	120.588	249.861	85.2572	Bt.16252.1	gb:CB455522 /DB_XREF=gi:29261904 /DB_XREF=712667 /TID=Bt.16252.1 /CNT=5 /FEA=EST /TIER=ConsEnd /STK=0 /UG=Bt.16252 /UG_TITLE=Transcribed sequence with strong similarity to protein sp:O14647 (H.sapiens) CHD2_HUMAN CHROMODOMAIN-HELICASE-DNA-BINDING PROTEIN 2	CB455522	---	---	chr21:15191197-15194924 (-) // 96.28 //	---		---	---	---		---	---	---	---	---	---	---	---	---	IPR006935 // Type III restriction enzyme, res subunit // 4.3E-5	---	This probe set was annotated using the Matching Probes based pipeline to a ENSEMBL identifier using 1 transcripts. // false // Matching Probes // A	GENSCAN00000009261(11)
Bt.16252.2.S1_at	---	80.9262	175.661	47.2657	89.8988	68.4878	Bt.16252.2	gb:CB426115 /DB_XREF=gi:29197835 /DB_XREF=601257 /TID=Bt.16252.2 /CNT=3 /FEA=EST /TIER=ConsEnd /STK=0 /UG=Bt.16252 /UG_TITLE=Transcribed sequence with strong similarity to protein sp:O14647 (H.sapiens) CHD2_HUMAN CHROMODOMAIN-HELICASE-DNA-BINDING PROTEIN 2	CB426115	---	---	chr21:15207099-15214490 (-) // 100.0 //	---		---	---	---		---	---	---	---	---	---	---	---	---	IPR006935 // Type III restriction enzyme, res subunit // 4.3E-5	---	This probe set was annotated using the Matching Probes based pipeline to a ENSEMBL identifier using 1 transcripts. // false // Matching Probes // A	GENSCAN00000009261(11)
Bt.16262.1.S1_at	AKAP1	202.884	472.203	207.059	402.261	109.017	Bt.16262.1	gb:BF602709 /DB_XREF=gi:11700006 /DB_XREF=268103 /TID=Bt.16262.1 /CNT=8 /FEA=EST /TIER=ConsEnd /STK=0 /UG=Bt.16262 /UG_TITLE=Transcribed sequences	BF602709	Bt.16262	Bt.88299	chr19:7399500-7400205 (+) // 88.78 // /// chr19:7229980-7230685 (-) // 88.78 //	A kinase (PRKA) anchor protein 1		---	---	ENSBTAG00000025320 /// ENSBTAG00000034732	532072	---	---	---	XP_610582	XM_610582	---	---	0003723 // RNA binding // inferred from electronic annotation	---	---	XP_610582.3 // span:7-26 // numtm:1 /// ENSBTAP00000046102 // span:7-26 // numtm:1 /// ENSBTAP00000046086 // span:7-26 // numtm:1	This probe set was annotated using the Matching Probes based pipeline to a Entrez Gene identifier using 2 transcripts. // false // Matching Probes // A	ENSBTAT00000049153(11),XM_610582(11)
Bt.16296.1.A1_at	ATP2A2	145.461	344.376	19.4903	563.184	54.2616	Bt.16296.1	gb:CB453612 /DB_XREF=gi:29259994 /DB_XREF=709492 /TID=Bt.16296.1 /CNT=2 /FEA=EST /TIER=ConsEnd /STK=2 /UG=Bt.16296 /UG_TITLE=Transcribed sequence with strong similarity to protein sp:P16615 (H.sapiens) ATA2_HUMAN Sarcoplasmicendoplasmic reticulum calcium ATPase 2	CB453612	Bt.16296	Bt.24649	chr17:51712896-51713177 (+) // 97.9 //	ATPase, Ca++ transporting, cardiac muscle, slow twitch 2		---	---	ENSBTAG00000001398	540568	Q5MA64	---	---	XP_612129	XM_612129	0002026 // regulation of the force of heart contraction // inferred from electronic annotation /// 0006754 // ATP biosynthetic process // inferred from electronic annotation /// 0006812 // cation transport // inferred from electronic annotation /// 0006874 // cellular calcium ion homeostasis // inferred from electronic annotation /// 0006984 // ER-nuclear signaling pathway // inferred from electr…	0005792 // microsome // inferred from electronic annotation /// 0016020 // membrane // inferred from electronic annotation /// 0016021 // integral to membrane // inferred from electronic annotation	0000166 // nucleotide binding // inferred from electronic annotation /// 0003824 // catalytic activity // inferred from electronic annotation /// 0005388 // calcium-transporting ATPase activity // inferred from electronic annotation /// 0005515 // protein binding // inferred from electronic annotation /// 0005524 // ATP binding // inferred from electronic annotation /// 0015662 // ATPase activity…	---	IPR013200 // Haloacid dehalogenase-like hydrolase, type 3 // 4.9E-4 /// IPR013200 // Haloacid dehalogenase-like hydrolase, type 3 // 4.9E-4	XP_612129.2 // span:60-79,84-106,260-279,299-321,759-781,836-858,930-949 // numtm:7 /// GENSCAN00000039097 // span:137-156,161-183,337-356,376-398,837-859,914-936,1008-1027 // numtm:7 /// ENSBTAP00000001838 // span:60-79,84-106,260-279,299-321,759-781,836-858,930-952,1013-1030 // numtm:8	This probe set was annotated using the Matching Probes based pipeline to a Entrez Gene identifier using 2 transcripts. // false // Matching Probes // A	ENSBTAT00000001838(9),XM_612129(9)
Bt.16305.1.A1_at	---	4.21746	16.908	4.75539	4.75539	4.75539	Bt.16305.1	gb:CB420112 /DB_XREF=gi:29185850 /DB_XREF=593031 /TID=Bt.16305.1 /CNT=1 /FEA=EST /TIER=ConsEnd /STK=1 /UG=Bt.16305 /UG_TITLE=Transcribed sequences	CB420112	Bt.16305	Bt.92821	chr15:49617950-49618230 (-) // 97.55 //	---		---	est	---		---	---	---	---	---	---	---	---	---	---	---	This probe set was annotated using the Accession mapped clusters based pipeline to a UniGene identifier using 1 transcripts. // false // Accession mapped clusters // E	CB420112
Bt.16306.1.A1_at	SFRS11	4.858	29.6045	4.58148	6.30969	7.4201	Bt.16306.1	gb:CB420130 /DB_XREF=gi:29185885 /DB_XREF=593051 /TID=Bt.16306.1 /CNT=1 /FEA=EST /TIER=ConsEnd /STK=1 /UG=Bt.16306 /UG_TITLE=Transcribed sequence with strong similarity to protein pir:A40988 (H.sapiens) A40988 54K arginine-rich nuclear protein - human	CB420130	Bt.16306	Bt.48320	chr3:75929136-75929422 (-) // 99.65 //	Splicing factor, arginine/serine-rich 11		---	full length	---	513451	Q0VCC4 /// Q148M1	---	---	NP_001069089	NM_001075621	---	0005634 // nucleus // inferred from electronic annotation	0000166 // nucleotide binding // inferred from electronic annotation /// 0003676 // nucleic acid binding // inferred from electronic annotation	---	---	---	This probe set was annotated using the Accession mapped clusters based pipeline to a UniGene identifier using 1 transcripts. // false // Accession mapped clusters // E	CB420130
Bt.16314.1.S1_at	CHD1	16.3764	866.943	286.261	335.045	350.235	Bt.16314.1	gb:CB453420 /DB_XREF=gi:29259802 /DB_XREF=708398 /TID=Bt.16314.1 /CNT=16 /FEA=EST /TIER=ConsEnd /STK=2 /UG=Bt.16314 /UG_TITLE=Transcribed sequence with strong similarity to protein sp:O14646 (H.sapiens) CHD1_HUMAN CHROMODOMAIN-HELICASE-DNA-BINDING PROTEIN 1	CB453420	Bt.16314	Bt.19645	chr7:88408264-88409308 (-) // 99.81 //	chromodomain helicase DNA binding protein 1		---	---	---	505123	---	---	---	XP_581363	XM_581363	0006333 // chromatin assembly or disassembly // inferred from electronic annotation	0000785 // chromatin // inferred from electronic annotation /// 0005634 // nucleus // inferred from electronic annotation	0003677 // DNA binding // inferred from electronic annotation /// 0003682 // chromatin binding // inferred from electronic annotation /// 0004386 // helicase activity // inferred from electronic annotation /// 0005524 // ATP binding // inferred from electronic annotation	---	IPR006935 // Type III restriction enzyme, res subunit // 6.1E-5	---	This probe set was annotated using the Matching Probes based pipeline to a Entrez Gene identifier using 1 transcripts. // false // Matching Probes // A	XM_581363(11)
Bt.16328.1.A1_at	LOC767868	10.5854	67.7869	17.5119	27.4274	32.0463	Bt.16328.1	gb:CB172608 /DB_XREF=gi:28158736 /DB_XREF=UMJ603014444.R1 /TID=Bt.16328.1 /CNT=8 /FEA=EST /TIER=ConsEnd /STK=0 /UG=Bt.16328 /UG_TITLE=Transcribed sequence with weak similarity to protein ref:NP_085116.1 (H.sapiens) hypothetical protein FLJ21628 (Homo sapiens)	CB172608	Bt.16328	Bt.64910	chr24:20872203-20881690 (-) // 99.9 //	hypothetical protein LOC767868		---	---	---	767868	Q2NKV4	---	---	---	XR_042749	---	0005622 // intracellular // inferred from electronic annotation	0003676 // nucleic acid binding // inferred from electronic annotation /// 0008270 // zinc ion binding // inferred from electronic annotation	---	---	---	This probe set was annotated using the Matching Probes based pipeline to a Entrez Gene identifier using 1 transcripts. // false // Matching Probes // A	XR_042749(11)
Bt.1633.1.S1_at	EIF1AD	49.0154	1054.06	140.95	303.576	269.061	Bt.1633.1	gb:CK776367 /DB_XREF=gi:42732617 /DB_XREF=967516 /TID=Bt.1633.1 /CNT=23 /FEA=EST /TIER=Stack /STK=6 /UG=Bt.1633 /UG_TITLE=Transcribed sequence with strong similarity to protein ref:NP_115701.1 (H.sapiens) hypothetical protein MGC11102 (Homo sapiens)	CK776367	Bt.1633	Bt.1633	chr29:38292310-38295607 (-) // 96.77 //	eukaryotic translation initiation factor 1A domain containing		---	full length	ENSBTAG00000020186	615726	Q58CY2	---	---	NP_001069861	NM_001076393	0006413 // translational initiation // inferred from electronic annotation	---	0003723 // RNA binding // inferred from electronic annotation /// 0003743 // translation initiation factor activity // inferred from electronic annotation	---	---	---	This probe set was annotated using the Matching Probes based pipeline to a Entrez Gene identifier using 3 transcripts. // false // Matching Probes // A	BC120113(10),ENSBTAT00000026889(11),NM_001076393(10)
Bt.16330.1.A1_at	GRPEL2	141.061	342.485	30.9165	144.306	15.619	Bt.16330.1	gb:CB530683 /DB_XREF=gi:29392627 /DB_XREF=737495 /TID=Bt.16330.1 /CNT=3 /FEA=EST /TIER=ConsEnd /STK=3 /UG=Bt.16330 /UG_TITLE=Transcribed sequence with weak similarity to protein sp:Q9HAV7 (H.sapiens) GRE1_HUMAN GrpE protein homolog 1, mitochondrial precursor	CB530683	Bt.16330	Bt.16330	chr7:56778404-56778830 (+) // 97.93 // /// chr8:624335-624761 (-) // 97.24 //	GrpE-like 2, mitochondrial (E. coli)		---	full length	ENSBTAG00000019950	514599	Q0P5N5	---	---	NP_001069142	NM_001075674	0006457 // protein folding // inferred from electronic annotation	0005739 // mitochondrion // inferred from electronic annotation /// 0005759 // mitochondrial matrix // inferred from electronic annotation	0000774 // adenyl-nucleotide exchange factor activity // inferred from electronic annotation /// 0005515 // protein binding // inferred from electronic annotation /// 0042803 // protein homodimerization activity // inferred from electronic annotation /// 0051087 // chaperone binding // inferred from electronic annotation	---	---	---	This probe set was annotated using the Matching Probes based pipeline to a Entrez Gene identifier using 3 transcripts. // false // Matching Probes // A	BC119818(10),ENSBTAT00000026575(10),NM_001075674(10)
Bt.16337.1.A1_at	IER5	10.3186	1357.36	387.002	454.202	384.214	Bt.16337.1	gb:CB420317 /DB_XREF=gi:29186258 /DB_XREF=593261 /TID=Bt.16337.1 /CNT=9 /FEA=EST /TIER=Stack /STK=7 /UG=Bt.16337 /UG_TITLE=Transcribed sequence with moderate similarity to protein ref:NP_057629.1 (H.sapiens) immediate early response 5 (Homo sapiens)	CB420317	Bt.16337	Bt.9113	---	immediate early response 5		---	---	---	523618	---	---	---	XP_601920	XM_601920	---	---	---	---	---	---	This probe set was annotated using the Matching Probes based pipeline to a Entrez Gene identifier using 1 transcripts. // false // Matching Probes // A	XM_601920(11)
Bt.16353.1.A1_at	C20H5ORF22	12.7532	40.5051	11.8919	14.2723	11.1567	Bt.16353.1	gb:CB419709 /DB_XREF=gi:29185041 /DB_XREF=592586 /TID=Bt.16353.1 /CNT=1 /FEA=EST /TIER=ConsEnd /STK=1 /UG=Bt.16353 /UG_TITLE=Transcribed sequence	CB419709	Bt.16353	Bt.48325	chr20:41410430-41410712 (+) // 98.6 //	chromosome 5 open reading frame 22 ortholog		---	full length	ENSBTAG00000017569	529881	Q1RMV5	---	---	NP_001069395	NM_001075927	---	---	---	---	---	---	This probe set was annotated using the Matching Probes based pipeline to a Entrez Gene identifier using 2 transcripts. // false // Matching Probes // A	BC114683(11),ENSBTAT00000023356(11)
Bt.16360.1.A1_at	PRPF4	519.461	1263	351.999	1194.2	146.625	Bt.16360.1	gb:CK849103 /DB_XREF=gi:45212040 /DB_XREF=971957 /TID=Bt.16360.1 /CNT=22 /FEA=EST /TIER=Stack /STK=7 /UG=Bt.16360 /UG_TITLE=Transcribed sequence with weak similarity to protein ref:NP_060785.2 (H.sapiens) F-box protein FBW7, isoform 2; hypothetical protein FLJ11071; F-box protein FBW7; F-box protein SEL-10; homolog of C elegans sel-10; archipelago, Drosophila, homolog of (Homo sapiens)	CK849103	Bt.16360	Bt.16360	chr8:84948273-84951038 (-) // 97.92 //	PRP4 pre-mRNA processing factor 4 homolog (yeast)		---	full length	ENSBTAG00000004571	508735	Q3MHE2	---	---	NP_001029502	NM_001034330	0006397 // mRNA processing // inferred from electronic annotation /// 0008380 // RNA splicing // inferred from electronic annotation	0005634 // nucleus // inferred from electronic annotation /// 0005681 // spliceosome // inferred from electronic annotation /// 0016607 // nuclear speck // inferred from electronic annotation	---	---	---	---	This probe set was annotated using the Matching Probes based pipeline to a Entrez Gene identifier using 3 transcripts. // false // Matching Probes // A	BC105270(11),ENSBTAT00000006004(11),NM_001034330(11)
Bt.16383.1.A1_at	MED12 /// TMOD2	7.56857	65.8663	11.1555	47.6422	6.65677	Bt.16383.1	gb:CB440375 /DB_XREF=gi:29226330 /DB_XREF=690654 /TID=Bt.16383.1 /CNT=2 /FEA=EST /TIER=ConsEnd /STK=2 /UG=Bt.16383 /UG_TITLE=Transcribed sequence with weak similarity to protein sp:P10266 (H.sapiens) POL1_HUMAN Endogenous retrovirus HERV-K10 putative pol polyprotein (Includes: Reverse transcriptase ; Endonuclease)	CB440375	Bt.16383	Bt.45486	chr1:129436007-129436288 (+) // 98.25 // /// chr2:75584069-75584350 (+) // 98.25 // /// chr3:113830590-113830868 (+) // 97.2 // /// chr3:8467951-8468229 (+) // 94.76 // /// chr3:7657874-7658153 (+) // 94.76 // /// chr8:34547513-34547794 (+) // 98.25 // //	mediator complex subunit 12 /// tropomodulin 2 (neuronal)		---	---	---		---	---	---	XP_599229 /// XP_610595	XM_599229 /// XM_610595	0006357 // regulation of transcription from RNA polymerase II promoter // inferred from electronic annotation	0000119 // mediator complex // inferred from electronic annotation	0016455 // RNA polymerase II transcription mediator activity // inferred from electronic annotation	---	---	---	This probe set was annotated using the Genome Target Overlap based pipeline to a Entrez Gene identifier using 4 transcripts. // true // Genome Target Overlap // B	GENSCAN00000047506,ENSBTAT00000018618,XM_610595,GENSCAN00000016487,ENSBTAT00000028464,XM_599229
Bt.16385.1.A1_at	HSD17B6	4.79731	30.6889	6.04845	6.81897	9.1273	Bt.16385.1	gb:CK948266 /DB_XREF=gi:45462646 /DB_XREF=4073128 /CLONE=10BOV24_K05 /TID=Bt.16385.1 /CNT=17 /FEA=EST /TIER=Stack /STK=9 /UG=Bt.16385 /UG_TITLE=Transcribed sequence with weak similarity to protein sp:Q92781 (H.sapiens) RDH1_HUMAN 11-cis retinol dehydrogenase	CK948266	Bt.16385	Bt.16385	chr5:55737882-55749594 (-) // 74.62 //	hydroxysteroid (17-beta) dehydrogenase 6 homolog (mouse)		---	full length	ENSBTAG00000011720	533086	Q3T001	---	---	NP_001030472 /// XP_001790207	NM_001035395 /// XM_001790155	0006629 // lipid metabolic process // inferred from electronic annotation /// 0008152 // metabolic process // inferred from electronic annotation /// 0008202 // steroid metabolic process // inferred from electronic annotation /// 0055114 // oxidation reduction // inferred from electronic annotation	0005783 // endoplasmic reticulum // inferred from electronic annotation /// 0005789 // endoplasmic reticulum membrane // inferred from electronic annotation /// 0005792 // microsome // inferred from electronic annotation /// 0016020 // membrane // inferred from electronic annotation	0003824 // catalytic activity // inferred from electronic annotation /// 0004303 // estradiol 17-beta-dehydrogenase activity // inferred from electronic annotation /// 0004745 // retinol dehydrogenase activity // inferred from electronic annotation /// 0005488 // binding // inferred from electronic annotation /// 0016491 // oxidoreductase activity // inferred from electronic annotation /// 005032…	---	---	---	This probe set was annotated using the Matching Probes based pipeline to a Entrez Gene identifier using 2 transcripts. // false // Matching Probes // A	BC102626(11),ENSBTAT00000015564(11)
Bt.16448.2.A1_a_at	SFRS2IP	89.2609	192.875	70.8741	70.8741	159.149	Bt.16448.2	gb:CK847186 /DB_XREF=gi:45208433 /DB_XREF=969791 /TID=Bt.16448.2 /CNT=1 /FEA=EST /TIER=ConsEnd /STK=1 /UG=Bt.16448 /UG_TITLE=Transcribed sequence with moderate similarity to protein ref:NP_004710.1 (H.sapiens) splicing factor, arginineserine-rich 2, interacting protein; SC35-interacting protein 1 (Homo sapiens)	CK847186	Bt.16448	Bt.39641	chr5:34436170-34438461 (+) // 99.84 //	splicing factor, arginine/serine-rich 2, interacting protein		---	---	ENSBTAG00000001810	538632	---	---	---	XP_581647	XM_581647	0006810 // transport // inferred from electronic annotation	0016020 // membrane // inferred from electronic annotation	0005215 // transporter activity // inferred from electronic annotation /// 0005515 // protein binding // inferred from electronic annotation /// 0008270 // zinc ion binding // inferred from electronic annotation	---	---	---	This probe set was annotated using the Matching Probes based pipeline to a Entrez Gene identifier using 2 transcripts. // false // Matching Probes // A	ENSBTAT00000002366(11),XM_581647(11)
Bt.16452.1.S1_at	PRRG2	47.2442	311.961	24.6673	60.261	43.1595	Bt.16452.1	gb:CK847774 /DB_XREF=gi:45209558 /DB_XREF=970446 /TID=Bt.16452.1 /CNT=14 /FEA=EST /TIER=Stack /STK=6 /UG=Bt.16452 /UG_TITLE=Transcribed sequence with moderate similarity to protein ref:NP_000942.1 (H.sapiens) proline-rich Gla	CK847774	Bt.16452	Bt.16452	chr18:53558358-53563913 (-) // 92.99 //	proline rich Gla (G-carboxyglutamic acid) 2		---	full length	ENSBTAG00000030563	511235	Q3T0N4	---	---	NP_001029574	NM_001034402	---	0005576 // extracellular region // inferred from electronic annotation	0005509 // calcium ion binding // inferred from electronic annotation /// 0005515 // protein binding // inferred from electronic annotation	---	---	AAI02321.1 // span:110-132 // numtm:1 /// NP_001029574.1 // span:110-132 // numtm:1 /// ENSBTAP00000019218 // span:112-134 // numtm:1	This probe set was annotated using the Matching Probes based pipeline to a Entrez Gene identifier using 3 transcripts. // false // Matching Probes // A	BC102320(11),ENSBTAT00000019218(11),NM_001034402(11)
Bt.16481.1.S1_at	ZNF350	10.0976	79.8609	28.3868	25.8922	13.4274	Bt.16481.1	gb:CB420953 /DB_XREF=gi:29187528 /DB_XREF=593946 /TID=Bt.16481.1 /CNT=5 /FEA=EST /TIER=ConsEnd /STK=0 /UG=Bt.16481 /UG_TITLE=Transcribed sequence with weak similarity to protein ref:NP_443092.1 (H.sapiens) kruppel-like zinc finger protein (Homo sapiens)	CB420953	Bt.16481	Bt.40961	chr18:55862539-55863945 (-) // 96.26 //	zinc finger protein 350		---	full length	ENSBTAG00000010046	515334	Q0VCB0	---	---	NP_001069176	NM_001075708	0006350 // transcription // inferred from electronic annotation /// 0006355 // regulation of transcription, DNA-dependent // inferred from electronic annotation	0005622 // intracellular // inferred from electronic annotation /// 0005634 // nucleus // inferred from electronic annotation /// 0016363 // nuclear matrix // inferred from electronic annotation	0003676 // nucleic acid binding // inferred from electronic annotation /// 0003677 // DNA binding // inferred from electronic annotation /// 0008270 // zinc ion binding // inferred from electronic annotation /// 0046872 // metal ion binding // inferred from electronic annotation	---	---	---	This probe set was annotated using the Matching Probes based pipeline to a Entrez Gene identifier using 3 transcripts. // false // Matching Probes // A	BC120263(10),ENSBTAT00000017478(10),NM_001075708(10)
Bt.16504.1.A1_at	SR140	35.3235	103.076	20.2751	38.8495	16.3454	Bt.16504.1	gb:CB420709 /DB_XREF=gi:29187042 /DB_XREF=593685 /TID=Bt.16504.1 /CNT=2 /FEA=EST /TIER=ConsEnd /STK=2 /UG=Bt.16504 /UG_TITLE=Transcribed sequence with weak similarity to protein pir:S52491 (H.sapiens) S52491 polyadenylate binding protein II - human	CB420709	Bt.16504	Bt.45650	chr1:120687115-120687393 (+) // 97.2 //	U2-associated SR140 protein		---	---	---	505019	Q148C6	---	---	XP_877060	XM_871967	---	---	---	---	---	---	This probe set was annotated using the Accession mapped clusters based pipeline to a UniGene identifier using 2 transcripts. // false // Accession mapped clusters // E	CB420709,CB420714
Bt.16510.1.A1_at	---	36.9237	94.5966	12.7532	85.1631	16.1091	Bt.16510.1	gb:CB420401 /DB_XREF=gi:29186424 /DB_XREF=593353 /TID=Bt.16510.1 /CNT=2 /FEA=EST /TIER=ConsEnd /STK=1 /UG=Bt.16510 /UG_TITLE=Transcribed sequences	CB420401	Bt.16510	Bt.37212	chr12:69819128-69819428 (-) // 95.83 //	---		---	est	---		---	---	---	---	---	---	---	---	---	---	---	This probe set was annotated using the Accession mapped clusters based pipeline to a UniGene identifier using 2 transcripts. // false // Accession mapped clusters // E	CB420401,CB423365
Bt.16578.1.A1_at	---	13.548	170.097	19.2714	34.3774	19.8184	Bt.16578.1	gb:CB421756 /DB_XREF=gi:29189120 /DB_XREF=594799 /TID=Bt.16578.1 /CNT=1 /FEA=EST /TIER=ConsEnd /STK=1 /UG=Bt.16578 /UG_TITLE=Transcribed sequence	CB421756	Bt.16578	Bt.48299	---	---		---	est	---		---	---	---	---	---	---	---	---	---	---	---	This probe set was annotated using the Accession mapped clusters based pipeline to a UniGene identifier using 1 transcripts. // false // Accession mapped clusters // E	CB421756
Bt.1658.1.S1_at	DUSP1	287.918	4915.93	1815.96	1815.96	472.802	Bt.1658.1	gb:CK771914 /DB_XREF=gi:42726057 /DB_XREF=960330 /TID=Bt.1658.1 /CNT=38 /FEA=EST /TIER=Stack /STK=10 /UG=Bt.1658 /UG_TITLE=Transcribed sequence with strong similarity to protein sp:P28562 (H.sapiens) DUS1_HUMAN Dual specificity protein phosphatase 1	CK771914	Bt.1658	Bt.1658	chr20:4536018-4538488 (-) // 94.17 //	dual specificity phosphatase 1		---	full length	ENSBTAG00000013863	539175	Q1KLD6 /// Q2KJE3	EC:3.1.3.16 /// EC:3.1.3.48	---	NP_001039917	NM_001046452	0006470 // protein amino acid dephosphorylation // inferred from electronic annotation /// 0016311 // dephosphorylation // inferred from electronic annotation	---	0004725 // protein tyrosine phosphatase activity // inferred from electronic annotation /// 0005515 // protein binding // inferred from electronic annotation /// 0008138 // protein tyrosine/serine/threonine phosphatase activity // inferred from electronic annotation /// 0016301 // kinase activity // inferred from electronic annotation /// 0016787 // hydrolase activity // inferred from electronic …	---	IPR000242 // Tyrosine specific protein phosphatase // 3.8E-4 /// IPR000242 // Tyrosine specific protein phosphatase // 3.8E-4	---	This probe set was annotated using the Matching Probes based pipeline to a Entrez Gene identifier using 3 transcripts. // false // Matching Probes // A	BC105384(11),ENSBTAT00000018411(11),NM_001046452(11)
Bt.16580.2.S1_at	CD2AP	42.8718	155.261	12.0446	62.2609	11.5603	Bt.16580.2	gb:BF041363 /DB_XREF=gi:10758418 /DB_XREF=BP250025B20G10 /CLONE=BP250025B20G10 /TID=Bt.16580.2 /CNT=3 /FEA=EST /TIER=ConsEnd /STK=0 /UG=Bt.16580 /UG_TITLE=Transcribed sequence with moderate similarity to protein ref:NP_036252.1 (H.sapiens) CD2-associated protein (Homo sapiens)	BF041363	Bt.16580	Bt.77725	---	CD2-associated protein		---	---	ENSBTAG00000000322	533188	Q3ZCA4	---	---	XP_612512	XM_612512	---	---	---	---	---	GENSCAN00000042959 // span:332-354,1914-1936,1956-1978,1998-2020,2027-2049,2074-2096,2117-2139,2144-2166 // numtm:8	This probe set was annotated using the Matching Probes based pipeline to a Entrez Gene identifier using 2 transcripts. // false // Matching Probes // A	ENSBTAT00000061046(9),XM_612512(11)
Bt.16583.1.S1_at	TMEM37	1412.56	8484.06	12.5756	1522.73	17.7642	Bt.16583.1	gb:CK776287 /DB_XREF=gi:42732537 /DB_XREF=967433 /TID=Bt.16583.1 /CNT=11 /FEA=EST /TIER=ConsEnd /STK=5 /UG=Bt.16583 /UG_TITLE=Transcribed sequence with weak similarity to protein sp:Q9JJV3 (M.musculus) CCGX_MOUSE Voltage-dependent calcium channel gamma-like subunit	CK776287	Bt.16583	Bt.49268	chr2:64912955-64919030 (+) // 99.15 //	transmembrane protein 37		---	full length	ENSBTAG00000026825	613815	Q3ZCJ1	---	---	NP_001029916	NM_001034744	---	0005923 // tight junction // inferred from electronic annotation /// 0016021 // integral to membrane // inferred from electronic annotation	0005198 // structural molecule activity // inferred from electronic annotation	---	---	AAI02168.1 // span:91-113,128-150,157-179 // numtm:3 /// NP_001029916.1 // span:91-113,128-150,157-179 // numtm:3 /// ENSBTAP00000038164 // span:91-113,128-150,157-179 // numtm:3	This probe set was annotated using the Matching Probes based pipeline to a Entrez Gene identifier using 3 transcripts. // false // Matching Probes // A	BC102167(11),ENSBTAT00000038349(11),NM_001034744(11)
Bt.1660.1.S1_at	PRPF31	72.0154	915.861	289.337	350.182	301.028	Bt.1660.1	gb:AW461574 /DB_XREF=gi:7031742 /DB_XREF=BP230005B10E4 /CLONE=BP230005B10E4 /TID=Bt.1660.1 /CNT=2 /FEA=EST /TIER=ConsEnd /STK=1 /UG=Bt.1660 /UG_TITLE=Transcribed sequence with strong similarity to protein ref:NP_056444.1 (H.sapiens) pre-mRNA processing factor 31 homolog	AW461574	Bt.1660	Bt.5160	chr18:60760485-60760870 (-) // 96.48 //	PRP31 pre-mRNA processing factor 31 homolog (S. cerevisiae)		---	---	---	513577	---	---	---	XP_875264	XM_870171	---	---	---	---	---	---	This probe set was annotated using the Matching Probes based pipeline to a Entrez Gene identifier using 1 transcripts. // false // Matching Probes // A	XM_870171(11)
Bt.16614.1.A1_s_at	LOC100174924	21.2864	577.061	115.951	752.661	247.946	Bt.16614.1	gb:CB422033 /DB_XREF=gi:29189673 /DB_XREF=595099 /TID=Bt.16614.1 /CNT=2 /FEA=EST /TIER=ConsEnd /STK=2 /UG=Bt.16614 /UG_TITLE=Transcribed sequences	CB422033	Bt.16614	---	chr9:57009715-57009995 (-) // 97.22 //	hypothetical LOC100174924		---	---	---	100174924	B5AGS8	---	---	---	---	---	---	---	---	---	---	This probe set was annotated using the Matching Probes based pipeline to a Entrez Gene identifier using 1 transcripts. // false // Matching Probes // A	EU848418(11)
Bt.16619.1.A1_at	---	6.91497	21.9455	10.8155	20.4682	13.924	Bt.16619.1	gb:CB422092 /DB_XREF=gi:29189792 /DB_XREF=595165 /TID=Bt.16619.1 /CNT=3 /FEA=EST /TIER=ConsEnd /STK=3 /UG=Bt.16619 /UG_TITLE=Transcribed sequences	CB422092	Bt.16619	Bt.73959	chr28:22343891-22344177 (+) // 100.0 // /// chr28:16632792-16633078 (-) // 100.0 //	---		---	est	---		---	---	---	---	---	---	---	---	---	---	---	This probe set was annotated using the Accession mapped clusters based pipeline to a UniGene identifier using 3 transcripts. // false // Accession mapped clusters // E	CB422092,CB424957,CB444372
Bt.16623.1.A1_at	NFAT5	9.59937	115.751	19.1091	35.2282	61.461	Bt.16623.1	gb:CB422127 /DB_XREF=gi:29189862 /DB_XREF=595200 /TID=Bt.16623.1 /CNT=1 /FEA=EST /TIER=ConsEnd /STK=1 /UG=Bt.16623 /UG_TITLE=Transcribed sequence with moderate similarity to protein ref:NP_006590.1 (H.sapiens) nuclear factor of activated T-cells 5, isoform c; tonicity-responsive enhancer binding protein; glutamine rich protein H65; NFAT-like protein 1 (Homo sapiens)	CB422127	Bt.16623	Bt.16623	chr18:33959004-33959285 (+) // 97.9 //	nuclear factor of activated T-cells 5, tonicity-responsive		---	---	---	538523	---	---	---	XP_883069	XM_877976	0006355 // regulation of transcription, DNA-dependent // inferred from electronic annotation	0005634 // nucleus // inferred from electronic annotation	0003700 // transcription factor activity // inferred from electronic annotation	---	---	---	This probe set was annotated using the Matching Probes based pipeline to a Entrez Gene identifier using 1 transcripts. // false // Matching Probes // A	XM_877976(9)
Bt.16647.1.S1_at	NBEAL1	68.9665	172.491	44.2718	130.934	129.05	Bt.16647.1	gb:AW464262 /DB_XREF=gi:7034430 /DB_XREF=BP230015A20D1 /CLONE=BP230015A20D1 /TID=Bt.16647.1 /CNT=3 /FEA=EST /TIER=ConsEnd /STK=0 /UG=Bt.16647 /UG_TITLE=Transcribed sequences	AW464262	Bt.16647	Bt.16647	chr2:85964296-85985809 (+) // 90.28 //	neurobeachin-like 1		---	full length	ENSBTAG00000014469	524280	A4IF86	---	---	NP_001096643	NM_001103173	---	---	---	---	---	---	This probe set was annotated using the Matching Probes based pipeline to a Entrez Gene identifier using 2 transcripts. // false // Matching Probes // A	BC134454(11),ENSBTAT00000038323(9)
Bt.16670.1.A1_at	---	38.4939	123.504	15.058	29.6045	6.61267	Bt.16670.1	gb:CB431631 /DB_XREF=gi:29208864 /DB_XREF=607626 /TID=Bt.16670.1 /CNT=1 /FEA=EST /TIER=ConsEnd /STK=1 /UG=Bt.16670 /UG_TITLE=Transcribed sequences	CB431631	Bt.16670	Bt.16670	chr10:50182769-50183055 (-) // 100.0 //	---		---	---	---		---	---	---	---	---	---	---	---	---	---	---	This probe set was annotated using the Matching Probes based pipeline to a UniGene identifier using 1 transcripts. // false // Matching Probes // A	BC118340(11)
Bt.16678.1.S1_at	BEX2	11.9542	55.4861	8.55795	46.5536	12.4146	Bt.16678.1	gb:CB422656 /DB_XREF=gi:29190918 /DB_XREF=595778 /TID=Bt.16678.1 /CNT=4 /FEA=EST /TIER=ConsEnd /STK=0 /UG=Bt.16678 /UG_TITLE=Transcribed sequence with moderate similarity to protein ref:NP_116010.1 (H.sapiens) X-linked protein (Homo sapiens)	CB422656	Bt.16678	Bt.32520	chrX:37501955-37502367 (+) // 95.59 //	brain expressed X-linked 2		---	full length	ENSBTAG00000032875	767968	Q2TBV0	---	---	NP_001070502	NM_001077034	---	0005634 // nucleus // inferred from electronic annotation /// 0005737 // cytoplasm // inferred from electronic annotation	---	---	---	---	This probe set was annotated using the Matching Probes based pipeline to a Entrez Gene identifier using 3 transcripts. // false // Matching Probes // A	BC109609(11),ENSBTAT00000046677(11),NM_001077034(11)
Bt.16734.1.A1_at	---	6.13981	14.2823	6.71991	7.59854	5.05087	Bt.16734.1	gb:CB427121 /DB_XREF=gi:29199852 /DB_XREF=602684 /TID=Bt.16734.1 /CNT=1 /FEA=EST /TIER=ConsEnd /STK=1 /UG=Bt.16734 /UG_TITLE=Transcribed sequences	CB427121	Bt.16734	Bt.16734	---	---		---	est	---		---	---	---	---	---	---	---	---	---	---	---	This probe set was annotated using the Accession mapped clusters based pipeline to a UniGene identifier using 1 transcripts. // false // Accession mapped clusters // E	CB427121
Bt.16765.1.S1_at	---	13.2056	29.753	14.5483	13.0191	8.67561	Bt.16765.1	gb:CB433313 /DB_XREF=gi:29212209 /DB_XREF=609671 /TID=Bt.16765.1 /CNT=5 /FEA=EST /TIER=ConsEnd /STK=1 /UG=Bt.16765 /UG_TITLE=Transcribed sequences	CB433313	Bt.16765	Bt.68051	---	---		---	est	---		---	---	---	---	---	---	---	---	---	---	---	This probe set was annotated using the Accession mapped clusters based pipeline to a UniGene identifier using 4 transcripts. // false // Accession mapped clusters // E	CB423549,CB433313,CB433877,CB448200
Bt.16798.1.A1_at	GNAS	9.1191	75.8457	10.4538	14.2723	16.3238	Bt.16798.1	gb:CB536264 /DB_XREF=gi:29403796 /DB_XREF=770615 /TID=Bt.16798.1 /CNT=1 /FEA=EST /TIER=ConsEnd /STK=1 /UG=Bt.16798 /UG_TITLE=Transcribed sequence with weak similarity to protein ref:NP_536350.1 (H.sapiens) guanine nucleotide binding protein	CB536264	Bt.16798	Bt.64619	chr13:57116406-57117760 (-) // 96.5 //	GNAS complex locus		chr13q22	full length	---	281793	A6QPC1 /// O18979 /// P04896 /// Q6U8D6	---	---	NP_851364	NM_181021	0001958 // endochondral ossification // inferred from electronic annotation /// 0006112 // energy reserve metabolic process // inferred from electronic annotation /// 0007165 // signal transduction // inferred from electronic annotation /// 0007186 // G-protein coupled receptor protein signaling pathway // inferred from electronic annotation /// 0007191 // activation of adenylate cyclase activity…	0005624 // membrane fraction // inferred from electronic annotation /// 0005886 // plasma membrane // inferred from electronic annotation /// 0016020 // membrane // inferred from electronic annotation	0000166 // nucleotide binding // inferred from electronic annotation /// 0004871 // signal transducer activity // inferred from electronic annotation /// 0005525 // GTP binding // inferred from electronic annotation /// 0019001 // guanyl nucleotide binding // inferred from electronic annotation	---	---	---	This probe set was annotated using the Accession mapped clusters based pipeline to a UniGene identifier using 1 transcripts. // false // Accession mapped clusters // E	CB536264
Bt.16815.1.S1_at	SNRNP25	301.107	935.861	354.807	747.15	619.261	Bt.16815.1	gb:CB533037 /DB_XREF=gi:29397346 /DB_XREF=757606 /TID=Bt.16815.1 /CNT=24 /FEA=EST /TIER=Stack /STK=8 /UG=Bt.16815 /UG_TITLE=Transcribed sequence with strong similarity to protein ref:NP_078847.1 (H.sapiens) hypothetical protein FLJ22940 (Homo sapiens)	CB533037	Bt.16815	Bt.49366	chr25:1679209-1681347 (+) // 97.84 //	small nuclear ribonucleoprotein 25kDa (U11/U12)		---	---	ENSBTAG00000019804	513526	Q3ZBQ4	---	---	XP_591219	XM_591219	0006397 // mRNA processing // inferred from electronic annotation /// 0008380 // RNA splicing // inferred from electronic annotation	0005634 // nucleus // inferred from electronic annotation /// 0005681 // spliceosome // inferred from electronic annotation /// 0005689 // U12-dependent spliceosome // inferred from electronic annotation	---	---	---	---	This probe set was annotated using the Matching Probes based pipeline to a Entrez Gene identifier using 2 transcripts. // false // Matching Probes // A	BC103171(11),ENSBTAT00000026387(11)
Bt.16826.1.A1_s_at	CCNC	56.1943	479.261	181.572	213.157	311.293	Bt.16826.1	gb:CB424050 /DB_XREF=gi:29193704 /DB_XREF=598131 /TID=Bt.16826.1 /CNT=1 /FEA=EST /TIER=ConsEnd /STK=1 /UG=Bt.16826 /UG_TITLE=Transcribed sequence	CB424050	Bt.16826	Bt.16282	chr7:38954464-38954830 (+) // 92.31 // /// chr9:43574406-43574772 (+) // 94.76 //	cyclin C		---	full length	ENSBTAG00000015744	509717	Q3ZCK5	---	---	NP_001029530	NM_001034358	0006350 // transcription // inferred from electronic annotation /// 0006355 // regulation of transcription, DNA-dependent // inferred from electronic annotation	0005634 // nucleus // inferred from electronic annotation	---	---	---	---	This probe set was annotated using the Matching Probes based pipeline to a Entrez Gene identifier using 3 transcripts. // false // Matching Probes // A	BC102107(11),ENSBTAT00000037858(11),NM_001034358(11)
Bt.16854.1.S1_at	XPO4	41.0754	85.7771	33.5281	30.7717	36.8662	Bt.16854.1	gb:CK777316 /DB_XREF=gi:42729629 /DB_XREF=964340 /TID=Bt.16854.1 /CNT=14 /FEA=EST /TIER=ConsEnd /STK=3 /UG=Bt.16854 /UG_TITLE=Transcribed sequence with strong similarity to protein sp:Q9C0E2 (H.sapiens) XPO4_HUMAN Exportin 4	CK777316	Bt.16854	Bt.16854	chr12:32877731-32920987 (-) // 95.61 //	exportin 4		---	full length	ENSBTAG00000003710	506392	A5PJX2	---	---	NP_001092359	NM_001098889	---	---	0005488 // binding // inferred from electronic annotation	---	---	---	This probe set was annotated using the Matching Probes based pipeline to a Entrez Gene identifier using 3 transcripts. // false // Matching Probes // A	BC142271(11),ENSBTAT00000056785(11),NM_001098889(11)
Bt.16906.1.A1_at	IQCD	44.5705	89.2121	34.9886	55.4613	97.4609	Bt.16906.1	gb:CK773754 /DB_XREF=gi:42727897 /DB_XREF=962434 /TID=Bt.16906.1 /CNT=5 /FEA=EST /TIER=ConsEnd /STK=2 /UG=Bt.16906 /UG_TITLE=Transcribed sequence with weak similarity to protein ref:NP_115639.1 (H.sapiens) hypothetical protein DKFZp434B227; hypothetical protein FLJ11667; hypothetical protein FLJ23571 (Homo sapiens)	CK773754	Bt.16906	Bt.16906	chr17:60605012-60613858 (-) // 98.52 //	IQ motif containing D		---	full length	ENSBTAG00000001806	513272	Q17QH9	---	---	NP_001069074	NM_001075606	---	---	---	---	---	---	This probe set was annotated using the Matching Probes based pipeline to a Entrez Gene identifier using 3 transcripts. // false // Matching Probes // A	BC118347(11),ENSBTAT00000029527(11),NM_001075606(11)
Bt.16935.1.A1_at	SENP2	356.861	797.261	250.044	424.936	258.735	Bt.16935.1	gb:CK943767 /DB_XREF=gi:45458147 /DB_XREF=4067786 /CLONE=10BOV15_J03 /TID=Bt.16935.1 /CNT=32 /FEA=EST /TIER=Stack /STK=7 /UG=Bt.16935 /UG_TITLE=Transcribed sequence with strong similarity to protein ref:NP_067640.1 (H.sapiens) sentrin-specific protease (Homo sapiens)	CK943767	Bt.16935	Bt.16935	chr1:75461087-75477357 (-) // 96.11 //	SUMO1/sentrin/SMT3 specific peptidase 2		---	---	---	539639	---	---	---	XP_001790172	XM_001790120	---	---	---	---	---	---	This probe set was annotated using the Accession mapped clusters based pipeline to a UniGene identifier using 31 transcripts. // false // Accession mapped clusters // E	AV610087,AV610088,AV610130,AW358429,AW461415,BF601625,BM088626,CB165555,CB170919,CB172653,CB221366,CB221730,CB424884,CB425727,CB426054,CB426395,CB461667,CB536074,CK942613,CK943767,CK944114,CK950797,CK950941,CK952680,CK952857,CK970419,CK970792,CK970893,CK9
Bt.1694.1.S1_at	TACSTD2	1123.23	2700.76	55.9918	1290.65	1038.09	Bt.1694.1	gb:CB170586 /DB_XREF=gi:28156714 /DB_XREF=QVK602600890.R1 /TID=Bt.1694.1 /CNT=20 /FEA=EST /TIER=Stack /STK=6 /UG=Bt.1694 /UG_TITLE=Transcribed sequences	CB170586	Bt.1694	Bt.1694	chr3:85625700-85626505 (+) // 94.68 //	tumor-associated calcium signal transducer 2		---	---	---	539853	---	---	---	XP_589840	XM_589840	---	---	---	---	---	XP_589840.1 // span:272-294 // numtm:1	This probe set was annotated using the Matching Probes based pipeline to a Entrez Gene identifier using 1 transcripts. // false // Matching Probes // A	XM_589840(10)
Bt.16946.1.A1_at	CUL4B	17.5119	61.1625	8.81368	66.0747	12.3918	Bt.16946.1	gb:CB530994 /DB_XREF=gi:29393248 /DB_XREF=742235 /TID=Bt.16946.1 /CNT=2 /FEA=EST /TIER=ConsEnd /STK=2 /UG=Bt.16946 /UG_TITLE=Transcribed sequence with strong similarity to protein sp:Q13620 (H.sapiens) CU4B_HUMAN Cullin homolog 4B	CB530994	Bt.16946	Bt.65667	chrX:3420807-3421604 (+) // 97.9 //	cullin 4B		---	---	ENSBTAG00000018569	539668	---	---	---	XP_588651	XM_588651	0006511 // ubiquitin-dependent protein catabolic process // inferred from electronic annotation	0031461 // cullin-RING ubiquitin ligase complex // inferred from electronic annotation	0031625 // ubiquitin protein ligase binding // inferred from electronic annotation	---	---	---	This probe set was annotated using the Matching Probes based pipeline to a Entrez Gene identifier using 2 transcripts. // false // Matching Probes // A	ENSBTAT00000024713(11),XM_588651(11)
Bt.16963.1.S1_at	TYW3	23.1906	459.061	178.526	220.268	162.783	Bt.16963.1	gb:CB459862 /DB_XREF=gi:29266246 /DB_XREF=719671 /TID=Bt.16963.1 /CNT=9 /FEA=EST /TIER=ConsEnd /STK=2 /UG=Bt.16963 /UG_TITLE=Transcribed sequence with weak similarity to protein sp:P53177 (S. cerevisiae) YGF0_YEAST HYPOTHETICAL 30.8 KD PROTEIN IN DUP2-TIF4632 INTERGENIC REGION	CB459862	Bt.16963	Bt.16963	chr3:73982270-74004394 (-) // 98.62 //	tRNA-yW synthesizing protein 3 homolog (S. cerevisiae)		---	full length	ENSBTAG00000005196	519731	Q5E9U4	EC:2.1.1.-	---	NP_001015620	NM_001015620	0008033 // tRNA processing // inferred from electronic annotation	---	0008168 // methyltransferase activity // inferred from electronic annotation /// 0016740 // transferase activity // inferred from electronic annotation	---	---	---	This probe set was annotated using the Matching Probes based pipeline to a Entrez Gene identifier using 4 transcripts. // false // Matching Probes // A	BC114025(11),ENSBTAT00000006849(11),ENSBTAT00000043687(11),NM_001015620(11)
Bt.1702.1.A1_at	PHLDA2	91.4609	1485.2	10.7322	585.565	15.8459	Bt.1702.1	gb:CB534910 /DB_XREF=gi:29401099 /DB_XREF=768282 /TID=Bt.1702.1 /CNT=6 /FEA=EST /TIER=Stack /STK=6 /UG=Bt.1702 /UG_TITLE=Transcribed sequence with moderate similarity to protein ref:NP_003302.1 (H.sapiens) tumor suppressing subtransferable candidate 3; imprinted in placenta and liver; tumor-supressing STF cDNA 3; tumor suppressing subchromosomal transferable fragment cDNA 3; p17-Beckwith-Wiedeman…	CB534910	Bt.1702	Bt.1702	chr29:42909807-42910411 (+) // 91.67 //	pleckstrin homology-like domain, family A, member 2		---	full length	ENSBTAG00000031194	618810	Q0VC85	---	---	NP_001069989	NM_001076521	0009887 // organ morphogenesis // inferred from electronic annotation	0005737 // cytoplasm // inferred from electronic annotation /// 0016020 // membrane // inferred from electronic annotation	---	---	---	---	This probe set was annotated using the Matching Probes based pipeline to a Entrez Gene identifier using 3 transcripts. // false // Matching Probes // A	BC120298(11),ENSBTAT00000044171(10),NM_001076521(11)
Bt.17032.1.A1_at	CDC2L5	26.0896	485.4	34.8151	72.4609	37.183	Bt.17032.1	gb:CB425800 /DB_XREF=gi:29197203 /DB_XREF=600890 /TID=Bt.17032.1 /CNT=1 /FEA=EST /TIER=ConsEnd /STK=1 /UG=Bt.17032 /UG_TITLE=Transcribed sequence with strong similarity to protein ref:NP_003709.2 (H.sapiens) cell division cycle 2-like 5, isoform 1; cholinesterase-related cell division controller; CDC2-related protein kinase 5 (Homo sapiens)	CB425800	Bt.17032	Bt.31651	chr4:72566442-72566721 (+) // 96.85 //	Cell division cycle 2-like 5 (cholinesterase-related cell division controller)		---	---	---	511147	---	---	---	XP_001251167 /// XP_588427	XM_001251166 /// XM_588427	0006468 // protein amino acid phosphorylation // inferred from electronic annotation	---	0004674 // protein serine/threonine kinase activity // inferred from electronic annotation /// 0005524 // ATP binding // inferred from electronic annotation	---	---	---	This probe set was annotated using the Accession mapped clusters based pipeline to a UniGene identifier using 1 transcripts. // false // Accession mapped clusters // E	CB425800
Bt.17037.1.A1_at	CSNK1A1	6.8925	69.7254	18.6033	18.6033	39.127	Bt.17037.1	gb:CB425821 /DB_XREF=gi:29197245 /DB_XREF=600915 /TID=Bt.17037.1 /CNT=3 /FEA=EST /TIER=ConsEnd /STK=2 /UG=Bt.17037 /UG_TITLE=Transcribed sequences	CB425821	Bt.17037	Bt.65222	chr7:56893551-56893977 (-) // 97.48 //	Casein kinase 1, alpha 1		---	full length	---	282684	P67827 /// Q32LI4	EC:2.7.11.1	---	NP_777136	NM_174711	0006468 // protein amino acid phosphorylation // inferred from electronic annotation /// 0016055 // Wnt receptor signaling pathway // inferred from electronic annotation	0005737 // cytoplasm // inferred from electronic annotation	0000166 // nucleotide binding // inferred from electronic annotation /// 0004672 // protein kinase activity // inferred from electronic annotation /// 0004674 // protein serine/threonine kinase activity // inferred from electronic annotation /// 0005524 // ATP binding // inferred from electronic annotation /// 0016301 // kinase activity // inferred from electronic annotation /// 0016740 // transf…	---	---	---	This probe set was annotated using the Accession mapped clusters based pipeline to a UniGene identifier using 3 transcripts. // false // Accession mapped clusters // E	AW479311,CB425821,CB538423
Bt.17037.2.S1_at	CSNK1A1	5.75655	47.3557	12.8498	12.8498	28.8035	Bt.17037.2	gb:CB432644 /DB_XREF=gi:29210871 /DB_XREF=608883 /TID=Bt.17037.2 /CNT=3 /FEA=EST /TIER=ConsEnd /STK=0 /UG=Bt.17037 /UG_TITLE=Transcribed sequences	CB432644	Bt.17037	Bt.65222	chr7:56893989-56894446 (-) // 100.0 //	Casein kinase 1, alpha 1		---	full length	---	282684	P67827 /// Q32LI4	EC:2.7.11.1	---	NP_777136	NM_174711	0006468 // protein amino acid phosphorylation // inferred from electronic annotation /// 0016055 // Wnt receptor signaling pathway // inferred from electronic annotation	0005737 // cytoplasm // inferred from electronic annotation	0000166 // nucleotide binding // inferred from electronic annotation /// 0004672 // protein kinase activity // inferred from electronic annotation /// 0004674 // protein serine/threonine kinase activity // inferred from electronic annotation /// 0005524 // ATP binding // inferred from electronic annotation /// 0016301 // kinase activity // inferred from electronic annotation /// 0016740 // transf…	---	---	---	This probe set was annotated using the Accession mapped clusters based pipeline to a UniGene identifier using 3 transcripts. // false // Accession mapped clusters // E	BF776790,CB432644,CB446871
Bt.17041.1.A1_at	---	49.1163	1227.46	44.8066	252.191	52.3078	Bt.17041.1	gb:CB468085 /DB_XREF=gi:29274470 /DB_XREF=733881 /TID=Bt.17041.1 /CNT=2 /FEA=EST /TIER=ConsEnd /STK=2 /UG=Bt.17041 /UG_TITLE=Transcribed sequences	CB468085	Bt.17041	Bt.17041	chr24:32056873-32057130 (+) // 88.32 //	---		---	est	---		---	---	---	---	---	---	---	---	---	---	---	This probe set was annotated using the Accession mapped clusters based pipeline to a UniGene identifier using 2 transcripts. // false // Accession mapped clusters // E	CB439616,CB468085
Bt.17041.2.S1_at	---	49.5508	643.248	31.9183	155.461	27.0911	Bt.17041.2	gb:CB425844 /DB_XREF=gi:29197291 /DB_XREF=600939 /TID=Bt.17041.2 /CNT=3 /FEA=EST /TIER=ConsEnd /STK=1 /UG=Bt.17041 /UG_TITLE=Transcribed sequences	CB425844	Bt.17041	Bt.17041	chr24:32056291-32056760 (+) // 98.74 //	---		---	est	---		---	---	---	---	---	---	---	---	---	---	---	This probe set was annotated using the Accession mapped clusters based pipeline to a UniGene identifier using 3 transcripts. // false // Accession mapped clusters // E	CB425844,CB439979,CB466132
Bt.17050.1.A1_at	---	24.5478	71.4421	15.4966	26.8448	41.6039	Bt.17050.1	gb:CB425875 /DB_XREF=gi:29197352 /DB_XREF=600974 /TID=Bt.17050.1 /CNT=1 /FEA=EST /TIER=ConsEnd /STK=1 /UG=Bt.17050 /UG_TITLE=Transcribed sequences	CB425875	Bt.17050	Bt.17050	---	---		---	est	---		---	---	---	---	---	---	---	---	---	---	---	This probe set was annotated using the Accession mapped clusters based pipeline to a UniGene identifier using 1 transcripts. // false // Accession mapped clusters // E	CB425875
Bt.17061.1.A1_at	---	172.212	424.789	171.461	143.294	309.216	Bt.17061.1	gb:CK774056 /DB_XREF=gi:42728199 /DB_XREF=962775 /TID=Bt.17061.1 /CNT=3 /FEA=EST /TIER=ConsEnd /STK=3 /UG=Bt.17061 /UG_TITLE=Transcribed sequence with weak similarity to protein ref:NP_060373.1 (H.sapiens) hypothetical protein FLJ20618 (Homo sapiens)	CK774056	Bt.17061	Bt.51916	chr17:65816215-65816663 (+) // 69.75 //	---		---	est	---		---	---	---	---	---	---	---	---	---	---	---	This probe set was annotated using the Accession mapped clusters based pipeline to a UniGene identifier using 3 transcripts. // false // Accession mapped clusters // E	CB425939,CK774056,CK968211
Bt.17072.1.A1_at	PITX1	36.3757	101.654	25.2929	72.7828	52.8653	Bt.17072.1	gb:CB435188 /DB_XREF=gi:29215970 /DB_XREF=615244 /TID=Bt.17072.1 /CNT=2 /FEA=EST /TIER=ConsEnd /STK=1 /UG=Bt.17072 /UG_TITLE=Transcribed sequence with strong similarity to protein sp:P78337 (H.sapiens) PIX1_HUMAN Pituitary homeobox 1	CB435188	Bt.17072	Bt.11284	chr7:46507268-46507667 (+) // 97.32 //	Paired-like homeodomain 1		---	---	---	508754	Q1MW16	---	---	XP_872488	XM_867395	0001501 // skeletal system development // inferred from electronic annotation /// 0006355 // regulation of transcription, DNA-dependent // inferred from electronic annotation /// 0014707 // branchiomeric skeletal muscle development // inferred from electronic annotation /// 0021983 // pituitary gland development // inferred from electronic annotation /// 0035137 // hindlimb morphogenesis // infer…	0005634 // nucleus // inferred from electronic annotation	0003677 // DNA binding // inferred from electronic annotation /// 0003700 // transcription factor activity // inferred from electronic annotation /// 0030528 // transcription regulator activity // inferred from electronic annotation /// 0043565 // sequence-specific DNA binding // inferred from electronic annotation	---	---	---	This probe set was annotated using the Accession mapped clusters based pipeline to a UniGene identifier using 2 transcripts. // false // Accession mapped clusters // E	CB435188,CK834472
Bt.17081.1.A1_at	LMO2	56.4501	643.069	19.5761	155.133	15.4966	Bt.17081.1	gb:CK772593 /DB_XREF=gi:42726736 /DB_XREF=961148 /TID=Bt.17081.1 /CNT=10 /FEA=EST /TIER=ConsEnd /STK=5 /UG=Bt.17081 /UG_TITLE=Transcribed sequence with strong similarity to protein sp:P25791 (H.sapiens) RHM2_HUMAN Rhombotin-2	CK772593	Bt.17081	Bt.17081	chr15:56390662-56391464 (-) // 99.75 //	LIM domain only 2 (rhombotin-like 1)		---	full length	ENSBTAG00000006951	614876	Q1LZ94	---	---	NP_001069820	NM_001076352	---	0005634 // nucleus // inferred from electronic annotation	0008270 // zinc ion binding // inferred from electronic annotation /// 0046872 // metal ion binding // inferred from electronic annotation	---	---	---	This probe set was annotated using the Matching Probes based pipeline to a Entrez Gene identifier using 3 transcripts. // false // Matching Probes // A	BC116134(11),ENSBTAT00000009126(11),NM_001076352(11)
Bt.17081.2.S1_at	LMO2	34.0465	109.875	13.9559	53.0621	35.543	Bt.17081.2	gb:BF076327 /DB_XREF=gi:10870080 /DB_XREF=225863 /TID=Bt.17081.2 /CNT=5 /FEA=EST /TIER=ConsEnd /STK=0 /UG=Bt.17081 /UG_TITLE=Transcribed sequence with strong similarity to protein sp:P25791 (H.sapiens) RHM2_HUMAN Rhombotin-2	BF076327	Bt.17081	Bt.17081	chr15:56391399-56421275 (-) // 99.89 //	LIM domain only 2 (rhombotin-like 1)		---	full length	ENSBTAG00000006951	614876	Q1LZ94	---	---	NP_001069820	NM_001076352	---	0005634 // nucleus // inferred from electronic annotation	0008270 // zinc ion binding // inferred from electronic annotation /// 0046872 // metal ion binding // inferred from electronic annotation	---	---	---	This probe set was annotated using the Matching Probes based pipeline to a Entrez Gene identifier using 3 transcripts. // false // Matching Probes // A	BC116134(11),ENSBTAT00000009126(11),NM_001076352(11)
Bt.17090.1.S1_at	---	33.2894	199.012	92.6609	165.578	151.543	Bt.17090.1	gb:CK975625 /DB_XREF=gi:45493599 /DB_XREF=4106617 /CLONE=9BOV33_C24 /TID=Bt.17090.1 /CNT=15 /FEA=EST /TIER=ConsEnd /STK=5 /UG=Bt.17090 /UG_TITLE=Transcribed sequences	CK975625	Bt.17090	Bt.17090	chr3:13796903-13798530 (-) // 99.82 //	---		---	est	---		---	---	---	---	---	---	---	---	---	---	---	This probe set was annotated using the Accession mapped clusters based pipeline to a UniGene identifier using 15 transcripts. // false // Accession mapped clusters // E	AW446394,AW464481,BF043319,BF045216,BF777128,CB426198,CB426543,CB462716,CB464162,CK729149,CK816844,CK834801,CK837523,CK975625,CK976084
Bt.17098.1.S1_at	HAUS2	43.4718	129.461	13.7603	43.4718	27.6579	Bt.17098.1	gb:CB426241 /DB_XREF=gi:29198087 /DB_XREF=601405 /TID=Bt.17098.1 /CNT=3 /FEA=EST /TIER=ConsEnd /STK=0 /UG=Bt.17098 /UG_TITLE=Transcribed sequence with moderate similarity to protein ref:NP_060567.1 (H.sapiens) hypothetical protein FLJ10460 (Homo sapiens)	CB426241	Bt.17098	Bt.17098	chr10:33285294-33290886 (+) // 90.46 // /// chr10:33193343-33198935 (-) // 90.46 //	HAUS augmin-like complex, subunit 2		---	full length	ENSBTAG00000005663	508698	A7E3T6 /// Q2HJG1	---	---	NP_001070287	NM_001076819	---	0005813 // centrosome // inferred from electronic annotation	---	---	---	---	This probe set was annotated using the Matching Probes based pipeline to a Entrez Gene identifier using 4 transcripts. // false // Matching Probes // A	BC105449(11),BT030707(11),ENSBTAT00000007441(11),NM_001076819(11)
Bt.17098.2.A1_at	HAUS2	38.3493	245.64	13.548	60.01	23.0598	Bt.17098.2	gb:CB426589 /DB_XREF=gi:29198785 /DB_XREF=601789 /TID=Bt.17098.2 /CNT=2 /FEA=EST /TIER=ConsEnd /STK=2 /UG=Bt.17098 /UG_TITLE=Transcribed sequence with moderate similarity to protein ref:NP_060567.1 (H.sapiens) hypothetical protein FLJ10460 (Homo sapiens)	CB426589	Bt.17098	Bt.17098	chr10:33292016-33294629 (+) // 60.49 //	HAUS augmin-like complex, subunit 2		---	full length	---	508698	A7E3T6 /// Q2HJG1	---	---	NP_001070287	NM_001076819	---	0005813 // centrosome // inferred from electronic annotation	---	---	---	---	This probe set was annotated using the Matching Probes based pipeline to a Entrez Gene identifier using 3 transcripts. // false // Matching Probes // A	BC105449(11),BT030707(9),NM_001076819(11)
Bt.1711.1.A1_at	LOC615263	24.0383	1457.28	110.592	489.561	245.108	Bt.1711.1	gb:CK729734 /DB_XREF=gi:42583248 /DB_XREF=bov_0A01-005-d06 /TID=Bt.1711.1 /CNT=8 /FEA=EST /TIER=Stack /STK=8 /UG=Bt.1711 /UG_TITLE=Transcribed sequence with moderate similarity to protein ref:NP_064713.1 (H.sapiens) hypothetical protein dJ465N24.2.1 (Homo sapiens)	CK729734	Bt.1711	Bt.1711	chr2:118679211-118682388 (+) // 95.53 //	hypothetical protein LOC615263		---	full length	ENSBTAG00000015222	615263	A6QPL0	---	---	NP_001096768	NM_001103298	---	---	---	---	---	---	This probe set was annotated using the Matching Probes based pipeline to a Entrez Gene identifier using 3 transcripts. // false // Matching Probes // A	ENSBTAT00000020254(9),ENSBTAT00000055127(9),NM_001103298(9)
Bt.17129.1.A1_at	---	37.3519	185.543	92.0609	69.1457	133.866	Bt.17129.1	gb:CB461876 /DB_XREF=gi:29268260 /DB_XREF=721905 /TID=Bt.17129.1 /CNT=2 /FEA=EST /TIER=ConsEnd /STK=2 /UG=Bt.17129 /UG_TITLE=Transcribed sequences	CB461876	Bt.17129	Bt.79391	chrX:48614848-48615130 (-) // 98.26 //	---		---	est	---		---	---	---	---	---	---	---	---	---	---	---	This probe set was annotated using the Accession mapped clusters based pipeline to a UniGene identifier using 2 transcripts. // false // Accession mapped clusters // E	CB426643,CB461876
Bt.17129.2.A1_at	---	12.0084	59.8254	21.8183	15.8783	69.5357	Bt.17129.2	gb:CK780179 /DB_XREF=gi:42745857 /DB_XREF=bov_0B02-008-c01 /TID=Bt.17129.2 /CNT=1 /FEA=EST /TIER=ConsEnd /STK=1 /UG=Bt.17129 /UG_TITLE=Transcribed sequences	CK780179	Bt.17129	Bt.79391	chrX:48615241-48615587 (-) // 100.0 //	---		---	est	---		---	---	---	---	---	---	---	---	---	---	---	This probe set was annotated using the Accession mapped clusters based pipeline to a UniGene identifier using 1 transcripts. // false // Accession mapped clusters // E	CK780179
Bt.17148.1.S1_at	FEM1C	123.388	698.593	39.9727	342.061	155.704	Bt.17148.1	gb:CK771422 /DB_XREF=gi:42725518 /DB_XREF=959701 /TID=Bt.17148.1 /CNT=4 /FEA=EST /TIER=ConsEnd /STK=1 /UG=Bt.17148 /UG_TITLE=Transcribed sequence with strong similarity to protein ref:NP_064562.1 (H.sapiens) hypothetical protein from EUROIMAGE 686608 (Homo sapiens)	CK771422	Bt.17148	Bt.43211	chr10:4326974-4327719 (-) // 99.87 //	fem-1 homolog c (C. elegans)		---	full length	ENSBTAG00000008699	541180	A7MB89	---	---	NP_001094689	NM_001101219	0019941 // modification-dependent protein catabolic process // inferred from electronic annotation	0005737 // cytoplasm // inferred from electronic annotation	---	---	---	---	This probe set was annotated using the Matching Probes based pipeline to a Entrez Gene identifier using 3 transcripts. // false // Matching Probes // A	BC151399(11),ENSBTAT00000011464(11),NM_001101219(11)
Bt.17156.1.A1_at	---	8.00444	35.136	5.37244	8.67561	8.67561	Bt.17156.1	gb:CB435699 /DB_XREF=gi:29216990 /DB_XREF=615971 /TID=Bt.17156.1 /CNT=1 /FEA=EST /TIER=ConsEnd /STK=1 /UG=Bt.17156 /UG_TITLE=Transcribed sequence with moderate similarity to protein pir:A37102 (H.sapiens) A37102 myosin beta heavy chain, cardiac and skeletal muscle - human	CB435699	Bt.17156	Bt.92887	chr10:20547705-20547891 (-) // 65.03 //	---		---	est	---		---	---	---	---	---	---	---	---	---	---	---	This probe set was annotated using the Accession mapped clusters based pipeline to a UniGene identifier using 1 transcripts. // false // Accession mapped clusters // E	CB435699
Bt.17172.1.S1_at	GJA5	23.5437	52.3421	22.9745	27.8444	29.4046	Bt.17172.1	gb:CB430805 /DB_XREF=gi:29207215 /DB_XREF=606721 /TID=Bt.17172.1 /CNT=15 /FEA=EST /TIER=ConsEnd /STK=0 /UG=Bt.17172 /UG_TITLE=Transcribed sequences	CB430805	Bt.17172	Bt.64966	---	Gap junction protein, alpha 5, 40kDa		---	full length	---	539491	Q0VCR2	---	---	NP_001071490	NM_001078022	0001501 // skeletal system development // inferred from electronic annotation /// 0001568 // blood vessel development // inferred from electronic annotation /// 0007154 // cell communication // inferred from electronic annotation /// 0030326 // embryonic limb morphogenesis // inferred from electronic annotation /// 0035050 // embryonic heart tube development // inferred from electronic annotation	0005886 // plasma membrane // inferred from electronic annotation /// 0005921 // gap junction // inferred from electronic annotation /// 0005922 // connexon complex // inferred from electronic annotation /// 0016020 // membrane // inferred from electronic annotation /// 0016021 // integral to membrane // inferred from electronic annotation /// 0030054 // cell junction // inferred from electronic …	---	---	---	---	This probe set was annotated using the Accession mapped clusters based pipeline to a UniGene identifier using 14 transcripts. // false // Accession mapped clusters // E	AW358442,BE667591,BE755106,BF046134,BF652350,BF655217,CB170679,CB423065,CB427036,CB430661,CB431366,CB431503,CK772490,CK778503
Bt.1718.1.A1_at	YY1	466.376	4290.26	1195.79	2266.64	2247.02	Bt.1718.1	gb:CK966332 /DB_XREF=gi:45484306 /DB_XREF=4081457 /CLONE=9BOV1_K18 /TID=Bt.1718.1 /CNT=6 /FEA=EST /TIER=ConsEnd /STK=3 /UG=Bt.1718 /UG_TITLE=Transcribed sequence with strong similarity to protein sp:P25490 (H.sapiens) TYY1_HUMAN Transcriptional repressor protein YY1	CK966332	Bt.1718	Bt.1718	chr21:58898845-58899718 (+) // 94.72 //	YY1 transcription factor		---	full length	---	534353	A5D7T6	---	---	NP_001091550	NM_001098081	0006355 // regulation of transcription, DNA-dependent // inferred from electronic annotation /// 0009952 // anterior/posterior pattern formation // inferred from electronic annotation /// 0048593 // camera-type eye morphogenesis // inferred from electronic annotation	0005622 // intracellular // inferred from electronic annotation /// 0005667 // transcription factor complex // inferred from electronic annotation /// 0005737 // cytoplasm // inferred from electronic annotation /// 0005886 // plasma membrane // inferred from electronic annotation /// 0031519 // PcG protein complex // inferred from electronic annotation	0003676 // nucleic acid binding // inferred from electronic annotation /// 0003677 // DNA binding // inferred from electronic annotation /// 0003700 // transcription factor activity // inferred from electronic annotation /// 0005515 // protein binding // inferred from electronic annotation /// 0008270 // zinc ion binding // inferred from electronic annotation	---	---	---	This probe set was annotated using the Accession mapped clusters based pipeline to a UniGene identifier using 5 transcripts. // false // Accession mapped clusters // E	AW437586,BF601457,CB227159,CK966332,CK973678
Bt.1718.3.S1_at	YY1	1018.21	3329.73	767.856	1838.61	1486.66	Bt.1718.3	gb:CK973898 /DB_XREF=gi:45491872 /DB_XREF=4104682 /CLONE=9BOV28_C09 /TID=Bt.1718.3 /CNT=6 /FEA=EST /TIER=ConsEnd /STK=0 /UG=Bt.1718 /UG_TITLE=Transcribed sequence with strong similarity to protein sp:P25490 (H.sapiens) TYY1_HUMAN Transcriptional repressor protein YY1	CK973898	Bt.1718	Bt.1718	chr21:58888737-58899061 (+) // 95.48 //	YY1 transcription factor		---	full length	ENSBTAG00000020819	534353	A5D7T6	---	---	NP_001091550	NM_001098081	0006355 // regulation of transcription, DNA-dependent // inferred from electronic annotation /// 0009952 // anterior/posterior pattern formation // inferred from electronic annotation /// 0048593 // camera-type eye morphogenesis // inferred from electronic annotation	0005622 // intracellular // inferred from electronic annotation /// 0005667 // transcription factor complex // inferred from electronic annotation /// 0005737 // cytoplasm // inferred from electronic annotation /// 0005886 // plasma membrane // inferred from electronic annotation /// 0031519 // PcG protein complex // inferred from electronic annotation	0003676 // nucleic acid binding // inferred from electronic annotation /// 0003677 // DNA binding // inferred from electronic annotation /// 0003700 // transcription factor activity // inferred from electronic annotation /// 0005515 // protein binding // inferred from electronic annotation /// 0008270 // zinc ion binding // inferred from electronic annotation	---	---	---	This probe set was annotated using the Matching Probes based pipeline to a Entrez Gene identifier using 3 transcripts. // false // Matching Probes // A	BC140676(11),ENSBTAT00000027744(11),NM_001098081(11)
Bt.17194.1.S1_at	SFPQ	5.03691	251.142	21.0927	179.639	23.3939	Bt.17194.1	gb:AV613179 /DB_XREF=gi:9748849 /DB_XREF=AV613179 /CLONE=E0AD001B08 /TID=Bt.17194.1 /CNT=2 /FEA=EST /TIER=ConsEnd /STK=0 /UG=Bt.17194 /UG_TITLE=Transcribed sequences	AV613179	Bt.17194	Bt.59171	chr3:107458087-107458503 (+) // 99.76 //	Splicing factor proline/glutamine-rich (polypyrimidine tract binding protein associated)		---	---	---	618226	---	---	---	XP_875648	XM_870555	---	---	---	---	---	---	This probe set was annotated using the Accession mapped clusters based pipeline to a UniGene identifier using 2 transcripts. // false // Accession mapped clusters // E	AV613179,CB427318
Bt.172.1.S1_at	GABRA1	9.42601	27.8444	5.39052	9.7728	8.34351	Bt.172.1	gb:NM_174540.2 /DB_XREF=gi:31341719 /GEN=GABRA1 /TID=Bt.172.1 /CNT=4 /FEA=FLmRNA /TIER=FL /STK=1 /LL=282235 /UG=Bt.172 /DEF=Bos taurus gamma-aminobutyric acid (GABA) A receptor, alpha 1 (GABRA1), mRNA. /PROD=gamma-aminobutyric acid (GABA) A receptor, alpha1 /FL=gb:NM_174540.2	NM_174540.2	Bt.172	Bt.65154	chr7:66667202-66722751 (+) // 87.85 // /// chr7:66750172-66779209 (-) // 79.77 //	gamma-aminobutyric acid (GABA) A receptor, alpha 1		---	full length	ENSBTAG00000030286	282235	P08219	---	---	NP_776965	NM_174540	0006810 // transport // inferred from electronic annotation /// 0006811 // ion transport // inferred from electronic annotation /// 0006821 // chloride transport // inferred from electronic annotation /// 0007214 // gamma-aminobutyric acid signaling pathway // inferred from electronic annotation	0005886 // plasma membrane // inferred from electronic annotation /// 0016020 // membrane // inferred from electronic annotation /// 0016021 // integral to membrane // inferred from electronic annotation /// 0030054 // cell junction // inferred from electronic annotation /// 0045202 // synapse // inferred from electronic annotation /// 0045211 // postsynaptic membrane // inferred from electronic …	0004890 // GABA-A receptor activity // inferred from electronic annotation /// 0005216 // ion channel activity // inferred from electronic annotation /// 0005230 // extracellular ligand-gated ion channel activity // inferred from electronic annotation /// 0005254 // chloride channel activity // inferred from electronic annotation /// 0005515 // protein binding // inferred from electronic annotati…	---	---	AAI14157.1 // span:252-274,281-300,315-337,421-443 // numtm:4 /// CAA29189.1 // span:252-274,281-300,315-337,421-443 // numtm:4 /// NP_776965.1 // span:252-274,281-300,315-337,421-443 // numtm:4 /// ENSBTAP00000040388 // span:252-274,281-300,315-337,421-443 // numtm:4	This probe set was annotated using the Matching Probes based pipeline to a Entrez Gene identifier using 3 transcripts. // false // Matching Probes // A	BC114156(10),NM_174540(10),X05717(11)
Bt.17299.2.S1_at	LOC785659	373.461	1595.96	179.58	578.898	252.186	Bt.17299.2	gb:AW462510 /DB_XREF=gi:7032678 /DB_XREF=BP230009B10E1 /CLONE=BP230009B10E1 /TID=Bt.17299.2 /CNT=9 /FEA=EST /TIER=ConsEnd /STK=0 /UG=Bt.17299 /UG_TITLE=Transcribed sequence with strong similarity to protein ref:NP_005058.1 (H.sapiens) seven in absentia homolog 2	AW462510	Bt.17299	---	chr1:110832968-110850249 (+) // 100.0 //	similar to seven in absentia homolog 2		---	---	---	785659	---	---	---	---	XR_028290	---	---	---	---	---	---	This probe set was annotated using the Matching Probes based pipeline to a Entrez Gene identifier using 1 transcripts. // false // Matching Probes // A	XR_028290(11)
Bt.17309.1.S1_at	ANKRD33B	6.18056	28.9132	8.96761	8.81368	6.03989	Bt.17309.1	gb:AW462653 /DB_XREF=gi:7032821 /DB_XREF=BP230010A10B2 /CLONE=BP230010A10B2 /TID=Bt.17309.1 /CNT=3 /FEA=EST /TIER=ConsEnd /STK=0 /UG=Bt.17309 /UG_TITLE=Transcribed sequences	AW462653	Bt.17309	Bt.86346	chr20:59468075-59468551 (-) // 100.0 //	ankyrin repeat domain 33B		---	---	---	518403	---	---	---	XP_596594	XM_596594	---	---	---	---	---	---	This probe set was annotated using the Matching Probes based pipeline to a Entrez Gene identifier using 1 transcripts. // false // Matching Probes // A	XM_596594(11)
Bt.17313.1.A1_at	ATMIN	204.653	523.861	206.191	413.151	292.876	Bt.17313.1	gb:CB430042 /DB_XREF=gi:29205692 /DB_XREF=605901 /TID=Bt.17313.1 /CNT=2 /FEA=EST /TIER=ConsEnd /STK=2 /UG=Bt.17313 /UG_TITLE=Transcribed sequence with moderate similarity to protein sp:O43313 (H.sapiens) Y431_HUMAN Hypothetical protein KIAA0431	CB430042	Bt.17313	Bt.13708	chr7:12309342-12309619 (+) // 90.31 // /// chr18:4979861-4980141 (+) // 96.89 // /// chr15:60890367-60890646 (+) // 91.7 //	ATM interactor		---	---	---	781217	---	---	---	XP_001249566	XM_001249565	---	0005622 // intracellular // inferred from electronic annotation	0008270 // zinc ion binding // inferred from electronic annotation	---	---	---	This probe set was annotated using the Matching Probes based pipeline to a Entrez Gene identifier using 1 transcripts. // false // Matching Probes // A	XM_001249565(11)
Bt.17341.1.S1_at	---	19.7497	79.2609	11.3119	34.8734	22.6772	Bt.17341.1	gb:CK838068 /DB_XREF=gi:45071925 /DB_XREF=4063382 /CLONE=8BOV_1B16 /TID=Bt.17341.1 /CNT=3 /FEA=EST /TIER=ConsEnd /STK=0 /UG=Bt.17341 /UG_TITLE=Transcribed sequence with weak similarity to protein prf:2113206A (H.sapiens) 2113206A alpha glycerol phosphate dehydrogenase (Homo sapiens)	CK838068	Bt.17341	Bt.93558	chr22:4759615-4760621 (+) // 72.48 //	---		---	est	---		---	---	---	---	---	---	---	---	---	---	---	This probe set was annotated using the Accession mapped clusters based pipeline to a UniGene identifier using 2 transcripts. // false // Accession mapped clusters // E	BE237563,CB428859
Bt.17352.1.A1_at	PDCD10	68.2056	589.363	247.653	318.061	311.114	Bt.17352.1	gb:CB428944 /DB_XREF=gi:29203500 /DB_XREF=604716 /TID=Bt.17352.1 /CNT=3 /FEA=EST /TIER=ConsEnd /STK=2 /UG=Bt.17352 /UG_TITLE=Transcribed sequences	CB428944	Bt.17352	Bt.14155	chr1:96974452-96975000 (+) // 99.82 // /// chr1:92145933-92146481 (-) // 99.82 //	Programmed cell death 10		---	full length	---	506411	Q0VCQ6	---	---	NP_001068727	NM_001075259	---	---	---	---	---	---	This probe set was annotated using the Accession mapped clusters based pipeline to a UniGene identifier using 3 transcripts. // false // Accession mapped clusters // E	BF776178,CB428944,CK729002
Bt.17367.1.S1_at	DNAJB1	190.061	4178.87	164.511	1390.99	271.215	Bt.17367.1	gb:CK846906 /DB_XREF=gi:45207880 /DB_XREF=969466 /TID=Bt.17367.1 /CNT=10 /FEA=EST /TIER=ConsEnd /STK=2 /UG=Bt.17367 /UG_TITLE=Transcribed sequence with strong similarity to protein sp:P25685 (H.sapiens) DJB1_HUMAN DnaJ homolog subfamily B member 1	CK846906	Bt.17367	Bt.17367	chr7:9744755-9747452 (-) // 99.21 //	DnaJ (Hsp40) homolog, subfamily B, member 1		---	full length	ENSBTAG00000016874	538426	Q3MI00	---	---	NP_001028935	NM_001033763	0006457 // protein folding // inferred from electronic annotation /// 0006950 // response to stress // inferred from electronic annotation /// 0051085 // chaperone mediated protein folding requiring cofactor // inferred from electronic annotation	0005634 // nucleus // inferred from electronic annotation /// 0005737 // cytoplasm // inferred from electronic annotation	0031072 // heat shock protein binding // inferred from electronic annotation /// 0051082 // unfolded protein binding // inferred from electronic annotation	---	---	---	This probe set was annotated using the Matching Probes based pipeline to a Entrez Gene identifier using 3 transcripts. // false // Matching Probes // A	BC104503(11),ENSBTAT00000036270(11),NM_001033763(11)
Bt.17416.1.S1_a_at	---	3.58647	221.759	29.4017	236.997	32.1436	Bt.17416.1	gb:CK980192 /DB_XREF=gi:45498172 /DB_XREF=4112256 /CLONE=9BOV41_N23 /TID=Bt.17416.1 /CNT=6 /FEA=EST /TIER=ConsEnd /STK=1 /UG=Bt.17416 /UG_TITLE=Transcribed sequences	CK980192	Bt.17416	Bt.17416	chr22:4761187-4762329 (+) // 100.0 //	---		---	est	---		---	---	---	---	---	---	---	---	---	---	---	This probe set was annotated using the Accession mapped clusters based pipeline to a UniGene identifier using 6 transcripts. // false // Accession mapped clusters // E	AW464522,BE723845,BE723872,BE749280,CK980192,CK980748
Bt.17416.1.S1_at	---	6.28383	1017	83.0978	776.261	34.0268	Bt.17416.1	gb:CK980192 /DB_XREF=gi:45498172 /DB_XREF=4112256 /CLONE=9BOV41_N23 /TID=Bt.17416.1 /CNT=6 /FEA=EST /TIER=ConsEnd /STK=1 /UG=Bt.17416 /UG_TITLE=Transcribed sequences	CK980192	Bt.17416	Bt.17416	chr22:4761187-4762329 (+) // 100.0 //	---		---	est	---		---	---	---	---	---	---	---	---	---	---	---	This probe set was annotated using the Accession mapped clusters based pipeline to a UniGene identifier using 6 transcripts. // false // Accession mapped clusters // E	AW464522,BE723845,BE723872,BE749280,CK980192,CK980748
Bt.17428.1.A1_at	NHLRC3	52.1652	1384.57	502.996	363.661	208.628	Bt.17428.1	gb:CK944405 /DB_XREF=gi:45458785 /DB_XREF=4068657 /CLONE=10BOV16_N10 /TID=Bt.17428.1 /CNT=4 /FEA=EST /TIER=ConsEnd /STK=3 /UG=Bt.17428 /UG_TITLE=Transcribed sequences	CK944405	Bt.17428	Bt.17428	chr12:21081516-21082159 (-) // 100.0 //	NHL repeat containing 3		---	---	---	506625	---	---	---	XP_583100	XM_583100	---	---	---	---	---	XP_583100.3 // span:5-27 // numtm:1	This probe set was annotated using the Matching Probes based pipeline to a Entrez Gene identifier using 1 transcripts. // false // Matching Probes // A	XM_583100(11)
Bt.17470.1.A1_at	---	8.81368	51.0897	8.36113	23.3129	61.806	Bt.17470.1	gb:CB430029 /DB_XREF=gi:29205666 /DB_XREF=605888 /TID=Bt.17470.1 /CNT=1 /FEA=EST /TIER=ConsEnd /STK=1 /UG=Bt.17470 /UG_TITLE=Transcribed sequence	CB430029	Bt.17470	Bt.92926	chr20:12019421-12019700 (+) // 97.55 //	---		---	est	---		---	---	---	---	---	---	---	---	---	---	---	This probe set was annotated using the Accession mapped clusters based pipeline to a UniGene identifier using 1 transcripts. // false // Accession mapped clusters // E	CB430029
Bt.17479.1.A1_at	CABYR	9.37734	33.6833	7.75576	16.7393	30.6702	Bt.17479.1	gb:CB430935 /DB_XREF=gi:29207479 /DB_XREF=606869 /TID=Bt.17479.1 /CNT=1 /FEA=EST /TIER=ConsEnd /STK=1 /UG=Bt.17479 /UG_TITLE=Transcribed sequences	CB430935	Bt.17479	Bt.55324	chr24:33014113-33015483 (+) // 97.2 //	calcium binding tyrosine-(Y)-phosphorylation regulated		---	full length	ENSBTAG00000005638	510319	Q32L61	---	---	NP_001033156	NM_001038067	0007165 // signal transduction // inferred from electronic annotation	---	0008603 // cAMP-dependent protein kinase regulator activity // inferred from electronic annotation	---	---	---	This probe set was annotated using the Matching Probes based pipeline to a Entrez Gene identifier using 3 transcripts. // false // Matching Probes // A	BC109748(11),ENSBTAT00000031634(11),NM_001038067(11)
Bt.17482.1.A1_at	---	36.156	292.63	18.0518	49.264	59.0817	Bt.17482.1	gb:CK845791 /DB_XREF=gi:45205658 /DB_XREF=968217 /TID=Bt.17482.1 /CNT=4 /FEA=EST /TIER=ConsEnd /STK=4 /UG=Bt.17482 /UG_TITLE=Transcribed sequences	CK845791	Bt.17482	Bt.17482	---	---		---	est	---		---	---	---	---	---	---	---	---	---	---	---	This probe set was annotated using the Accession mapped clusters based pipeline to a UniGene identifier using 4 transcripts. // false // Accession mapped clusters // E	CB430940,CB538293,CB538541,CK845791
Bt.17485.1.A1_at	ZBTB24	6.73883	51.1899	19.655	17.5119	17.5119	Bt.17485.1	gb:CB456853 /DB_XREF=gi:29263235 /DB_XREF=714158 /TID=Bt.17485.1 /CNT=2 /FEA=EST /TIER=ConsEnd /STK=2 /UG=Bt.17485 /UG_TITLE=Transcribed sequence with strong similarity to protein sp:O43167 (H.sapiens) Y441_HUMAN Hypothetical zinc finger protein KIAA0441	CB456853	Bt.17485	Bt.17485	chr9:34662289-34670440 (+) // 96.5 //	zinc finger and BTB domain containing 24		---	---	---	539966	---	---	---	XP_590553	XM_590553	---	---	---	---	IPR000637 // HMG-I and HMG-Y, DNA-binding // 0.026	---	This probe set was annotated using the Matching Probes based pipeline to a Entrez Gene identifier using 1 transcripts. // false // Matching Probes // A	XM_590553(9)
Bt.17508.1.S1_at	AMMECR1L	38.4939	314.906	26.8193	69.4003	57.8107	Bt.17508.1	gb:CB433142 /DB_XREF=gi:29211866 /DB_XREF=609432 /TID=Bt.17508.1 /CNT=6 /FEA=EST /TIER=ConsEnd /STK=1 /UG=Bt.17508 /UG_TITLE=Transcribed sequence with moderate similarity to protein ref:NP_056180.1 (H.sapiens) AMMECR1 protein (Homo sapiens)	CB433142	Bt.17508	Bt.48260	chr2:8812200-8813412 (+) // 99.59 //	AMME chromosomal region gene 1-like		---	---	---	539958	---	---	---	XP_590514	XM_590514	---	---	---	---	---	---	This probe set was annotated using the Accession mapped clusters based pipeline to a UniGene identifier using 6 transcripts. // false // Accession mapped clusters // E	AW425148,BF043647,BI683102,CB427226,CB433142,CK833284
Bt.17508.2.A1_at	AMMECR1L	104.791	791.663	72.9704	176.714	82.8609	Bt.17508.2	gb:CK772055 /DB_XREF=gi:42726198 /DB_XREF=960489 /TID=Bt.17508.2 /CNT=2 /FEA=EST /TIER=ConsEnd /STK=1 /UG=Bt.17508 /UG_TITLE=Transcribed sequence with moderate similarity to protein ref:NP_056180.1 (H.sapiens) AMMECR1 protein (Homo sapiens)	CK772055	Bt.17508	Bt.48260	chr2:8813463-8814102 (+) // 98.75 //	AMME chromosomal region gene 1-like		---	---	---	539958	---	---	---	XP_590514	XM_590514	---	---	---	---	---	---	This probe set was annotated using the Accession mapped clusters based pipeline to a UniGene identifier using 2 transcripts. // false // Accession mapped clusters // E	CB427591,CK772055
Bt.1752.1.A1_at	E4F1	40.0098	88.2609	40.7649	32.4585	83.2987	Bt.1752.1	gb:CK775247 /DB_XREF=gi:42731497 /DB_XREF=966371 /TID=Bt.1752.1 /CNT=7 /FEA=EST /TIER=Stack /STK=6 /UG=Bt.1752 /UG_TITLE=Transcribed sequence with strong similarity to protein ref:NP_004415.1 (H.sapiens) p120E4F (Homo sapiens)	CK775247	Bt.1752	Bt.53326	chr25:193214-194050 (+) // 91.15 //	E4F transcription factor 1		---	---	ENSBTAG00000009961	515997	---	---	---	XP_594119	XM_594119	---	0005622 // intracellular // inferred from electronic annotation	0003676 // nucleic acid binding // inferred from electronic annotation /// 0008270 // zinc ion binding // inferred from electronic annotation	---	---	---	This probe set was annotated using the Matching Probes based pipeline to a Entrez Gene identifier using 2 transcripts. // false // Matching Probes // A	ENSBTAT00000013136(11),XM_594119(11)
Bt.17523.1.A1_at	---	10.4083	48.555	13.9497	23.2135	7.28414	Bt.17523.1	gb:CK776407 /DB_XREF=gi:42732657 /DB_XREF=967558 /TID=Bt.17523.1 /CNT=3 /FEA=EST /TIER=ConsEnd /STK=2 /UG=Bt.17523 /UG_TITLE=Transcribed sequences	CK776407	Bt.17523	Bt.17523	chr17:29695827-29696495 (-) // 98.96 //	---		---	est	---		---	---	---	---	---	---	---	---	---	---	---	This probe set was annotated using the Accession mapped clusters based pipeline to a UniGene identifier using 2 transcripts. // false // Accession mapped clusters // E	BM286476,CB431263
Bt.17526.1.A1_at	---	16.4251	688.218	221.861	340.943	263.945	Bt.17526.1	gb:CB430593 /DB_XREF=gi:29206794 /DB_XREF=606495 /TID=Bt.17526.1 /CNT=1 /FEA=EST /TIER=ConsEnd /STK=1 /UG=Bt.17526 /UG_TITLE=Transcribed sequence	CB430593	Bt.17526	Bt.68015	chr6:67022022-67022303 (+) // 98.25 //	---		---	est	---		---	---	---	---	---	---	---	---	---	---	---	This probe set was annotated using the Accession mapped clusters based pipeline to a UniGene identifier using 1 transcripts. // false // Accession mapped clusters // E	CB430593
Bt.17536.1.S1_at	---	22.0125	67.7103	30.7717	30.7717	34.3666	Bt.17536.1	gb:CB461744 /DB_XREF=gi:29268128 /DB_XREF=721742 /TID=Bt.17536.1 /CNT=4 /FEA=EST /TIER=ConsEnd /STK=0 /UG=Bt.17536 /UG_TITLE=Transcribed sequences	CB461744	Bt.17536	Bt.65502	chr1:31772531-31773028 (+) // 97.64 //	---		---	est	---		---	---	---	---	---	---	---	---	---	---	---	This probe set was annotated using the Accession mapped clusters based pipeline to a UniGene identifier using 4 transcripts. // false // Accession mapped clusters // E	BE236799,BE236800,CB431406,CB461744
Bt.17599.1.A1_at	CDH8	14.4643	31.2211	7.37709	22.0182	11.17	Bt.17599.1	gb:CB431747 /DB_XREF=gi:29209094 /DB_XREF=607756 /TID=Bt.17599.1 /CNT=1 /FEA=EST /TIER=ConsEnd /STK=1 /UG=Bt.17599 /UG_TITLE=Transcribed sequence	CB431747	Bt.17599	Bt.37690	chr18:20803974-20804184 (-) // 72.73 //	cadherin 8, type 2		---	full length	---	521039	A2VDQ2 /// Q58DE3	---	---	NP_001030416	NM_001035339	0007156 // homophilic cell adhesion // inferred from electronic annotation	0016020 // membrane // inferred from electronic annotation	0005509 // calcium ion binding // inferred from electronic annotation	---	---	---	This probe set was annotated using the Matching Probes based pipeline to a Entrez Gene identifier using 2 transcripts. // false // Matching Probes // A	BT021654(11),NM_001035339(11)
Bt.17611.1.A1_at	TTC33	53.8865	152.461	56.0484	64.6609	95.3096	Bt.17611.1	gb:CB432215 /DB_XREF=gi:29210011 /DB_XREF=608343 /TID=Bt.17611.1 /CNT=4 /FEA=EST /TIER=ConsEnd /STK=2 /UG=Bt.17611 /UG_TITLE=Transcribed sequence with strong similarity to protein ref:NP_036514.1 (H.sapiens) osmosis responsive factor (Homo sapiens)	CB432215	Bt.17611	Bt.17611	chr20:37599539-37603313 (-) // 100.0 //	tetratricopeptide repeat domain 33		---	---	---	531278	---	---	---	XP_001250400 /// XP_609769	XM_001250399 /// XM_609769	---	---	---	---	IPR001440 // Tetratricopeptide TPR_1 // 0.089 /// IPR001440 // Tetratricopeptide TPR_1 // 0.12	---	This probe set was annotated using the Matching Probes based pipeline to a Entrez Gene identifier using 1 transcripts. // false // Matching Probes // A	XM_001250399(11)
Bt.1767.1.S1_at	UBE2K	1040.25	2325.8	873.661	1820.49	1888.24	Bt.1767.1	gb:NM_174080.2 /DB_XREF=gi:31342886 /GEN=HIP2 /TID=Bt.1767.1 /CNT=15 /FEA=FLmRNA /TIER=FL /STK=3 /LL=281225 /UG=Bt.1767 /DEF=Bos taurus huntingtin interacting protein 2 (HIP2), mRNA. /PROD=huntingtin interacting protein 2 /FL=gb:NM_174080.2	NM_174080.2	Bt.1767	Bt.65293	chr6:54722723-54797728 (+) // 95.12 //	ubiquitin-conjugating enzyme E2K (UBC1 homolog, yeast)		---	full length	ENSBTAG00000020175	281225	P61085	EC:6.3.2.19	---	NP_776505	NM_174080	0019941 // modification-dependent protein catabolic process // inferred from electronic annotation /// 0043687 // post-translational protein modification // inferred from electronic annotation /// 0051246 // regulation of protein metabolic process // inferred from electronic annotation	0005737 // cytoplasm // inferred from electronic annotation	0004842 // ubiquitin-protein ligase activity // inferred from electronic annotation /// 0005515 // protein binding // inferred from electronic annotation /// 0016874 // ligase activity // inferred from electronic annotation /// 0019787 // small conjugating protein ligase activity // inferred from electronic annotation /// 0031625 // ubiquitin protein ligase binding // inferred from sequence or st…	---	---	---	This probe set was annotated using the Matching Probes based pipeline to a Entrez Gene identifier using 3 transcripts. // false // Matching Probes // A	BC142324(11),ENSBTAT00000026871(11),NM_174080(11)
Bt.1768.1.A1_at	THOC4	667.661	2356.49	1096.86	2086.9	905.703	Bt.1768.1	gb:CK769245 /DB_XREF=gi:42723339 /DB_XREF=956794 /TID=Bt.1768.1 /CNT=12 /FEA=EST /TIER=Stack /STK=8 /UG=Bt.1768 /UG_TITLE=Transcribed sequence with strong similarity to protein ref:NP_005773.1 (H.sapiens) transcriptional coactivator; bZIP enhancing factor (Homo sapiens)	CK769245	Bt.1768	Bt.48992	chr19:50630995-50634037 (+) // 96.52 //	THO complex 4		---	full length	ENSBTAG00000008498	537706	Q3T0I4	---	---	NP_001030494	NM_001035417	---	---	0000166 // nucleotide binding // inferred from electronic annotation /// 0003676 // nucleic acid binding // inferred from electronic annotation	---	---	---	This probe set was annotated using the Matching Probes based pipeline to a Entrez Gene identifier using 3 transcripts. // false // Matching Probes // A	BC102384(11),ENSBTAT00000011202(11),NM_001035417(11)
Bt.17682.1.A1_s_at	MTMR14	81.5799	274.661	75.4002	91.2351	172.461	Bt.17682.1	gb:CB433042 /DB_XREF=gi:29211667 /DB_XREF=609315 /TID=Bt.17682.1 /CNT=1 /FEA=EST /TIER=ConsEnd /STK=1 /UG=Bt.17682 /UG_TITLE=Transcribed sequence with moderate similarity to protein ref:NP_071930.1 (H.sapiens) hypothetical protein FLJ22405 (Homo sapiens)	CB433042	Bt.17682	Bt.76294	chr22:13599937-13606494 (-) // 96.5 //	Myotubularin related protein 14		---	full length	---	514596	A6QLE9	---	---	NP_001093834	NM_001100364	0006412 // translation // inferred from electronic annotation /// 0016311 // dephosphorylation // inferred from electronic annotation	0005622 // intracellular // inferred from electronic annotation /// 0005840 // ribosome // inferred from electronic annotation	0003735 // structural constituent of ribosome // inferred from electronic annotation /// 0004725 // protein tyrosine phosphatase activity // inferred from electronic annotation /// 0016791 // phosphatase activity // inferred from electronic annotation	---	---	---	This probe set was annotated using the Accession mapped clusters based pipeline to a UniGene identifier using 1 transcripts. // false // Accession mapped clusters // E	CB433042
Bt.17683.1.A1_at	DBF4	92.4609	406.726	91.6234	228.161	97.5928	Bt.17683.1	gb:CB433051 /DB_XREF=gi:29211685 /DB_XREF=609324 /TID=Bt.17683.1 /CNT=1 /FEA=EST /TIER=ConsEnd /STK=1 /UG=Bt.17683 /UG_TITLE=Transcribed sequence with moderate similarity to protein pir:T02633 (H.sapiens) T02633 hypothetical protein RG135C18.1 - human	CB433051	Bt.17683	Bt.17683	chr4:31680853-31681130 (-) // 96.85 //	DBF4 homolog (S. cerevisiae)		---	full length	ENSBTAG00000014711	510916	Q1LZB8	---	---	NP_001068944	NM_001075476	---	0005622 // intracellular // inferred from electronic annotation /// 0005634 // nucleus // inferred from electronic annotation	0003676 // nucleic acid binding // inferred from electronic annotation /// 0005515 // protein binding // inferred from electronic annotation /// 0008270 // zinc ion binding // inferred from electronic annotation	---	IPR001357 // BRCT // 1.9E-4 /// IPR001357 // BRCT // 21.0 /// IPR006572 // Zinc finger, DBF-type // 1.4E-7	---	This probe set was annotated using the Matching Probes based pipeline to a Entrez Gene identifier using 4 transcripts. // false // Matching Probes // A	BC116096(11),ENSBTAT00000019578(11),ENSBTAT00000035138(11),NM_001075476(11)
Bt.17717.1.A1_at	USPL1	7.21329	1369.1	134.861	272.359	198.293	Bt.17717.1	gb:CB431004 /DB_XREF=gi:29207618 /DB_XREF=606941 /TID=Bt.17717.1 /CNT=5 /FEA=EST /TIER=ConsEnd /STK=1 /UG=Bt.17717 /UG_TITLE=Transcribed sequences	CB431004	Bt.17717	Bt.17717	chr12:25987177-25987775 (-) // 88.72 //	ubiquitin specific peptidase like 1		---	---	---	788351	---	---	---	XP_001255438	XM_001255437	---	---	---	---	---	---	This probe set was annotated using the Matching Probes based pipeline to a Entrez Gene identifier using 1 transcripts. // false // Matching Probes // A	XM_001255437(11)
Bt.17732.1.A1_at	ZNF668	117.02	545.335	61.9504	146.461	87.5121	Bt.17732.1	gb:CB433511 /DB_XREF=gi:29212609 /DB_XREF=609882 /TID=Bt.17732.1 /CNT=1 /FEA=EST /TIER=ConsEnd /STK=1 /UG=Bt.17732 /UG_TITLE=Transcribed sequence	CB433511	Bt.17732	Bt.43199	chr25:28100186-28100377 (+) // 66.78 //	zinc finger protein 668		---	full length	ENSBTAG00000006650	767831	Q2TA17	---	---	NP_001070421	NM_001076953	0006350 // transcription // inferred from electronic annotation /// 0006355 // regulation of transcription, DNA-dependent // inferred from electronic annotation	0005622 // intracellular // inferred from electronic annotation /// 0005634 // nucleus // inferred from electronic annotation	0003676 // nucleic acid binding // inferred from electronic annotation /// 0003677 // DNA binding // inferred from electronic annotation /// 0008270 // zinc ion binding // inferred from electronic annotation /// 0046872 // metal ion binding // inferred from electronic annotation	---	---	---	This probe set was annotated using the Matching Probes based pipeline to a Entrez Gene identifier using 3 transcripts. // false // Matching Probes // A	BC111165(11),ENSBTAT00000008736(11),NM_001076953(11)
Bt.17761.1.A1_at	TRIM68	103.211	340.354	135.631	197.861	78.1048	Bt.17761.1	gb:BP100149 /DB_XREF=gi:28302437 /DB_XREF=BP100149 /CLONE=ORCS20066 /TID=Bt.17761.1 /CNT=3 /FEA=EST /TIER=ConsEnd /STK=3 /UG=Bt.17761 /UG_TITLE=Transcribed sequences	BP100149	Bt.17761	Bt.17761	chr15:45234254-45234868 (+) // 96.95 //	tripartite motif-containing 68		---	---	ENSBTAG00000011332	538657	---	---	---	XP_581842	XM_581842	---	0005622 // intracellular // inferred from electronic annotation	0005515 // protein binding // inferred from electronic annotation /// 0008270 // zinc ion binding // inferred from electronic annotation	---	---	---	This probe set was annotated using the Matching Probes based pipeline to a Entrez Gene identifier using 3 transcripts. // false // Matching Probes // A	BC114155(11),ENSBTAT00000015061(11),XM_581842(11)
Bt.17780.1.A1_at	---	9.68419	39.9537	14.2723	134.57	13.1528	Bt.17780.1	gb:CB423951 /DB_XREF=gi:29193506 /DB_XREF=597956 /TID=Bt.17780.1 /CNT=9 /FEA=EST /TIER=ConsEnd /STK=4 /UG=Bt.17780 /UG_TITLE=Transcribed sequence with weak similarity to protein sp:P14784 (H.sapiens) IL2B_HUMAN Interleukin-2 receptor beta chain precursor	CB423951	Bt.17780	Bt.17780	---	---		---	est	---		---	---	---	---	---	---	---	---	---	---	---	This probe set was annotated using the Accession mapped clusters based pipeline to a UniGene identifier using 7 transcripts. // false // Accession mapped clusters // E	CB423788,CB423951,CB424432,CB426673,CB435948,CB458652,CK968354
Bt.17843.1.A1_at	AKAP8L	80.2059	738.806	122.505	215.787	252.861	Bt.17843.1	gb:CB444774 /DB_XREF=gi:29235138 /DB_XREF=695978 /TID=Bt.17843.1 /CNT=6 /FEA=EST /TIER=ConsEnd /STK=4 /UG=Bt.17843 /UG_TITLE=Transcribed sequence with strong similarity to protein ref:NP_055186.1 (H.sapiens) neighbor of A-kinase anchoring protein 95 (Homo sapiens)	CB444774	Bt.17843	Bt.56463	chr7:7868026-7884470 (+) // 97.65 //	A kinase (PRKA) anchor protein 8-like		---	---	ENSBTAG00000010439	539700	Q3T195	---	---	XP_869825	XM_864732	---	0005634 // nucleus // inferred from electronic annotation	0003677 // DNA binding // inferred from electronic annotation /// 0005515 // protein binding // inferred from electronic annotation	---	---	---	This probe set was annotated using the Matching Probes based pipeline to a Entrez Gene identifier using 2 transcripts. // false // Matching Probes // A	ENSBTAT00000013781(11),XM_864732(11)
Bt.17882.2.A1_at	MRS2	11.8701	60.8088	24.5478	35.3235	14.5325	Bt.17882.2	gb:CB435773 /DB_XREF=gi:29217138 /DB_XREF=616050 /TID=Bt.17882.2 /CNT=1 /FEA=EST /TIER=ConsEnd /STK=1 /UG=Bt.17882 /UG_TITLE=Transcribed sequence with strong similarity to protein ref:NP_065713.1 (H.sapiens) MRS2-like, magnesium homeostasis factor	CB435773	Bt.17882	Bt.17882	chr23:28924523-28924804 (+) // 96.85 //	MRS2 magnesium homeostasis factor homolog (S. cerevisiae)		---	full length	---	508554	A6QR45	---	---	NP_001095373	NM_001101903	0030001 // metal ion transport // inferred from electronic annotation	0016020 // membrane // inferred from electronic annotation	0046873 // metal ion transmembrane transporter activity // inferred from electronic annotation	---	---	AAI50111.1 // span:338-360,373-390 // numtm:2 /// NP_001095373.1 // span:338-360,373-390 // numtm:2	This probe set was annotated using the Matching Probes based pipeline to a Entrez Gene identifier using 2 transcripts. // false // Matching Probes // A	BC150110(9),NM_001101903(9)
Bt.17911.2.S1_a_at	GAK	18.7642	71.5398	32.3449	37.6675	40.8	Bt.17911.2	gb:CK979564 /DB_XREF=gi:45497544 /DB_XREF=4111463 /CLONE=9BOV40_M22 /TID=Bt.17911.2 /CNT=5 /FEA=EST /TIER=ConsEnd /STK=1 /UG=Bt.17911 /UG_TITLE=Transcribed sequence with strong similarity to protein sp:O14976 (H.sapiens) GAK_HUMAN Cyclin G-associated kinase	CK979564	Bt.17911	Bt.59584	chr6:105341797-105362012 (-) // 99.52 //	cyclin G associated kinase		---	full length	ENSBTAG00000019188	511296	Q2KJH2	EC:2.7.11.1	---	NP_001039549	NM_001046084	0006468 // protein amino acid phosphorylation // inferred from electronic annotation	---	0004672 // protein kinase activity // inferred from electronic annotation /// 0004674 // protein serine/threonine kinase activity // inferred from electronic annotation /// 0005524 // ATP binding // inferred from electronic annotation /// 0016301 // kinase activity // inferred from electronic annotation /// 0031072 // heat shock protein binding // inferred from electronic annotation	---	IPR001245 // Tyrosine protein kinase // 2.0E-14 /// IPR001245 // Tyrosine protein kinase // 9.5E-4	---	This probe set was annotated using the Matching Probes based pipeline to a Entrez Gene identifier using 3 transcripts. // false // Matching Probes // A	BC105343(11),ENSBTAT00000025537(11),NM_001046084(11)
Bt.17945.1.A1_at	---	6.13981	13.7344	3.64756	7.27379	7.18647	Bt.17945.1	gb:CB444294 /DB_XREF=gi:29234171 /DB_XREF=695443 /TID=Bt.17945.1 /CNT=1 /FEA=EST /TIER=ConsEnd /STK=1 /UG=Bt.17945 /UG_TITLE=Transcribed sequences	CB444294	Bt.17945	Bt.93075	chr7:16756558-16756839 (+) // 97.9 //	---		---	est	---		---	---	---	---	---	---	---	---	---	---	---	This probe set was annotated using the Accession mapped clusters based pipeline to a UniGene identifier using 1 transcripts. // false // Accession mapped clusters // E	CB444294
Bt.1800.1.S1_at	LOC510385	184.269	1077.06	335.908	267.858	36.0064	Bt.1800.1	gb:CK958261 /DB_XREF=gi:45472641 /DB_XREF=4098546 /CLONE=10BOV4_C17 /TID=Bt.1800.1 /CNT=22 /FEA=EST /TIER=ConsEnd /STK=0 /UG=Bt.1800 /UG_TITLE=Transcribed sequence with strong similarity to protein ref:NP_055203.1 (H.sapiens) novel putative protein similar to YIL091C yeast hypothetical 84 kD protein from SGA1-KTR7 (Homo sapiens)	CK958261	Bt.1800	Bt.38598	chr16:67766023-67776978 (-) // 96.34 //	Hypothetical LOC510385		---	full length	---	510385	A7YWC9	---	---	NP_001098822	NM_001105352	---	---	---	---	---	---	This probe set was annotated using the Accession mapped clusters based pipeline to a UniGene identifier using 21 transcripts. // false // Accession mapped clusters // E	AV605783,AV605784,AV611276,AV611277,AV616752,AW466176,BF040048,BF041411,BF073070,BF605984,BI540301,BM482157,CB167396,CB170236,CK771039,CK952675,CK952851,CK957705,CK958261,CK981898,CK982237
Bt.18018.1.A1_a_at	TCERG1	235.737	627.261	60.954	335.667	130.975	Bt.18018.1	gb:CB438061 /DB_XREF=gi:29221697 /DB_XREF=686496 /TID=Bt.18018.1 /CNT=2 /FEA=EST /TIER=ConsEnd /STK=1 /UG=Bt.18018 /UG_TITLE=Transcribed sequence with strong similarity to protein pir:T08599 (H.sapiens) T08599 probable transcription factor CA150 - human	CB438061	Bt.18018	Bt.42798	chr7:53542437-53548224 (+) // 95.5 //	transcription elongation regulator 1		---	---	ENSBTAG00000003259	540964	A7E392	---	---	XP_874188	XM_869095	---	---	0005515 // protein binding // inferred from electronic annotation	---	---	---	This probe set was annotated using the Matching Probes based pipeline to a Entrez Gene identifier using 4 transcripts. // false // Matching Probes // A	BC151763(11),ENSBTAT00000035200(11),ENSBTAT00000061039(11),XM_869095(11)
Bt.18023.1.S1_at	---	13.061	507.627	239.797	125.061	450.027	Bt.18023.1	gb:CB438144 /DB_XREF=gi:29221862 /DB_XREF=686593 /TID=Bt.18023.1 /CNT=8 /FEA=EST /TIER=ConsEnd /STK=3 /UG=Bt.18023 /UG_TITLE=Transcribed sequences	CB438144	---	---	chr23:27726669-27727863 (-) // 99.42 //	---		---	---	---		---	---	---	---	---	---	---	---	---	---	---	This probe set was annotated using the Genome Target Overlap based pipeline to a ENSEMBL identifier using 1 transcripts. // false // Genome Target Overlap // B	GENSCAN00000003883,GENSCAN00000004512
Bt.18026.1.A1_at	ERBB2IP	49.264	119.39	19.7591	78.746	21.1214	Bt.18026.1	gb:CB438163 /DB_XREF=gi:29221900 /DB_XREF=686624 /TID=Bt.18026.1 /CNT=1 /FEA=EST /TIER=ConsEnd /STK=1 /UG=Bt.18026 /UG_TITLE=Transcribed sequence with moderate similarity to protein ref:NP_061165.1 (H.sapiens) erbb2-interacting protein; densin-180-like protein (Homo sapiens)	CB438163	Bt.18026	Bt.59113	chr20:14148153-14151832 (+) // 82.17 //	erbb2 interacting protein		---	---	ENSBTAG00000000415	512866	---	---	---	XP_870101	XM_865008	---	---	0005515 // protein binding // inferred from electronic annotation	---	---	---	This probe set was annotated using the Matching Probes based pipeline to a Entrez Gene identifier using 2 transcripts. // false // Matching Probes // A	ENSBTAT00000000533(9),XM_865008(9)
Bt.18031.1.S1_at	---	28.5615	320.053	55.8613	55.8613	36.3158	Bt.18031.1	gb:BE665743 /DB_XREF=gi:10026334 /DB_XREF=154887 /TID=Bt.18031.1 /CNT=2 /FEA=EST /TIER=ConsEnd /STK=0 /UG=Bt.18031 /UG_TITLE=Transcribed sequence with weak similarity to protein pir:I38588 (H.sapiens) I38588 reverse transcriptase homolog - human retrotransposon L1	BE665743	Bt.18031	Bt.88289	---	---		---	---	---		---	---	---	---	---	---	---	---	---	---	---	This probe set was annotated using the Matching Probes based pipeline to a UniGene identifier using 1 transcripts. // false // Matching Probes // A	BC148922(9)
Bt.18048.1.A1_at	LOC540312	8.63832	104.061	16.6679	33.4492	52.1167	Bt.18048.1	gb:CK772893 /DB_XREF=gi:42727036 /DB_XREF=961474 /TID=Bt.18048.1 /CNT=6 /FEA=EST /TIER=ConsEnd /STK=5 /UG=Bt.18048 /UG_TITLE=Transcribed sequence with moderate similarity to protein pir:T17330 (H.sapiens) T17330 hypothetical protein DKFZp434B105.1 - human	CK772893	Bt.18048	Bt.18028	---	similar to Protein DDX26B		---	---	---	540312	---	---	---	XP_870750	XM_865657	---	---	---	---	---	---	This probe set was annotated using the Matching Probes based pipeline to a Entrez Gene identifier using 1 transcripts. // false // Matching Probes // A	XM_865657(9)
Bt.18048.2.S1_at	LOC540312	7.07784	25.4795	7.64007	8.30357	15.5379	Bt.18048.2	gb:CB452761 /DB_XREF=gi:29259143 /DB_XREF=707656 /TID=Bt.18048.2 /CNT=4 /FEA=EST /TIER=ConsEnd /STK=0 /UG=Bt.18048 /UG_TITLE=Transcribed sequence with moderate similarity to protein pir:T17330 (H.sapiens) T17330 hypothetical protein DKFZp434B105.1 - human	CB452761	Bt.18048	Bt.18028	---	similar to Protein DDX26B		---	---	ENSBTAG00000008993	540312	---	---	---	XP_870750	XM_865657	---	---	0003676 // nucleic acid binding // inferred from electronic annotation /// 0005524 // ATP binding // inferred from electronic annotation /// 0008026 // ATP-dependent helicase activity // inferred from electronic annotation	---	---	---	This probe set was annotated using the Matching Probes based pipeline to a Entrez Gene identifier using 2 transcripts. // false // Matching Probes // A	ENSBTAT00000011843(11),XM_865657(11)
Bt.1805.1.S1_at	LOC528040	230.436	741.161	108.861	340.608	88.4609	Bt.1805.1	gb:CB421837 /DB_XREF=gi:29189282 /DB_XREF=594888 /TID=Bt.1805.1 /CNT=12 /FEA=EST /TIER=ConsEnd /STK=2 /UG=Bt.1805 /UG_TITLE=Transcribed sequences	CB421837	Bt.1805	Bt.24323	chr7:13086127-13087281 (+) // 98.97 //	similar to complement component 3		---	---	ENSBTAG00000015557	528040	---	---	---	XP_606449	XM_606449	---	0005576 // extracellular region // inferred from electronic annotation /// 0005615 // extracellular space // inferred from electronic annotation	0004866 // endopeptidase inhibitor activity // inferred from electronic annotation /// 0005515 // protein binding // inferred from electronic annotation	---	---	XP_606449.4 // span:7-29 // numtm:1 /// GENSCAN00000044856 // span:7-29 // numtm:1 /// ENSBTAP00000020696 // span:7-29 // numtm:1	This probe set was annotated using the Genome Target Overlap based pipeline to a Entrez Gene identifier using 2 transcripts. // false // Genome Target Overlap // B	ENSBTAT00000020696,XM_606449
Bt.18063.1.A1_at	CCDC45	43.1147	233.625	58.0611	58.0611	42.3579	Bt.18063.1	gb:CB439179 /DB_XREF=gi:29223928 /DB_XREF=688790 /TID=Bt.18063.1 /CNT=2 /FEA=EST /TIER=ConsEnd /STK=2 /UG=Bt.18063 /UG_TITLE=Transcribed sequences	CB439179	Bt.18063	Bt.59479	chr19:48129416-48129740 (+) // 98.48 //	Coiled-coil domain containing 45		---	---	---	506840	A7E3D0	---	---	XP_583341	XM_583341	---	---	0005515 // protein binding // inferred from electronic annotation	---	---	---	This probe set was annotated using the Accession mapped clusters based pipeline to a UniGene identifier using 2 transcripts. // false // Accession mapped clusters // E	CB439179,CK728476
Bt.18128.1.A1_at	---	18.0769	48.8714	13.0352	18.6033	20.4101	Bt.18128.1	gb:CB439596 /DB_XREF=gi:29224766 /DB_XREF=689265 /TID=Bt.18128.1 /CNT=1 /FEA=EST /TIER=ConsEnd /STK=1 /UG=Bt.18128 /UG_TITLE=Transcribed sequence with weak similarity to protein ref:NP_115973.1 (H.sapiens) zinc finger protein 347; zinc finger 1111 (Homo sapiens)	CB439596	Bt.18128	Bt.68123	chr18:56743760-56744003 (-) // 84.97 //	---		---	est	---		---	---	---	---	---	---	---	---	---	---	---	This probe set was annotated using the Accession mapped clusters based pipeline to a UniGene identifier using 1 transcripts. // false // Accession mapped clusters // E	CB439596
Bt.18131.1.A1_at	---	15.4966	48.4888	18.1909	18.4306	18.1909	Bt.18131.1	gb:CB439624 /DB_XREF=gi:29224822 /DB_XREF=689295 /TID=Bt.18131.1 /CNT=1 /FEA=EST /TIER=ConsEnd /STK=1 /UG=Bt.18131 /UG_TITLE=Transcribed sequences	CB439624	Bt.18131	Bt.42674	chr16:32110711-32110997 (-) // 100.0 //	---		---	est	---		---	---	---	---	---	---	---	---	---	---	---	This probe set was annotated using the Accession mapped clusters based pipeline to a UniGene identifier using 1 transcripts. // false // Accession mapped clusters // E	CB439624
Bt.18139.1.A1_at	LOC617808	12.079	41.8551	6.04845	63.0873	11.4535	Bt.18139.1	gb:CB439668 /DB_XREF=gi:29224912 /DB_XREF=689430 /TID=Bt.18139.1 /CNT=4 /FEA=EST /TIER=ConsEnd /STK=2 /UG=Bt.18139 /UG_TITLE=Transcribed sequence with strong similarity to protein sp:O15063 (H.sapiens) Y355_HUMAN Hypothetical protein KIAA0355	CB439668	Bt.18139	Bt.31779	chr18:44927576-44929096 (+) // 98.75 //	hypothetical LOC617808		---	---	ENSBTAG00000013175	617808	---	---	---	XP_875223	XM_870130	---	---	---	---	IPR000477 // RNA-directed DNA polymerase (Reverse transcriptase) // 1.5E-10	---	This probe set was annotated using the Matching Probes based pipeline to a Entrez Gene identifier using 2 transcripts. // false // Matching Probes // A	ENSBTAT00000017535(11),XM_870130(11)
Bt.18202.1.A1_at	---	10.3186	50.4951	19.0582	25.3589	24.7846	Bt.18202.1	gb:CB440466 /DB_XREF=gi:29226513 /DB_XREF=690751 /TID=Bt.18202.1 /CNT=5 /FEA=EST /TIER=ConsEnd /STK=2 /UG=Bt.18202 /UG_TITLE=Transcribed sequences	CB440466	Bt.18202	Bt.18202	chr23:27271097-27271438 (-) // 43.24 //	---		---	est	---		---	---	---	---	---	---	---	---	---	---	---	This probe set was annotated using the Accession mapped clusters based pipeline to a UniGene identifier using 5 transcripts. // false // Accession mapped clusters // E	CB440466,CB440828,CB449580,CB451544,CK848599
Bt.18203.1.A1_at	JAM2	29.5225	444.449	159.861	125.103	132.431	Bt.18203.1	gb:CB530095 /DB_XREF=gi:29391438 /DB_XREF=611395 /TID=Bt.18203.1 /CNT=4 /FEA=EST /TIER=ConsEnd /STK=0 /UG=Bt.18203 /UG_TITLE=Transcribed sequence with strong similarity to protein sp:P57087 (H.sapiens) JAM2_HUMAN Junctional adhesion molecule 2 precursor	CB530095	Bt.18203	Bt.18203	chr1:9483702-9484244 (-) // 90.33 //	junctional adhesion molecule 2		---	full length	ENSBTAG00000000603	538846	A4IFI9	---	---	NP_001077205	NM_001083736	---	---	---	---	---	AAI34601.1 // span:239-261 // numtm:1 /// NP_001077205.1 // span:239-261 // numtm:1 /// ENSBTAP00000000795 // span:239-261 // numtm:1 /// ENSBTAP00000051602 // span:239-261 // numtm:1	This probe set was annotated using the Matching Probes based pipeline to a Entrez Gene identifier using 4 transcripts. // false // Matching Probes // A	BC134600(11),ENSBTAT00000000795(11),ENSBTAT00000054493(11),NM_001083736(11)
Bt.18203.2.S1_at	JAM2	9.91983	459.668	71.8609	71.8609	54.5272	Bt.18203.2	gb:AV602516 /DB_XREF=gi:9724842 /DB_XREF=AV602516 /CLONE=E1KI010G03 /TID=Bt.18203.2 /CNT=2 /FEA=EST /TIER=ConsEnd /STK=0 /UG=Bt.18203 /UG_TITLE=Transcribed sequence with strong similarity to protein sp:P57087 (H.sapiens) JAM2_HUMAN Junctional adhesion molecule 2 precursor	AV602516	Bt.18203	Bt.18203	chr1:9484183-9497426 (-) // 99.77 //	junctional adhesion molecule 2		---	full length	ENSBTAG00000000603	538846	A4IFI9	---	---	NP_001077205	NM_001083736	---	---	---	---	---	AAI34601.1 // span:239-261 // numtm:1 /// NP_001077205.1 // span:239-261 // numtm:1 /// GENSCAN00000049742 // span:223-245 // numtm:1 /// ENSBTAP00000000795 // span:239-261 // numtm:1 /// ENSBTAP00000051602 // span:239-261 // numtm:1	This probe set was annotated using the Matching Probes based pipeline to a Entrez Gene identifier using 4 transcripts. // false // Matching Probes // A	BC134600(11),ENSBTAT00000000795(11),ENSBTAT00000054493(11),NM_001083736(11)
Bt.18246.1.A1_at	---	5.75655	13.0711	5.52183	7.93008	7.64007	Bt.18246.1	gb:CB441765 /DB_XREF=gi:29229117 /DB_XREF=692273 /TID=Bt.18246.1 /CNT=1 /FEA=EST /TIER=ConsEnd /STK=1 /UG=Bt.18246 /UG_TITLE=Transcribed sequences	CB441765	Bt.18246	Bt.68147	chr27:12661411-12661692 (-) // 98.25 //	---		---	est	---		---	---	---	---	---	---	---	---	---	---	---	This probe set was annotated using the Accession mapped clusters based pipeline to a UniGene identifier using 1 transcripts. // false // Accession mapped clusters // E	CB441765
Bt.1825.1.S1_at	DHRS11	52.2621	335.853	166.861	188.414	166.861	Bt.1825.1	gb:CB433013 /DB_XREF=gi:29211609 /DB_XREF=609284 /TID=Bt.1825.1 /CNT=18 /FEA=EST /TIER=Stack /STK=7 /UG=Bt.1825 /UG_TITLE=Transcribed sequence with strong similarity to protein ref:NP_077284.1 (H.sapiens) hypothetical protein MGC4172 (Homo sapiens)	CB433013	Bt.1825	Bt.49546	chr19:9366872-9367353 (+) // 90.41 //	dehydrogenase/reductase (SDR family) member 11		---	full length	ENSBTAG00000010297	510264	Q3ZBV9	---	---	NP_001030260	NM_001035088	0008152 // metabolic process // inferred from electronic annotation /// 0055114 // oxidation reduction // inferred from electronic annotation	0005576 // extracellular region // inferred from electronic annotation	0003824 // catalytic activity // inferred from electronic annotation /// 0005488 // binding // inferred from electronic annotation /// 0016491 // oxidoreductase activity // inferred from electronic annotation	---	IPR001509 // NAD-dependent epimerase/dehydratase // 0.0016 /// IPR001509 // NAD-dependent epimerase/dehydratase // 0.0016	---	This probe set was annotated using the Matching Probes based pipeline to a Entrez Gene identifier using 3 transcripts. // false // Matching Probes // A	BC103081(11),ENSBTAT00000013600(10),NM_001035088(11)
Bt.18252.1.A1_at	PPPDE1	59.5096	834.399	144.793	404.661	377.205	Bt.18252.1	gb:CB463955 /DB_XREF=gi:29270340 /DB_XREF=725136 /TID=Bt.18252.1 /CNT=2 /FEA=EST /TIER=ConsEnd /STK=2 /UG=Bt.18252 /UG_TITLE=Transcribed sequence with moderate similarity to protein ref:NP_057160.1 (H.sapiens) CGI-146 protein (Homo sapiens)	CB463955	Bt.18252	Bt.102049	chr16:29151062-29151341 (-) // 97.55 //	PPPDE peptidase domain containing 1		---	full length	ENSBTAG00000001478	519650	A6QQ69	---	---	NP_001093854	NM_001100384	---	---	---	---	---	---	This probe set was annotated using the Matching Probes based pipeline to a Entrez Gene identifier using 4 transcripts. // false // Matching Probes // A	BC149676(11),ENSBTAT00000001935(11),ENSBTAT00000052383(11),NM_001100384(11)
Bt.18274.1.A1_at	XPO4	71.2609	228.061	37.4742	87.891	51.6321	Bt.18274.1	gb:CB441963 /DB_XREF=gi:29229510 /DB_XREF=692497 /TID=Bt.18274.1 /CNT=2 /FEA=EST /TIER=ConsEnd /STK=2 /UG=Bt.18274 /UG_TITLE=Transcribed sequence with strong similarity to protein sp:Q9C0E2 (H.sapiens) XPO4_HUMAN Exportin 4	CB441963	Bt.18274	Bt.16854	chr12:32860024-32862616 (-) // 98.08 //	exportin 4		---	full length	ENSBTAG00000003710	506392	A5PJX2	---	---	NP_001092359	NM_001098889	---	---	0005488 // binding // inferred from electronic annotation	---	---	---	This probe set was annotated using the Matching Probes based pipeline to a Entrez Gene identifier using 1 transcripts. // false // Matching Probes // A	ENSBTAT00000004832(11)
Bt.18385.1.A1_at	---	17.3557	66.25	19.5024	42.8128	31.1716	Bt.18385.1	gb:CB443394 /DB_XREF=gi:29232374 /DB_XREF=694273 /TID=Bt.18385.1 /CNT=1 /FEA=EST /TIER=ConsEnd /STK=1 /UG=Bt.18385 /UG_TITLE=Transcribed sequence	CB443394	---	---	chr14:43569668-43569948 (-) // 97.9 //	---		---	---	---		---	---	---	---	---	---	---	---	---	---	---	This probe set was annotated using the Genome Target Overlap based pipeline to a ENSEMBL identifier using 1 transcripts. // false // Genome Target Overlap // B	GENSCAN00000009565
Bt.18386.1.A1_at	---	107.601	432.601	47.4798	154.461	133.893	Bt.18386.1	gb:CK944455 /DB_XREF=gi:45458835 /DB_XREF=4068409 /CLONE=10BOV16_D02 /TID=Bt.18386.1 /CNT=5 /FEA=EST /TIER=ConsEnd /STK=1 /UG=Bt.18386 /UG_TITLE=Transcribed sequence with moderate similarity to protein sp:P52741 (H.sapiens) Z134_HUMAN Zinc finger protein 134	CK944455	Bt.18386	Bt.18386	chr18:62094801-62096049 (+) // 98.56 //	---		---	est	---		---	---	---	---	---	---	---	---	---	---	---	This probe set was annotated using the Accession mapped clusters based pipeline to a UniGene identifier using 4 transcripts. // false // Accession mapped clusters // E	AW487281,CB443403,CB443419,CK944829
Bt.18414.1.S1_at	GK	21.0119	229.918	57.4611	222.832	223.222	Bt.18414.1	gb:CK944276 /DB_XREF=gi:45458656 /DB_XREF=4068391 /CLONE=10BOV16_C08 /TID=Bt.18414.1 /CNT=19 /FEA=EST /TIER=Stack /STK=6 /UG=Bt.18414 /UG_TITLE=Transcribed sequence with strong similarity to protein sp:P32189 (H.sapiens) GLPK_HUMAN Glycerol kinase	CK944276	Bt.18414	Bt.18414	chr9:57713975-57767145 (+) // 99.96 //	glycerol kinase		---	full length	ENSBTAG00000008124	505987	Q0IID9	EC:2.7.1.30	---	NP_001068704	NM_001075236	0005975 // carbohydrate metabolic process // inferred from electronic annotation /// 0006071 // glycerol metabolic process // inferred from electronic annotation /// 0006072 // glycerol-3-phosphate metabolic process // inferred from electronic annotation	0005737 // cytoplasm // inferred from electronic annotation /// 0005739 // mitochondrion // inferred from electronic annotation /// 0005741 // mitochondrial outer membrane // inferred from electronic annotation /// 0016020 // membrane // inferred from electronic annotation	0000166 // nucleotide binding // inferred from electronic annotation /// 0004370 // glycerol kinase activity // inferred from electronic annotation /// 0005524 // ATP binding // inferred from electronic annotation /// 0016301 // kinase activity // inferred from electronic annotation /// 0016740 // transferase activity // inferred from electronic annotation /// 0016773 // phosphotransferase activi…	---	---	---	This probe set was annotated using the Matching Probes based pipeline to a Entrez Gene identifier using 3 transcripts. // false // Matching Probes // A	BC122692(11),ENSBTAT00000030932(11),NM_001075236(11)
Bt.18421.1.S1_at	---	38.4988	93.6609	35.4225	63.4749	183.686	Bt.18421.1	gb:CB444255 /DB_XREF=gi:29234094 /DB_XREF=695397 /TID=Bt.18421.1 /CNT=5 /FEA=EST /TIER=ConsEnd /STK=1 /UG=Bt.18421 /UG_TITLE=Transcribed sequence with weak similarity to protein ref:NP_006376.1 (H.sapiens) zinc finger protein 211; zinc finger protein C2H2-25 (Homo sapiens)	CB444255	---	---	chr18:59894422-59895564 (-) // 99.22 //	---		---	---	---		---	---	---	---	---	---	---	---	---	---	GENSCAN00000029511 // span:349-371 // numtm:1	This probe set was annotated using the Genome Target Overlap based pipeline to a ENSEMBL identifier using 1 transcripts. // false // Genome Target Overlap // B	GENSCAN00000029511
Bt.18429.1.A1_at	---	11.9093	132.861	40.8191	40.8191	29.1913	Bt.18429.1	gb:CB444348 /DB_XREF=gi:29234283 /DB_XREF=695498 /TID=Bt.18429.1 /CNT=1 /FEA=EST /TIER=ConsEnd /STK=1 /UG=Bt.18429 /UG_TITLE=Transcribed sequences	CB444348	Bt.18429	Bt.79640	chr14:19967487-19967768 (-) // 98.25 //	---		---	est	---		---	---	---	---	---	---	---	---	---	---	---	This probe set was annotated using the Accession mapped clusters based pipeline to a UniGene identifier using 1 transcripts. // false // Accession mapped clusters // E	CB444348
Bt.18443.1.A1_at	---	110.467	250.577	82.6609	121.948	70.0534	Bt.18443.1	gb:CB444231 /DB_XREF=gi:29234046 /DB_XREF=695369 /TID=Bt.18443.1 /CNT=4 /FEA=EST /TIER=ConsEnd /STK=3 /UG=Bt.18443 /UG_TITLE=Transcribed sequences	CB444231	Bt.18443	Bt.89636	chr17:42184464-42184950 (-) // 98.78 //	---		---	est	---		---	---	---	---	---	---	---	---	---	---	---	This probe set was annotated using the Accession mapped clusters based pipeline to a UniGene identifier using 4 transcripts. // false // Accession mapped clusters // E	AV603274,CB444231,CB460916,CK778712
Bt.18455.1.A1_at	LOC100140419	84.0031	269.061	45.0915	90.9394	58.4078	Bt.18455.1	gb:CB444799 /DB_XREF=gi:29235188 /DB_XREF=696004 /TID=Bt.18455.1 /CNT=1 /FEA=EST /TIER=ConsEnd /STK=1 /UG=Bt.18455 /UG_TITLE=Transcribed sequences	CB444799	Bt.18455	---	chr11:68813234-68813512 (-) // 96.5 //	similar to additional sex combs like 2		---	---	---	100140419	---	---	---	XP_001787685	XM_001787633	---	---	---	---	---	---	This probe set was annotated using the Matching Probes based pipeline to a Entrez Gene identifier using 1 transcripts. // false // Matching Probes // A	XM_001787633(11)
Bt.18460.1.A1_at	ABHD3	25.8922	92.6609	28.4182	33.9175	40.1864	Bt.18460.1	gb:CB444838 /DB_XREF=gi:29235266 /DB_XREF=696046 /TID=Bt.18460.1 /CNT=1 /FEA=EST /TIER=ConsEnd /STK=1 /UG=Bt.18460 /UG_TITLE=Transcribed sequence with weak similarity to protein ref:NP_067279.2 (M.musculus) lung alphabeta hydrolase 1; alphabeta hydrolase-1 (Mus musculus)	CB444838	Bt.18460	Bt.24941	---	Abhydrolase domain containing 3		---	full length	---	539795	Q0VC00	---	---	NP_001069655	NM_001076187	---	0016020 // membrane // inferred from electronic annotation /// 0016021 // integral to membrane // inferred from electronic annotation	0004091 // carboxylesterase activity // inferred from electronic annotation /// 0016787 // hydrolase activity // inferred from electronic annotation	---	---	---	This probe set was annotated using the Accession mapped clusters based pipeline to a UniGene identifier using 1 transcripts. // false // Accession mapped clusters // E	CB444838
Bt.18479.1.A1_at	ZNF608	14.6078	400.561	78.6151	73.584	91.5694	Bt.18479.1	gb:CB445028 /DB_XREF=gi:29235648 /DB_XREF=696268 /TID=Bt.18479.1 /CNT=1 /FEA=EST /TIER=ConsEnd /STK=1 /UG=Bt.18479 /UG_TITLE=Transcribed sequence with strong similarity to protein pir:T17318 (H.sapiens) T17318 hypothetical protein DKFZp434M098.1 - human	CB445028	Bt.18479	Bt.56352	chr7:27959978-27960251 (+) // 93.01 //	Zinc finger protein 608		---	---	---	509992	---	---	---	XP_879104	XM_874011	---	0005622 // intracellular // inferred from electronic annotation	0008270 // zinc ion binding // inferred from electronic annotation	---	---	---	This probe set was annotated using the Accession mapped clusters based pipeline to a UniGene identifier using 1 transcripts. // false // Accession mapped clusters // E	CB445028
Bt.18509.1.A1_at	---	12.0177	32.9113	16.0596	16.0596	8.23681	Bt.18509.1	gb:CB445472 /DB_XREF=gi:29251854 /DB_XREF=696831 /TID=Bt.18509.1 /CNT=1 /FEA=EST /TIER=ConsEnd /STK=1 /UG=Bt.18509 /UG_TITLE=Transcribed sequences	CB445472	Bt.18509	Bt.48043	chr17:69251885-69252162 (-) // 96.85 //	---		---	est	---		---	---	---	---	---	---	---	---	---	---	---	This probe set was annotated using the Accession mapped clusters based pipeline to a UniGene identifier using 1 transcripts. // false // Accession mapped clusters // E	CB445472
Bt.18519.1.A1_at	RSBN1	36.2816	313.817	23.9493	81.4138	88.9439	Bt.18519.1	gb:CK777767 /DB_XREF=gi:42730080 /DB_XREF=964904 /TID=Bt.18519.1 /CNT=3 /FEA=EST /TIER=ConsEnd /STK=2 /UG=Bt.18519 /UG_TITLE=Transcribed sequence with strong similarity to protein ref:NP_060834.1 (H.sapiens) hypothetical protein FLJ11220 (Homo sapiens)	CK777767	Bt.18519	Bt.91208	chr3:29044682-29045630 (+) // 98.64 //	round spermatid basic protein 1		---	---	---	508231	---	---	---	XP_873036	XM_867943	---	---	---	---	---	---	This probe set was annotated using the Matching Probes based pipeline to a Entrez Gene identifier using 1 transcripts. // false // Matching Probes // A	XM_867943(11)
[truncated: 1,108 more rows]

## Sheet: 643
ProbeSetID	Gene Symbol	BO	BBNT	BC	PBNT	PC	Transcript ID(Array Design)	Target Description	Representative Public ID	Archival UniGene Cluster	UniGene ID	Alignments	Gene Title	Chromosomal Location	Unigene Cluster Type	Ensembl	Entrez Gene	SwissProt	EC	OMIM	RefSeq Protein ID	RefSeq Transcript ID	Gene Ontology Biological Process	Gene Ontology Cellular Component	Gene Ontology Molecular Function	Pathway	InterPro	Trans Membrane	Annotation Description	Annotation Transcript Cluster
[truncated: 643 more rows]
