# Supplementary material for: Irregular transcriptome reprogramming probably causes thec developmental failure of embryos produced by interspecies somatic cell nuclear transfer between the Przewalski’s gazelle and the bovine
Source: BMC Genomics. 2014 Dec 16;15(1):1113. doi: 10.1186/1471-2164-15-1113 (PMC4378013; doi:10.1186/1471-2164-15-1113)
Supplement: Supplementary file 7 — Additional file 7: Table S5: The GO annotation of 309 reprogramming related genes that expressed both in BBNT and PBNT embryos. (XLS 42 KB) [file 12864_2014_6872_MOESM7_ESM.xls]

## Sheet: Sheet1
Term	Count	%	PValue	Genes	List Total	Pop Hits	Pop Total	Fold Enrichment	Bonferroni	Benjamini	FDR
GO:0031981~nuclear lumen	36	14.1732	1.79451e-17	BT.27863.1.S1_AT, BT.28755.1.S1_AT, BT.6415.1.S1_AT, BT.11508.1.S1_AT, BT.16383.1.A1_AT, BT.15670.1.S1_AT, BT.24530.2.S1_AT, BT.10277.2.S1_A_AT, BT.20518.1.A1_AT, BT.12969.2.A1_AT, BT.20425.1.A1_AT, BT.28507.1.A1_AT, BT.3201.1.S1_AT, BT.10981.2.S1_AT, BT.23258.1.S1_AT, BT.15670.2.S1_AT, BT.24607.2.S1_AT, BT.15836.1.S1_AT, BT.25799.1.A1_AT, BT.18533.1.S1_AT, BT.27964.1.A1_AT, BT.12966.1.S1_AT, BT.…	107	426	6966	5.50165	3.26601e-15	3.26601e-15	2.21446e-14
GO:0070013~intracellular organelle lumen	36	14.1732	2.70878e-13	BT.27863.1.S1_AT, BT.28755.1.S1_AT, BT.6415.1.S1_AT, BT.11508.1.S1_AT, BT.16383.1.A1_AT, BT.15670.1.S1_AT, BT.24530.2.S1_AT, BT.10277.2.S1_A_AT, BT.20518.1.A1_AT, BT.12969.2.A1_AT, BT.20425.1.A1_AT, BT.28507.1.A1_AT, BT.3201.1.S1_AT, BT.10981.2.S1_AT, BT.23258.1.S1_AT, BT.15670.2.S1_AT, BT.24607.2.S1_AT, BT.15836.1.S1_AT, BT.25799.1.A1_AT, BT.18533.1.S1_AT, BT.27964.1.A1_AT, BT.12966.1.S1_AT, BT.…	107	579	6966	4.04784	4.93028e-11	2.46514e-11	3.34288e-10
GO:0043233~organelle lumen	36	14.1732	2.85122e-13	BT.27863.1.S1_AT, BT.28755.1.S1_AT, BT.6415.1.S1_AT, BT.11508.1.S1_AT, BT.16383.1.A1_AT, BT.15670.1.S1_AT, BT.24530.2.S1_AT, BT.10277.2.S1_A_AT, BT.20518.1.A1_AT, BT.12969.2.A1_AT, BT.20425.1.A1_AT, BT.28507.1.A1_AT, BT.3201.1.S1_AT, BT.10981.2.S1_AT, BT.23258.1.S1_AT, BT.15670.2.S1_AT, BT.24607.2.S1_AT, BT.15836.1.S1_AT, BT.25799.1.A1_AT, BT.18533.1.S1_AT, BT.27964.1.A1_AT, BT.12966.1.S1_AT, BT.…	107	580	6966	4.04086	5.18892e-11	1.72964e-11	3.5183e-10
GO:0031974~membrane-enclosed lumen	36	14.1732	9.49075e-13	BT.27863.1.S1_AT, BT.28755.1.S1_AT, BT.6415.1.S1_AT, BT.11508.1.S1_AT, BT.16383.1.A1_AT, BT.15670.1.S1_AT, BT.24530.2.S1_AT, BT.10277.2.S1_A_AT, BT.20518.1.A1_AT, BT.12969.2.A1_AT, BT.20425.1.A1_AT, BT.28507.1.A1_AT, BT.3201.1.S1_AT, BT.10981.2.S1_AT, BT.23258.1.S1_AT, BT.15670.2.S1_AT, BT.24607.2.S1_AT, BT.15836.1.S1_AT, BT.25799.1.A1_AT, BT.18533.1.S1_AT, BT.27964.1.A1_AT, BT.12966.1.S1_AT, BT.…	107	604	6966	3.8803	1.72742e-10	4.31853e-11	1.17124e-09
GO:0005730~nucleolus	20	7.87402	8.2186e-12	BT.27964.1.A1_AT, BT.12966.1.S1_AT, BT.20177.1.S1_AT, BT.17367.1.S1_AT, BT.19993.1.A1_AT, BT.15670.1.S1_AT, BT.24530.2.S1_AT, BT.10277.2.S1_A_AT, BT.20518.1.A1_AT, BT.12969.2.A1_AT, BT.28507.1.A1_AT, BT.3201.1.S1_AT, BT.28398.1.S1_AT, BT.10981.2.S1_AT, BT.28578.1.S1_AT, BT.23258.1.S1_AT, BT.24607.1.S1_AT, BT.15670.2.S1_AT, BT.5241.1.S1_AT, BT.24607.2.S1_AT, BT.18533.1.S1_AT, BT.29920.1.S1_AT	107	173	6966	7.52634	1.49579e-09	2.99159e-10	1.0142e-08
GO:0044451~nucleoplasm part	16	6.29921	1.4517e-06	BT.27863.1.S1_AT, BT.12966.1.S1_AT, BT.20351.1.S1_AT, BT.28755.1.S1_AT, BT.6415.1.S1_AT, BT.24023.1.A1_AT, BT.16383.1.A1_AT, BT.1768.1.A1_AT, BT.28507.1.A1_AT, BT.20425.1.A1_AT, BT.16360.1.A1_AT, BT.11306.1.S1_AT, BT.24527.1.S1_AT, BT.5796.1.S1_AT, BT.15836.1.S1_AT, BT.25799.1.A1_AT	107	227	6966	4.58874	0.000264176	4.40341e-05	0.00179142
GO:0005654~nucleoplasm	17	6.69291	2.40635e-06	BT.27863.1.S1_AT, BT.12966.1.S1_AT, BT.20351.1.S1_AT, BT.28755.1.S1_AT, BT.6415.1.S1_AT, BT.24023.1.A1_AT, BT.16383.1.A1_AT, BT.11508.1.S1_AT, BT.1768.1.A1_AT, BT.28507.1.A1_AT, BT.20425.1.A1_AT, BT.11306.1.S1_AT, BT.16360.1.A1_AT, BT.24527.1.S1_AT, BT.5796.1.S1_AT, BT.15836.1.S1_AT, BT.25799.1.A1_AT	107	268	6966	4.12966	0.00043786	6.25632e-05	0.00296945
GO:0003723~RNA binding	18	7.08661	7.30981e-06	BT.12966.1.S1_AT, BT.20351.1.S1_AT, BT.20177.1.S1_AT, BT.19993.1.A1_AT, BT.27041.1.A1_AT, BT.11508.1.S1_AT, BT.1768.1.A1_AT, BT.24626.1.S1_AT, BT.18790.1.A1_AT, BT.9031.1.S1_AT, BT.28507.1.A1_AT, BT.7360.1.S1_AT, BT.1540.1.S1_AT, BT.22001.1.A1_AT, BT.23258.1.S1_AT, BT.5796.1.S1_AT, BT.1338.1.A1_AT, BT.24589.2.S1_AT	133	344	9249	3.63879	0.00219784	0.00219784	0.00977263
GO:0042254~ribosome biogenesis	8	3.14961	6.29401e-05	BT.27964.1.A1_AT, BT.12966.1.S1_AT, BT.19993.1.A1_AT, BT.28398.1.S1_AT, BT.10277.2.S1_A_AT, BT.5241.1.S1_AT, BT.12969.2.A1_AT, BT.29920.1.S1_AT	128	70	8785	7.84375	0.0495258	0.0495258	0.0966802
GO:0006351~transcription, DNA-dependent	8	3.14961	6.89946e-05	BT.28507.1.A1_AT, BT.20425.1.A1_AT, BT.28755.1.S1_AT, BT.11306.1.S1_AT, BT.6415.1.S1_AT, BT.10981.2.S1_AT, BT.24530.2.S1_AT, BT.3109.1.A1_S_AT, BT.3872.1.S1_AT	128	71	8785	7.73327	0.0541588	0.0274563	0.105976
GO:0005667~transcription factor complex	9	3.54331	7.12591e-05	BT.28507.1.A1_AT, BT.20425.1.A1_AT, BT.11306.1.S1_AT, BT.24023.1.A1_AT, BT.6415.1.S1_AT, BT.24527.1.S1_AT, BT.5796.1.S1_AT, BT.15836.1.S1_AT, BT.25799.1.A1_AT	107	92	6966	6.36875	0.0128859	0.00161989	0.0878997
GO:0032774~RNA biosynthetic process	8	3.14961	9.00744e-05	BT.28507.1.A1_AT, BT.20425.1.A1_AT, BT.28755.1.S1_AT, BT.11306.1.S1_AT, BT.6415.1.S1_AT, BT.10981.2.S1_AT, BT.24530.2.S1_AT, BT.3109.1.A1_S_AT, BT.3872.1.S1_AT	128	74	8785	7.41976	0.0701141	0.0239399	0.138333
GO:0022613~ribonucleoprotein complex biogenesis	8	3.14961	0.00021665	BT.27964.1.A1_AT, BT.12966.1.S1_AT, BT.19993.1.A1_AT, BT.28398.1.S1_AT, BT.10277.2.S1_A_AT, BT.5241.1.S1_AT, BT.12969.2.A1_AT, BT.29920.1.S1_AT	128	85	8785	6.45956	0.160422	0.0427723	0.332422
GO:0006396~RNA processing	13	5.11811	0.00045058	BT.12966.1.S1_AT, BT.20177.1.S1_AT, BT.19993.1.A1_AT, BT.27041.1.A1_AT, BT.11508.1.S1_AT, BT.1768.1.A1_AT, BT.18790.1.A1_AT, BT.9031.1.S1_AT, BT.1540.1.S1_AT, BT.16360.1.A1_AT, BT.5241.1.S1_AT, BT.5200.1.S1_AT, BT.5839.1.S1_AT	128	266	8785	3.35424	0.3049	0.0701574	0.690196
GO:0019842~vitamin binding	7	2.75591	0.00244775	BT.14570.1.A1_AT, BT.13287.1.S1_AT, BT.20919.2.A1_AT, BT.396.2.S1_A_AT, BT.5878.1.A1_AT, BT.25109.2.A1_AT, BT.20919.3.S1_AT, BT.7033.2.S1_A_AT	133	96	9249	5.07072	0.521776	0.308463	3.22351
GO:0003702~RNA polymerase II transcription factor activity	6	2.3622	0.00261125	BT.28507.1.A1_AT, BT.20425.1.A1_AT, BT.28755.1.S1_AT, BT.11306.1.S1_AT, BT.24023.1.A1_AT, BT.16383.1.A1_AT	133	67	9249	6.22758	0.544798	0.230749	3.43536
GO:0006366~transcription from RNA polymerase II promoter	5	1.9685	0.00332469	BT.28507.1.A1_AT, BT.20425.1.A1_AT, BT.11306.1.S1_AT, BT.6415.1.S1_AT, BT.3109.1.A1_S_AT, BT.3872.1.S1_AT	128	43	8785	7.98056	0.931949	0.361042	4.98902
GO:0008380~RNA splicing	7	2.75591	0.00352263	BT.1540.1.S1_AT, BT.20177.1.S1_AT, BT.16360.1.A1_AT, BT.1768.1.A1_AT, BT.5200.1.S1_AT, BT.5839.1.S1_AT, BT.9031.1.S1_AT	128	102	8785	4.71009	0.942027	0.33424	5.27858
GO:0043228~non-membrane-bounded organelle	29	11.4173	0.00600476	BT.22856.1.S1_AT, BT.22120.1.S1_AT, BT.15670.1.S1_AT, BT.24530.2.S1_AT, BT.10277.2.S1_A_AT, BT.20518.1.A1_AT, BT.12969.2.A1_AT, BT.24858.1.A1_AT, BT.1854.1.S1_AT, BT.28507.1.A1_AT, BT.3201.1.S1_AT, BT.10981.2.S1_AT, BT.23258.1.S1_AT, BT.15670.2.S1_AT, BT.24607.2.S1_AT, BT.18533.1.S1_AT, BT.27964.1.A1_AT, BT.12966.1.S1_AT, BT.20177.1.S1_AT, BT.17367.1.S1_AT, BT.19993.1.A1_AT, BT.992.1.A1_AT, BT.13…	107	1148	6966	1.64458	0.665848	0.114671	7.16285
GO:0043232~intracellular non-membrane-bounded organelle	29	11.4173	0.00600476	BT.22856.1.S1_AT, BT.22120.1.S1_AT, BT.15670.1.S1_AT, BT.24530.2.S1_AT, BT.10277.2.S1_A_AT, BT.20518.1.A1_AT, BT.12969.2.A1_AT, BT.24858.1.A1_AT, BT.1854.1.S1_AT, BT.28507.1.A1_AT, BT.3201.1.S1_AT, BT.10981.2.S1_AT, BT.23258.1.S1_AT, BT.15670.2.S1_AT, BT.24607.2.S1_AT, BT.18533.1.S1_AT, BT.27964.1.A1_AT, BT.12966.1.S1_AT, BT.20177.1.S1_AT, BT.17367.1.S1_AT, BT.19993.1.A1_AT, BT.992.1.A1_AT, BT.13…	107	1148	6966	1.64458	0.665848	0.114671	7.16285
GO:0006357~regulation of transcription from RNA polymerase II promoter	10	3.93701	0.00944663	BT.27863.1.S1_AT, BT.1424.1.S1_AT, BT.28755.1.S1_AT, BT.24023.1.A1_AT, BT.16383.1.A1_AT, BT.24527.1.S1_AT, BT.5796.1.S1_AT, BT.3109.1.A1_S_AT, BT.15836.1.S1_AT, BT.3872.1.S1_AT, BT.25799.1.A1_AT	128	247	8785	2.77866	0.999529	0.616133	13.5723
GO:0008134~transcription factor binding	7	2.75591	0.0095504	BT.27863.1.S1_AT, BT.11306.1.S1_AT, BT.24023.1.A1_AT, BT.24527.1.S1_AT, BT.5796.1.S1_AT, BT.15836.1.S1_AT, BT.26741.1.S1_AT	133	127	9249	3.83299	0.94434	0.514279	12.0411
GO:0031406~carboxylic acid binding	5	1.9685	0.0110466	BT.20919.2.A1_AT, BT.7177.1.S1_AT, BT.25109.2.A1_AT, BT.13728.1.S1_AT, BT.20919.3.S1_AT, BT.7033.2.S1_A_AT	133	61	9249	5.70011	0.964688	0.487628	13.8011
GO:0006350~transcription	15	5.90551	0.0113943	BT.28755.1.S1_AT, BT.6415.1.S1_AT, BT.27041.1.A1_AT, BT.24530.2.S1_AT, BT.28507.1.A1_AT, BT.20425.1.A1_AT, BT.11306.1.S1_AT, BT.27857.1.S1_AT, BT.10981.2.S1_AT, BT.8059.2.A1_A_AT, BT.5796.1.S1_AT, BT.3109.1.A1_S_AT, BT.2661.1.S1_AT, BT.25799.1.A1_AT, BT.18533.1.S1_AT, BT.3872.1.S1_AT	128	492	8785	2.09246	0.999904	0.642118	16.1472
GO:0030528~transcription regulator activity	19	7.48031	0.0127258	BT.21215.1.A1_AT, BT.27863.1.S1_AT, BT.21215.2.S1_AT, BT.28755.1.S1_AT, BT.24023.1.A1_AT, BT.21181.1.S1_AT, BT.16383.1.A1_AT, BT.18750.1.A1_AT, BT.8158.1.S1_AT, BT.28507.1.A1_AT, BT.20425.1.A1_AT, BT.1424.1.S1_AT, BT.11306.1.S1_AT, BT.27857.1.S1_AT, BT.24527.1.S1_AT, BT.5796.1.S1_AT, BT.3109.1.A1_S_AT, BT.15836.1.S1_AT, BT.3872.1.S1_AT, BT.25799.1.A1_AT, BT.18533.1.S1_AT	133	715	9249	1.84795	0.978828	0.474029	15.7375
GO:0006397~mRNA processing	7	2.75591	0.0147908	BT.1540.1.S1_AT, BT.20177.1.S1_AT, BT.16360.1.A1_AT, BT.11508.1.S1_AT, BT.1768.1.A1_AT, BT.5200.1.S1_AT, BT.9031.1.S1_AT	128	138	8785	3.48137	0.999994	0.699567	20.4668
GO:0048037~cofactor binding	8	3.14961	0.0199251	BT.27941.1.S1_AT, BT.22599.1.A1_AT, BT.14570.1.A1_AT, BT.13287.1.S1_AT, BT.26619.1.S1_AT, BT.7177.1.S1_AT, BT.5878.1.A1_AT, BT.13728.1.S1_AT	133	192	9249	2.89756	0.997661	0.57913	23.5921
GO:0016591~DNA-directed RNA polymerase II, holoenzyme	4	1.5748	0.0210505	BT.20425.1.A1_AT, BT.27863.1.S1_AT, BT.11306.1.S1_AT, BT.6415.1.S1_AT	107	39	6966	6.67721	0.979185	0.321051	23.0905
GO:0003712~transcription cofactor activity	5	1.9685	0.0221059	BT.27863.1.S1_AT, BT.11306.1.S1_AT, BT.24527.1.S1_AT, BT.5796.1.S1_AT, BT.15836.1.S1_AT	133	75	9249	4.63609	0.998804	0.56875	25.8342
GO:0019319~hexose biosynthetic process	3	1.1811	0.0244718	BT.21911.1.S1_AT, BT.5878.1.A1_AT, BT.18533.1.S1_AT	128	17	8785	12.1117	1	0.837597	31.6652
GO:0016071~mRNA metabolic process	7	2.75591	0.0253979	BT.1540.1.S1_AT, BT.20177.1.S1_AT, BT.16360.1.A1_AT, BT.11508.1.S1_AT, BT.1768.1.A1_AT, BT.5200.1.S1_AT, BT.9031.1.S1_AT	128	156	8785	3.07968	1	0.822728	32.6554
GO:0032536~regulation of cell projection size	2	0.787402	0.0287056	BT.22856.1.S1_AT, BT.992.1.A1_AT	128	2	8785	68.6328	1	0.836023	36.0834
GO:0031133~regulation of axon diameter	2	0.787402	0.0287056	BT.22856.1.S1_AT, BT.992.1.A1_AT	128	2	8785	68.6328	1	0.836023	36.0834
GO:0046364~monosaccharide biosynthetic process	3	1.1811	0.0301987	BT.21911.1.S1_AT, BT.5878.1.A1_AT, BT.18533.1.S1_AT	128	19	8785	10.8368	1	0.829252	37.5768
GO:0008483~transaminase activity	3	1.1811	0.0324747	BT.14570.1.A1_AT, BT.13287.1.S1_AT, BT.7177.1.S1_AT	133	20	9249	10.4312	0.999952	0.668499	35.6856
GO:0003677~DNA binding	23	9.05512	0.0368999	BT.21215.1.A1_AT, BT.21215.2.S1_AT, BT.28755.1.S1_AT, BT.22120.1.S1_AT, BT.15670.1.S1_AT, BT.20425.1.A1_AT, BT.28507.1.A1_AT, BT.7360.1.S1_AT, BT.1424.1.S1_AT, BT.10981.2.S1_AT, BT.8059.2.A1_A_AT, BT.15670.2.S1_AT, BT.25799.1.A1_AT, BT.18533.1.S1_AT, BT.17081.1.A1_AT, BT.24023.1.A1_AT, BT.21181.1.S1_AT, BT.1768.1.A1_AT, BT.18750.1.A1_AT, BT.13920.1.S1_AT, BT.11489.2.A1_AT, BT.8158.1.S1_AT, BT.278…	133	1038	9249	1.5409	0.999988	0.677515	39.5091
GO:0045110~intermediate filament bundle assembly	2	0.787402	0.0427502	BT.22856.1.S1_AT, BT.992.1.A1_AT	128	3	8785	45.7552	1	0.904685	48.902
GO:0045449~regulation of transcription	25	9.84252	0.0448306	BT.21215.1.A1_AT, BT.27863.1.S1_AT, BT.21215.2.S1_AT, BT.28755.1.S1_AT, BT.6415.1.S1_AT, BT.16383.1.A1_AT, BT.15670.1.S1_AT, BT.26741.1.S1_AT, BT.28507.1.A1_AT, BT.20425.1.A1_AT, BT.1424.1.S1_AT, BT.8059.2.A1_A_AT, BT.15670.2.S1_AT, BT.15836.1.S1_AT, BT.18533.1.S1_AT, BT.25799.1.A1_AT, BT.24023.1.A1_AT, BT.21181.1.S1_AT, BT.18750.1.A1_AT, BT.8158.1.S1_AT, BT.27857.1.S1_AT, BT.11306.1.S1_AT, BT.24…	128	1166	8785	1.47154	1	0.901075	50.5822
GO:0005883~neurofilament	2	0.787402	0.0449655	BT.22856.1.S1_AT, BT.992.1.A1_AT	107	3	6966	43.4019	0.999769	0.532904	43.3199
GO:0060053~neurofilament cytoskeleton	2	0.787402	0.0449655	BT.22856.1.S1_AT, BT.992.1.A1_AT	107	3	6966	43.4019	0.999769	0.532904	43.3199
GO:0046165~alcohol biosynthetic process	3	1.1811	0.0465211	BT.21911.1.S1_AT, BT.5878.1.A1_AT, BT.18533.1.S1_AT	128	24	8785	8.5791	1	0.895796	51.9093
GO:0016251~general RNA polymerase II transcription factor activity	3	1.1811	0.0525663	BT.28507.1.A1_AT, BT.28755.1.S1_AT, BT.16383.1.A1_AT	133	26	9249	8.024	1	0.771813	51.4194
GO:0003714~transcription corepressor activity	3	1.1811	0.056254	BT.27863.1.S1_AT, BT.24527.1.S1_AT, BT.15836.1.S1_AT	133	27	9249	7.72682	1	0.765964	53.8876
GO:0051028~mRNA transport	3	1.1811	0.057538	BT.11508.1.S1_AT, BT.1768.1.A1_AT, BT.5200.1.S1_AT	128	27	8785	7.62587	1	0.929828	59.7749
GO:0065003~macromolecular complex assembly	9	3.54331	0.0598	BT.20425.1.A1_AT, BT.11306.1.S1_AT, BT.1229.1.S1_AT, BT.4737.1.S2_S_AT, BT.13728.1.S1_AT, BT.13920.1.S1_AT, BT.11489.2.A1_AT, BT.986.1.A1_AT, BT.24858.1.A1_AT	128	291	8785	2.12266	1	0.927127	61.2332
GO:0016769~transferase activity, transferring nitrogenous groups	3	1.1811	0.0638896	BT.14570.1.A1_AT, BT.13287.1.S1_AT, BT.7177.1.S1_AT	133	29	9249	7.19393	1	0.783174	58.6335
GO:0010557~positive regulation of macromolecule biosynthetic process	8	3.14961	0.0655185	BT.1424.1.S1_AT, BT.11306.1.S1_AT, BT.24023.1.A1_AT, BT.5796.1.S1_AT, BT.3109.1.A1_S_AT, BT.13728.1.S1_AT, BT.3872.1.S1_AT, BT.25799.1.A1_AT, BT.26741.1.S1_AT	128	246	8785	2.23196	1	0.935058	64.7026
GO:0051236~establishment of RNA localization	3	1.1811	0.0693566	BT.11508.1.S1_AT, BT.1768.1.A1_AT, BT.5200.1.S1_AT	128	30	8785	6.86328	1	0.936848	66.866
GO:0050657~nucleic acid transport	3	1.1811	0.0693566	BT.11508.1.S1_AT, BT.1768.1.A1_AT, BT.5200.1.S1_AT	128	30	8785	6.86328	1	0.936848	66.866
GO:0006403~RNA localization	3	1.1811	0.0693566	BT.11508.1.S1_AT, BT.1768.1.A1_AT, BT.5200.1.S1_AT	128	30	8785	6.86328	1	0.936848	66.866
GO:0050658~RNA transport	3	1.1811	0.0693566	BT.11508.1.S1_AT, BT.1768.1.A1_AT, BT.5200.1.S1_AT	128	30	8785	6.86328	1	0.936848	66.866
GO:0005542~folic acid binding	2	0.787402	0.0693657	BT.20919.2.A1_AT, BT.20919.3.S1_AT, BT.7033.2.S1_A_AT	133	5	9249	27.8165	1	0.786818	61.7543
GO:0015485~cholesterol binding	2	0.787402	0.0693657	BT.1229.1.S1_AT, BT.13728.1.S1_AT	133	5	9249	27.8165	1	0.786818	61.7543
GO:0032934~sterol binding	2	0.787402	0.0693657	BT.1229.1.S1_AT, BT.13728.1.S1_AT	133	5	9249	27.8165	1	0.786818	61.7543
GO:0060052~neurofilament cytoskeleton organization	2	0.787402	0.0702379	BT.22856.1.S1_AT, BT.992.1.A1_AT	128	5	8785	27.4531	1	0.930845	67.3449
GO:0016604~nuclear body	4	1.5748	0.0706008	BT.12966.1.S1_AT, BT.20351.1.S1_AT, BT.16360.1.A1_AT, BT.1768.1.A1_AT	107	63	6966	4.13351	0.999998	0.670592	59.4856
GO:0045941~positive regulation of transcription	7	2.75591	0.0764632	BT.1424.1.S1_AT, BT.11306.1.S1_AT, BT.24023.1.A1_AT, BT.5796.1.S1_AT, BT.3109.1.A1_S_AT, BT.3872.1.S1_AT, BT.25799.1.A1_AT, BT.26741.1.S1_AT	128	205	8785	2.34356	1	0.938639	70.5481
GO:0043933~macromolecular complex subunit organization	9	3.54331	0.0776051	BT.20425.1.A1_AT, BT.11306.1.S1_AT, BT.1229.1.S1_AT, BT.4737.1.S2_S_AT, BT.13728.1.S1_AT, BT.13920.1.S1_AT, BT.11489.2.A1_AT, BT.986.1.A1_AT, BT.24858.1.A1_AT	128	308	8785	2.0055	1	0.93388	71.1027
GO:0031328~positive regulation of cellular biosynthetic process	8	3.14961	0.0786666	BT.1424.1.S1_AT, BT.11306.1.S1_AT, BT.24023.1.A1_AT, BT.5796.1.S1_AT, BT.3109.1.A1_S_AT, BT.13728.1.S1_AT, BT.3872.1.S1_AT, BT.25799.1.A1_AT, BT.26741.1.S1_AT	128	257	8785	2.13643	1	0.928981	71.6096
GO:0009891~positive regulation of biosynthetic process	8	3.14961	0.0825029	BT.1424.1.S1_AT, BT.11306.1.S1_AT, BT.24023.1.A1_AT, BT.5796.1.S1_AT, BT.3109.1.A1_S_AT, BT.13728.1.S1_AT, BT.3872.1.S1_AT, BT.25799.1.A1_AT, BT.26741.1.S1_AT	128	260	8785	2.11178	1	0.930927	73.3729
GO:0045109~intermediate filament organization	2	0.787402	0.0836867	BT.22856.1.S1_AT, BT.992.1.A1_AT	128	6	8785	22.8776	1	0.926627	73.896
GO:0034377~plasma lipoprotein particle assembly	2	0.787402	0.0836867	BT.1229.1.S1_AT, BT.13728.1.S1_AT	128	6	8785	22.8776	1	0.926627	73.896
GO:0015931~nucleobase, nucleoside, nucleotide and nucleic acid transport	3	1.1811	0.0906008	BT.11508.1.S1_AT, BT.1768.1.A1_AT, BT.5200.1.S1_AT	128	35	8785	5.88281	1	0.935249	76.7643
GO:0010628~positive regulation of gene expression	7	2.75591	0.0911746	BT.1424.1.S1_AT, BT.11306.1.S1_AT, BT.24023.1.A1_AT, BT.5796.1.S1_AT, BT.3109.1.A1_S_AT, BT.3872.1.S1_AT, BT.25799.1.A1_AT, BT.26741.1.S1_AT	128	215	8785	2.23456	1	0.930078	76.9886
GO:0042301~phosphate binding	2	0.787402	0.0957554	BT.27963.1.A1_AT, BT.21137.1.S1_AT	133	7	9249	19.869	1	0.86732	73.9654
GO:0008353~RNA polymerase II carboxy-terminal domain kinase activity	2	0.787402	0.0957554	BT.6415.1.S1_AT, BT.2.1.S1_AT	133	7	9249	19.869	1	0.86732	73.9654
GO:0065005~protein-lipid complex assembly	2	0.787402	0.0969424	BT.1229.1.S1_AT, BT.13728.1.S1_AT	128	7	8785	19.6094	1	0.935621	79.1333
GO:0008088~axon cargo transport	2	0.787402	0.0969424	BT.22856.1.S1_AT, BT.992.1.A1_AT	128	7	8785	19.6094	1	0.935621	79.1333
GO:0009071~serine family amino acid catabolic process	2	0.787402	0.0969424	BT.7177.1.S1_AT, BT.5878.1.A1_AT	128	7	8785	19.6094	1	0.935621	79.1333
GO:0009303~rRNA transcription	2	0.787402	0.0969424	BT.10981.2.S1_AT, BT.24530.2.S1_AT	128	7	8785	19.6094	1	0.935621	79.1333
GO:0051241~negative regulation of multicellular organismal process	4	1.5748	0.097191	BT.1229.1.S1_AT, BT.13744.1.A1_AT, BT.16296.1.A1_AT, BT.25539.1.A1_AT	128	76	8785	3.61225	1	0.930167	79.2215
