# Supplementary material for: Irregular transcriptome reprogramming probably causes thec developmental failure of embryos produced by interspecies somatic cell nuclear transfer between the Przewalski’s gazelle and the bovine
Source: BMC Genomics. 2014 Dec 16;15(1):1113. doi: 10.1186/1471-2164-15-1113 (PMC4378013; doi:10.1186/1471-2164-15-1113)
Supplement: Supplementary file 9 — Additional file 9: Table S6: The expression of transcription regulation related genes. One hundred thirty-nine transcripts related to transcription regulation were up-regulated in BBNT embryos; whereas, these genes were down-regulated in PBNT embryos. (XLS 218 KB) [file 12864_2014_6872_MOESM9_ESM.xls]

## Sheet: 139
ProbeSetID	Gene Symbol	BO	BBNT	BC	PBNT	PC	Transcript ID(Array Design)	Target Description	Representative Public ID	Archival UniGene Cluster	UniGene ID	Alignments	Gene Title	Chromosomal Location	Unigene Cluster Type	Ensembl	Entrez Gene	SwissProt	EC	OMIM	RefSeq Protein ID	RefSeq Transcript ID	Gene Ontology Biological Process	Gene Ontology Cellular Component	Gene Ontology Molecular Function	Pathway	InterPro	Trans Membrane	Annotation Description	Annotation Transcript Cluster
Bt.100.1.S1_at	ADRB2	8.70227	707.979	83.3606	78.4609	211.295	Bt.100.1	gb:NM_174231.1 /DB_XREF=gi:41386781 /GEN=ADRB2 /TID=Bt.100.1 /CNT=13 /FEA=FLmRNA /TIER=FL+Stack /STK=6 /LL=281605 /UG=Bt.100 /DEF=Bos taurus adrenergic, beta-2, receptor, surface (ADRB2), mRNA. /PROD=adrenergic, beta-2, receptor, surface /FL=gb:NM_174231.1	NM_174231.1	Bt.100	Bt.100	chr7:56142311-56144298 (+) // 93.89 //	adrenergic, beta-2-, receptor, surface	---	full length	ENSBTAG00000002144	281605	Q28044	---	---	NP_776656	NM_174231	0001993 // regulation of systemic arterial blood pressure by norepinephrine-epinephrine // inferred from electronic annotation /// 0002024 // diet induced thermogenesis // inferred from electronic annotation /// 0002025 // vasodilation by norepinephrine-epinephrine involved in regulation of systemic arterial blood pressure // inferred from electronic annotation /// 0002028 // regulation of sodium…	0005624 // membrane fraction // inferred from electronic annotation /// 0005634 // nucleus // inferred from electronic annotation /// 0005886 // plasma membrane // inferred from electronic annotation /// 0016020 // membrane // inferred from electronic annotation /// 0016021 // integral to membrane // inferred from electronic annotation /// 0016324 // apical plasma membrane // inferred from electr…	0004871 // signal transducer activity // inferred from electronic annotation /// 0004872 // receptor activity // inferred from electronic annotation /// 0004930 // G-protein coupled receptor activity // inferred from electronic annotation /// 0004935 // adrenoceptor activity // inferred from electronic annotation /// 0004941 // beta2-adrenergic receptor activity // inferred from sequence or struc…	---	---	AAI14133.1 // span:32-54,67-89,109-131,152-174,201-223,275-297,307-326 // numtm:7 /// NP_776656.1 // span:32-54,67-89,109-131,152-174,201-223,275-297,307-326 // numtm:7 /// ENSBTAP00000002779 // span:32-54,67-89,109-131,152-174,201-223,275-297,307-326 // numtm:7	This probe set was annotated using the Matching Probes based pipeline to a Entrez Gene identifier using 3 transcripts. // false // Matching Probes // A	BC114132(11),ENSBTAT00000002779(11),NM_174231(11)
Bt.10503.1.S1_at	FEN1	301.661	1194.07	344.261	356.878	183.261	Bt.10503.1	gb:BI535567 /DB_XREF=gi:15376675 /DB_XREF=399173 /TID=Bt.10503.1 /CNT=9 /FEA=EST /TIER=ConsEnd /STK=0 /UG=Bt.10503 /UG_TITLE=Transcribed sequence with strong similarity to protein pir:A56531 (H.sapiens) A56531 DNA structure-specific endonuclease FEN1 (validated) - human	BI535567	Bt.10503	Bt.10503	chr29:35458856-35459800 (+) // 92.37 //	flap structure-specific endonuclease 1	---	full length	ENSBTAG00000000064	616242	Q58DH8	---	---	NP_001030285	NM_001035113	0006260 // DNA replication // inferred from electronic annotation /// 0006281 // DNA repair // inferred from electronic annotation	0005634 // nucleus // inferred from electronic annotation	0000287 // magnesium ion binding // inferred from electronic annotation /// 0003677 // DNA binding // inferred from electronic annotation /// 0003824 // catalytic activity // inferred from electronic annotation /// 0004518 // nuclease activity // inferred from electronic annotation /// 0004519 // endonuclease activity // inferred from electronic annotation /// 0004523 // ribonuclease H activity /…	---	---	---	This probe set was annotated using the Matching Probes based pipeline to a Entrez Gene identifier using 7 transcripts. // false // Matching Probes // A	BC105255(11),BT021527(11),BT021540(11),BT021619(11),BT021755(11),ENSBTAT00000000071(11),NM_001035113(11)
Bt.10845.2.A1_at	NR5A2	64.8609	274.91	7.14429	117.834	12.6734	Bt.10845.2	gb:CK771373 /DB_XREF=gi:42725467 /DB_XREF=959642 /TID=Bt.10845.2 /CNT=2 /FEA=EST /TIER=ConsEnd /STK=1 /UG=Bt.10845 /UG_TITLE=Transcribed sequence with strong similarity to protein sp:O00482 (H.sapiens) NR52_HUMAN Orphan nuclear receptor NR5A2	CK771373	Bt.10845	Bt.10845	---	nuclear receptor subfamily 5, group A, member 2	---	---	---	541305	---	---	---	XP_615597	XM_615597	0006355 // regulation of transcription, DNA-dependent // inferred from electronic annotation	0005634 // nucleus // inferred from electronic annotation	0003700 // transcription factor activity // inferred from electronic annotation /// 0003707 // steroid hormone receptor activity // inferred from electronic annotation /// 0008270 // zinc ion binding // inferred from electronic annotation /// 0043565 // sequence-specific DNA binding // inferred from electronic annotation	---	---	---	This probe set was annotated using the Matching Probes based pipeline to a Entrez Gene identifier using 1 transcripts. // false // Matching Probes // A	XM_615597(10)
Bt.10953.2.S1_at	TSC22D1	8.30366	20.4163	9.89287	12.8136	12.4146	Bt.10953.2	gb:CK951768 /DB_XREF=gi:45466148 /DB_XREF=4090888 /CLONE=10BOV28_D15 /TID=Bt.10953.2 /CNT=7 /FEA=EST /TIER=ConsEnd /STK=0 /UG=Bt.10953 /UG_TITLE=Transcribed sequences	CK951768	Bt.10953	Bt.10953	chr12:12532795-12533990 (+) // 99.67 //	TSC22 domain family, member 1	---	full length	---	510359	Q3MHL6	---	---	NP_001029549	NM_001034377	0006350 // transcription // inferred from electronic annotation /// 0006355 // regulation of transcription, DNA-dependent // inferred from electronic annotation	0005634 // nucleus // inferred from electronic annotation /// 0005737 // cytoplasm // inferred from electronic annotation	0003700 // transcription factor activity // inferred from electronic annotation	---	---	---	This probe set was annotated using the Accession mapped clusters based pipeline to a UniGene identifier using 4 transcripts. // false // Accession mapped clusters // E	AW463292,BE749216,BF777090,BM430663
Bt.10981.1.A1_a_at	POLR1E	151.461	871.496	117.846	584.696	293.986	Bt.10981.1	gb:CK775235 /DB_XREF=gi:42731485 /DB_XREF=966359 /TID=Bt.10981.1 /CNT=7 /FEA=EST /TIER=ConsEnd /STK=1 /UG=Bt.10981 /UG_TITLE=Transcribed sequence with moderate similarity to protein ref:NP_071935.1 (H.sapiens) hypothetical protein FLJ13390 similar to PAF53 (Homo sapiens)	CK775235	Bt.10981	Bt.49101	chr8:57167547-57169145 (-) // 74.44 //	polymerase (RNA) I polypeptide E, 53kDa	---	full length	ENSBTAG00000012243	511587	Q3SZ29	---	---	NP_001029580	NM_001034408	0006350 // transcription // inferred from electronic annotation	0005634 // nucleus // inferred from electronic annotation	0003677 // DNA binding // inferred from electronic annotation /// 0003899 // DNA-directed RNA polymerase activity // inferred from electronic annotation	---	---	---	This probe set was annotated using the Matching Probes based pipeline to a Entrez Gene identifier using 3 transcripts. // false // Matching Probes // A	BC103202(11),ENSBTAT00000016250(11),NM_001034408(11)
Bt.10981.1.A1_at	POLR1E	125.861	422.854	96.4609	378.531	303.109	Bt.10981.1	gb:CK775235 /DB_XREF=gi:42731485 /DB_XREF=966359 /TID=Bt.10981.1 /CNT=7 /FEA=EST /TIER=ConsEnd /STK=1 /UG=Bt.10981 /UG_TITLE=Transcribed sequence with moderate similarity to protein ref:NP_071935.1 (H.sapiens) hypothetical protein FLJ13390 similar to PAF53 (Homo sapiens)	CK775235	Bt.10981	Bt.49101	chr8:57167547-57169145 (-) // 74.44 //	Polymerase (RNA) I polypeptide E, 53kDa	---	full length	---	511587	Q3SZ29	---	---	NP_001029580	NM_001034408	0006350 // transcription // inferred from electronic annotation	0005634 // nucleus // inferred from electronic annotation	0003677 // DNA binding // inferred from electronic annotation /// 0003899 // DNA-directed RNA polymerase activity // inferred from electronic annotation	---	---	---	This probe set was annotated using the Accession mapped clusters based pipeline to a UniGene identifier using 7 transcripts. // false // Accession mapped clusters // E	AW346242,AW479810,BM087356,CB168547,CB423249,CB431202,CK775235
Bt.11129.1.S1_at	MCM3	417.55	1160.86	309.472	788.245	178.061	Bt.11129.1	gb:CK849016 /DB_XREF=gi:45211877 /DB_XREF=971854 /TID=Bt.11129.1 /CNT=18 /FEA=EST /TIER=Stack /STK=7 /UG=Bt.11129 /UG_TITLE=Transcribed sequence with strong similarity to protein pir:S62594 (H.sapiens) S62594 replication licensing factor MCM3 - human	CK849016	Bt.11129	Bt.8503	chr23:23565332-23574669 (-) // 95.54 //	minichromosome maintenance complex component 3	---	full length	ENSBTAG00000010721	281302	A4FUD9 /// Q58DB3	---	---	NP_001013604	NM_001013586	0006260 // DNA replication // inferred from electronic annotation /// 0006270 // DNA replication initiation // inferred from electronic annotation /// 0006350 // transcription // inferred from electronic annotation /// 0006355 // regulation of transcription, DNA-dependent // inferred from electronic annotation /// 0007049 // cell cycle // inferred from electronic annotation	0005634 // nucleus // inferred from electronic annotation	0000166 // nucleotide binding // inferred from electronic annotation /// 0003677 // DNA binding // inferred from electronic annotation /// 0005524 // ATP binding // inferred from electronic annotation /// 0017111 // nucleoside-triphosphatase activity // inferred from electronic annotation	---	IPR000523 // Magnesium chelatase, ChlI subunit // 2.1E-4	---	This probe set was annotated using the Matching Probes based pipeline to a Entrez Gene identifier using 3 transcripts. // false // Matching Probes // A	BC114737(9),ENSBTAT00000014194(9),NM_001013586(9)
Bt.11182.2.S1_a_at	GCFC	68.2773	3074.16	1312.71	1116.34	1902.12	Bt.11182.2	gb:AV607752 /DB_XREF=gi:9738125 /DB_XREF=AV607752 /CLONE=E1KI042G09 /TID=Bt.11182.2 /CNT=1 /FEA=EST /TIER=ConsEnd /STK=1 /UG=Bt.11182 /UG_TITLE=Transcribed sequence with moderate similarity to protein ref:NP_037461.1 (H.sapiens) GC-rich sequence DNA-binding factor candidate (Homo sapiens)	AV607752	Bt.11182	Bt.39483	chr1:1919883-1920299 (+) // 99.76 //	GC-rich sequence DNA-binding factor homolog	---	full length	ENSBTAG00000003064	514918	Q0VC46	---	---	XP_001788758 /// XP_001788781	XM_001788706 /// XM_001788729	0045449 // regulation of transcription // inferred from electronic annotation	0005634 // nucleus // inferred from electronic annotation /// 0005829 // cytosol // inferred from electronic annotation	0003677 // DNA binding // inferred from electronic annotation /// 0003700 // transcription factor activity // inferred from electronic annotation	---	---	---	This probe set was annotated using the Matching Probes based pipeline to a Entrez Gene identifier using 3 transcripts. // false // Matching Probes // A	BC120358(11),ENSBTAT00000003986(11),XM_001788706(11)
Bt.11769.1.A1_at	EID3	92.6609	302.354	56.2454	106.861	11.6825	Bt.11769.1	gb:CK774694 /DB_XREF=gi:42728837 /DB_XREF=963475 /TID=Bt.11769.1 /CNT=7 /FEA=EST /TIER=ConsEnd /STK=4 /UG=Bt.11769 /UG_TITLE=Transcribed sequence with weak similarity to protein ref:NP_060085.1 (H.sapiens) hypothetical protein FLJ20003 (Homo sapiens)	CK774694	Bt.11769	Bt.91633	chr5:67909836-67910879 (-) // 99.71 //	EP300 interacting inhibitor of differentiation 3	---	full length	---	507232	A6QPC8	---	---	NP_001093782	NM_001100312	0006350 // transcription // inferred from electronic annotation /// 0006355 // regulation of transcription, DNA-dependent // inferred from electronic annotation	0005634 // nucleus // inferred from electronic annotation /// 0005737 // cytoplasm // inferred from electronic annotation	---	---	---	---	This probe set was annotated using the Matching Probes based pipeline to a Entrez Gene identifier using 2 transcripts. // false // Matching Probes // A	BC149257(11),NM_001100312(11)
Bt.12071.1.S1_at	SIRT7	59.1842	426.57	123.061	161.446	464.347	Bt.12071.1	gb:BE722146 /DB_XREF=gi:10123442 /DB_XREF=190155 /TID=Bt.12071.1 /CNT=12 /FEA=EST /TIER=ConsEnd /STK=0 /UG=Bt.12071 /UG_TITLE=Transcribed sequence with moderate similarity to protein pir:T46324 (H.sapiens) T46324 hypothetical protein DKFZp434O0712.1 - human	BE722146	Bt.12071	Bt.12071	chr19:50611202-50612352 (+) // 92.97 //	sirtuin (silent mating type information regulation 2 homolog) 7 (S. cerevisiae)	---	full length	ENSBTAG00000000039	505662	Q0P595	EC:3.5.1.-	---	NP_001068685	NM_001075217	0006342 // chromatin silencing // inferred from electronic annotation /// 0006476 // protein amino acid deacetylation // inferred from electronic annotation /// 0045449 // regulation of transcription // inferred from electronic annotation	0005737 // cytoplasm // inferred from electronic annotation	0008270 // zinc ion binding // inferred from electronic annotation /// 0016787 // hydrolase activity // inferred from electronic annotation /// 0016811 // hydrolase activity, acting on carbon-nitrogen (but not peptide) bonds, in linear amides // inferred from electronic annotation /// 0046872 // metal ion binding // inferred from electronic annotation /// 0070403 // NAD binding // inferred from e…	---	---	---	This probe set was annotated using the Matching Probes based pipeline to a Entrez Gene identifier using 3 transcripts. // false // Matching Probes // A	BC120328(11),ENSBTAT00000000043(11),NM_001075217(11)
Bt.12071.2.S1_at	SIRT7	38.4939	92.2825	34.3235	59.179	181.405	Bt.12071.2	gb:CB459499 /DB_XREF=gi:29265883 /DB_XREF=719280 /TID=Bt.12071.2 /CNT=9 /FEA=EST /TIER=ConsEnd /STK=0 /UG=Bt.12071 /UG_TITLE=Transcribed sequence with moderate similarity to protein pir:T46324 (H.sapiens) T46324 hypothetical protein DKFZp434O0712.1 - human	CB459499	Bt.12071	Bt.12071	chr19:50608257-50611820 (+) // 99.8 //	sirtuin (silent mating type information regulation 2 homolog) 7 (S. cerevisiae)	---	full length	ENSBTAG00000000039	505662	Q0P595	EC:3.5.1.-	---	NP_001068685	NM_001075217	0006342 // chromatin silencing // inferred from electronic annotation /// 0006476 // protein amino acid deacetylation // inferred from electronic annotation /// 0045449 // regulation of transcription // inferred from electronic annotation	0005737 // cytoplasm // inferred from electronic annotation	0008270 // zinc ion binding // inferred from electronic annotation /// 0016787 // hydrolase activity // inferred from electronic annotation /// 0016811 // hydrolase activity, acting on carbon-nitrogen (but not peptide) bonds, in linear amides // inferred from electronic annotation /// 0046872 // metal ion binding // inferred from electronic annotation /// 0070403 // NAD binding // inferred from e…	---	---	---	This probe set was annotated using the Matching Probes based pipeline to a Entrez Gene identifier using 3 transcripts. // false // Matching Probes // A	BC120328(11),ENSBTAT00000000043(11),NM_001075217(11)
Bt.12273.1.S1_at	POLR3F	19.3891	661.416	308.921	335.461	566.765	Bt.12273.1	gb:AW267053 /DB_XREF=gi:9257538 /DB_XREF=0494-3 /TID=Bt.12273.1 /CNT=8 /FEA=EST /TIER=ConsEnd /STK=0 /UG=Bt.12273 /UG_TITLE=Transcribed sequence with weak similarity to protein ref:NP_491427.1 (C.elegans) W09C3.4.p (Caenorhabditis elegans)	AW267053	Bt.12273	Bt.27185	chr13:39316524-39317247 (+) // 96.66 //	polymerase (RNA) III (DNA directed) polypeptide F, 39 kDa	---	full length	ENSBTAG00000008825	529410	Q2T9S3	---	---	NP_001033237	NM_001038148	0006350 // transcription // inferred from electronic annotation	0005634 // nucleus // inferred from electronic annotation	0003677 // DNA binding // inferred from electronic annotation /// 0003899 // DNA-directed RNA polymerase activity // inferred from electronic annotation /// 0005515 // protein binding // inferred from electronic annotation	---	---	---	This probe set was annotated using the Matching Probes based pipeline to a Entrez Gene identifier using 3 transcripts. // false // Matching Probes // A	BC111292(11),ENSBTAT00000011619(11),NM_001038148(11)
Bt.12330.1.A1_at	CCDC71	21.7906	129.698	62.2609	61.9133	121.261	Bt.12330.1	gb:CK770108 /DB_XREF=gi:42724202 /DB_XREF=958236 /TID=Bt.12330.1 /CNT=6 /FEA=EST /TIER=ConsEnd /STK=4 /UG=Bt.12330 /UG_TITLE=Transcribed sequence with moderate similarity to protein ref:NP_075054.1 (H.sapiens) hypothetical protein FLJ12800 (Homo sapiens)	CK770108	Bt.12330	Bt.12330	chr22:48911699-48912475 (+) // 85.29 //	coiled-coil domain containing 71	---	full length	ENSBTAG00000013932	508336	Q2HJ91	---	---	NP_001039465	NM_001046000	---	---	0003677 // DNA binding // inferred from electronic annotation	---	---	---	This probe set was annotated using the Matching Probes based pipeline to a Entrez Gene identifier using 3 transcripts. // false // Matching Probes // A	BC113248(11),ENSBTAT00000018512(11),NM_001046000(11)
Bt.12781.1.S1_at	MYB	118.461	716.035	23.559	146.76	13.5012	Bt.12781.1	gb:NM_175050.1 /DB_XREF=gi:40538781 /GEN=MYB /TID=Bt.12781.1 /CNT=8 /FEA=FLmRNA /TIER=FL+Stack /STK=7 /LL=317776 /UG=Bt.12781 /DEF=Bos taurus v-myb myeloblastosis viral oncogene homolog (avian) (MYB), mRNA. /PROD=v-myb myeloblastosis viral oncogene homolog /FL=gb:NM_175050.1 gb:D26148.1	NM_175050.1	Bt.12781	Bt.12781	chr9:65582636-65613651 (+) // 95.73 //	v-myb myeloblastosis viral oncogene homolog (avian)	---	full length	ENSBTAG00000012074	317776	P46200 /// Q28080 /// Q28081	---	---	NP_778220	NM_175050	0000082 // G1/S transition of mitotic cell cycle // inferred from electronic annotation /// 0001701 // in utero embryonic development // inferred from electronic annotation /// 0006350 // transcription // inferred from electronic annotation /// 0006355 // regulation of transcription, DNA-dependent // inferred from electronic annotation /// 0006816 // calcium ion transport // inferred from electro…	0005634 // nucleus // inferred from electronic annotation	0003677 // DNA binding // inferred from electronic annotation /// 0003700 // transcription factor activity // inferred from electronic annotation /// 0030528 // transcription regulator activity // inferred from electronic annotation	---	---	---	This probe set was annotated using the Matching Probes based pipeline to a Entrez Gene identifier using 4 transcripts. // false // Matching Probes // A	D26148(11),ENSBTAT00000016017(11),ENSBTAT00000045964(11),NM_175050(11)
Bt.12781.2.S1_a_at	MYB	57.4611	201.179	7.45275	68.8102	12.1035	Bt.12781.2	gb:D26147.1 /DB_XREF=gi:467488 /GEN=c-myb /TID=Bt.12781.2 /CNT=4 /FEA=FLmRNA /TIER=FL /STK=1 /LL=317776 /UG=Bt.12781 /DEF=Bos taurus c-myb mRNA for cellular oncogene, complete cds. /PROD=cellular oncogene /FL=gb:D26147.1	D26147.1	Bt.12781	Bt.12781	chr9:65582636-65613131 (+) // 98.93 //	v-myb myeloblastosis viral oncogene homolog (avian)	---	full length	ENSBTAG00000012074	317776	P46200 /// Q28080 /// Q28081	---	---	NP_778220	NM_175050	0000082 // G1/S transition of mitotic cell cycle // inferred from electronic annotation /// 0001701 // in utero embryonic development // inferred from electronic annotation /// 0006350 // transcription // inferred from electronic annotation /// 0006355 // regulation of transcription, DNA-dependent // inferred from electronic annotation /// 0006816 // calcium ion transport // inferred from electro…	0005634 // nucleus // inferred from electronic annotation	0003677 // DNA binding // inferred from electronic annotation /// 0003700 // transcription factor activity // inferred from electronic annotation /// 0030528 // transcription regulator activity // inferred from electronic annotation	---	---	---	This probe set was annotated using the Matching Probes based pipeline to a Entrez Gene identifier using 5 transcripts. // false // Matching Probes // A	D26147(11),D26148(11),ENSBTAT00000016017(10),ENSBTAT00000045964(10),NM_175050(11)
Bt.13036.1.S1_at	PGR	15.7454	97.4609	6.82231	20.1319	42.5846	Bt.13036.1	gb:CK983148 /DB_XREF=gi:45533644 /DB_XREF=UMC-bov_0B02-009-h02 /TID=Bt.13036.1 /CNT=4 /FEA=mRNA /TIER=ConsEnd /STK=1 /LL=280895 /UG_GENE=PGR /UG=Bt.13036 /UG_TITLE=progesterone receptor	CK983148	Bt.13036	Bt.13036	chr15:5698928-5812460 (+) // 87.77 //	progesterone receptor	---	---	---	280895	O18972 /// Q690N0 /// Q863K6 /// Q8MIL9	---	---	XP_583951	XM_583951	0001542 // ovulation from ovarian follicle // inferred from electronic annotation /// 0002070 // epithelial cell maturation // inferred from electronic annotation /// 0006350 // transcription // inferred from electronic annotation /// 0006355 // regulation of transcription, DNA-dependent // inferred from electronic annotation /// 0030879 // mammary gland development // inferred from electronic an…	0005634 // nucleus // inferred from electronic annotation	0003677 // DNA binding // inferred from electronic annotation /// 0003700 // transcription factor activity // inferred from electronic annotation /// 0003707 // steroid hormone receptor activity // inferred from electronic annotation /// 0004872 // receptor activity // inferred from electronic annotation /// 0004879 // ligand-dependent nuclear receptor activity // inferred from electronic annotat…	---	IPR000128 // Progesterone receptor // 3.1E-84	---	This probe set was annotated using the Matching Probes based pipeline to a Entrez Gene identifier using 1 transcripts. // false // Matching Probes // A	AY656812(11)
Bt.13046.1.S1_at	AHR	68.0609	217.972	17.0114	61.0196	18.0734	Bt.13046.1	gb:T25697 /DB_XREF=gi:563017 /DB_XREF=EST027 /CLONE=UNKN038 /TID=Bt.13046.1 /CNT=4 /FEA=mRNA /TIER=ConsEnd /STK=0 /LL=280714 /UG_GENE=AHR /UG=Bt.13046 /UG_TITLE=aryl hydrocarbon receptor	T25697	Bt.13046	Bt.13046	chr4:29252249-29301894 (-) // 99.49 //	aryl hydrocarbon receptor	---	---	ENSBTAG00000007746	280714	Q8SQA5	---	---	XP_612996	XM_612996	0006350 // transcription // inferred from electronic annotation /// 0006355 // regulation of transcription, DNA-dependent // inferred from electronic annotation /// 0006366 // transcription from RNA polymerase II promoter // inferred from electronic annotation /// 0006915 // apoptosis // inferred from electronic annotation /// 0006950 // response to stress // inferred from electronic annotation /…	0005634 // nucleus // inferred from electronic annotation /// 0005737 // cytoplasm // inferred from electronic annotation	0003677 // DNA binding // inferred from electronic annotation /// 0003700 // transcription factor activity // inferred from electronic annotation /// 0004871 // signal transducer activity // inferred from electronic annotation /// 0004872 // receptor activity // inferred from electronic annotation /// 0004879 // ligand-dependent nuclear receptor activity // inferred from electronic annotation ///…	---	---	---	This probe set was annotated using the Matching Probes based pipeline to a Entrez Gene identifier using 2 transcripts. // false // Matching Probes // A	AY143368(11),ENSBTAT00000010187(11)
Bt.13382.1.S1_at	PAF1	235.957	502.519	137.261	282.877	327.261	Bt.13382.1	gb:CK771884 /DB_XREF=gi:42726027 /DB_XREF=960295 /TID=Bt.13382.1 /CNT=17 /FEA=EST /TIER=ConsEnd /STK=5 /UG=Bt.13382 /UG_TITLE=Transcribed sequence with strong similarity to protein ref:NP_061961.1 (H.sapiens) hypothetical protein F23149_1 (Homo sapiens)	CK771884	Bt.13382	Bt.97093	---	Paf1, RNA polymerase II associated factor, homolog (S. cerevisiae)	---	full length	---	528744	Q2KJ14	---	---	NP_001039758	NM_001046293	0006350 // transcription // inferred from electronic annotation /// 0006355 // regulation of transcription, DNA-dependent // inferred from electronic annotation	0005634 // nucleus // inferred from electronic annotation	---	---	---	---	This probe set was annotated using the Matching Probes based pipeline to a Entrez Gene identifier using 2 transcripts. // false // Matching Probes // A	BC105570(11),NM_001046293(11)
Bt.13544.2.S1_a_at	ZNF410	124.595	742.261	193.509	325.961	342.825	Bt.13544.2	gb:CK947768 /DB_XREF=gi:45462148 /DB_XREF=4072935 /CLONE=10BOV23_P16 /TID=Bt.13544.2 /CNT=2 /FEA=EST /TIER=ConsEnd /STK=0 /UG=Bt.13544 /UG_TITLE=Transcribed sequence with strong similarity to protein ref:NP_067011.1 (H.sapiens) clones 23667 and 23775 zinc finger protein (Homo sapiens)	CK947768	Bt.13544	Bt.43790	chr10:79720505-79727196 (+) // 100.0 //	zinc finger protein 410	---	full length	ENSBTAG00000020327	534385	Q3ZBC5 /// Q5EAC5	---	---	NP_001029781	NM_001034609	0006350 // transcription // inferred from electronic annotation /// 0006355 // regulation of transcription, DNA-dependent // inferred from electronic annotation	0005622 // intracellular // inferred from electronic annotation /// 0005634 // nucleus // inferred from electronic annotation	0003676 // nucleic acid binding // inferred from electronic annotation /// 0003677 // DNA binding // inferred from electronic annotation /// 0008270 // zinc ion binding // inferred from electronic annotation /// 0046872 // metal ion binding // inferred from electronic annotation	---	---	---	This probe set was annotated using the Matching Probes based pipeline to a Entrez Gene identifier using 5 transcripts. // false // Matching Probes // A	BC103443(11),BT020644(9),ENSBTAT00000027088(11),ENSBTAT00000043166(11),NM_001034609(9)
Bt.13559.1.S1_at	CCDC59	683.537	1704.61	452.061	1066.98	12.1976	Bt.13559.1	gb:CK771559 /DB_XREF=gi:42725665 /DB_XREF=959885 /TID=Bt.13559.1 /CNT=13 /FEA=EST /TIER=ConsEnd /STK=1 /UG=Bt.13559 /UG_TITLE=Transcribed sequence with weak similarity to protein ref:NP_054886.1 (H.sapiens) HSPC128 protein (Homo sapiens)	CK771559	Bt.13559	Bt.13559	chr5:9111389-9117991 (-) // 99.17 //	coiled-coil domain containing 59	---	full length	ENSBTAG00000036282	615189	A5PJN1	---	---	NP_001092860 /// XP_872021	NM_001099390 /// XM_866928	0006350 // transcription // inferred from electronic annotation /// 0006355 // regulation of transcription, DNA-dependent // inferred from electronic annotation	0005634 // nucleus // inferred from electronic annotation	0005515 // protein binding // inferred from electronic annotation	---	---	---	This probe set was annotated using the Matching Probes based pipeline to a Entrez Gene identifier using 3 transcripts. // false // Matching Probes // A	BC142178(11),ENSBTAT00000050784(11),NM_001099390(11)
Bt.13818.1.S1_at	SIRT1	140.877	444.315	63.1797	206.71	110.461	Bt.13818.1	gb:BI898751 /DB_XREF=gi:16186826 /DB_XREF=480491 /TID=Bt.13818.1 /CNT=2 /FEA=EST /TIER=ConsEnd /STK=0 /UG=Bt.13818 /UG_TITLE=Transcribed sequence with moderate similarity to protein ref:NP_036370.2 (H.sapiens) sirtuin 1; sirtuin	BI898751	Bt.13818	Bt.38796	chr28:21696092-21699807 (+) // 99.72 //	sirtuin (silent mating type information regulation 2 homolog) 1 (S. cerevisiae)	---	---	---	613629	---	---	---	XP_869911	XM_864818	0006342 // chromatin silencing // inferred from electronic annotation /// 0006476 // protein amino acid deacetylation // inferred from electronic annotation /// 0045449 // regulation of transcription // inferred from electronic annotation	---	0008270 // zinc ion binding // inferred from electronic annotation /// 0016811 // hydrolase activity, acting on carbon-nitrogen (but not peptide) bonds, in linear amides // inferred from electronic annotation /// 0070403 // NAD binding // inferred from electronic annotation	---	---	---	This probe set was annotated using the Matching Probes based pipeline to a Entrez Gene identifier using 1 transcripts. // false // Matching Probes // A	XM_864818(10)
Bt.13946.1.S1_at	MIZF	20.7769	58.2611	14.3972	29.3112	23.7594	Bt.13946.1	gb:AW353218 /DB_XREF=gi:6852208 /DB_XREF=34832 /TID=Bt.13946.1 /CNT=12 /FEA=EST /TIER=ConsEnd /STK=0 /UG=Bt.13946 /UG_TITLE=Transcribed sequence with strong similarity to protein ref:NP_056332.1 (H.sapiens) MBD2	AW353218	Bt.13946	Bt.43786	chr15:22978534-22981969 (+) // 88.3 //	MBD2-interacting zinc finger	---	full length	ENSBTAG00000015015	511965	Q2TBP2	---	---	NP_001033620	NM_001038531	0006350 // transcription // inferred from electronic annotation /// 0006355 // regulation of transcription, DNA-dependent // inferred from electronic annotation	0005622 // intracellular // inferred from electronic annotation /// 0005634 // nucleus // inferred from electronic annotation	0003677 // DNA binding // inferred from electronic annotation /// 0008270 // zinc ion binding // inferred from electronic annotation /// 0046872 // metal ion binding // inferred from electronic annotation	---	---	---	This probe set was annotated using the Matching Probes based pipeline to a Entrez Gene identifier using 3 transcripts. // false // Matching Probes // A	BC109865(11),ENSBTAT00000019990(11),NM_001038531(11)
Bt.13946.2.A1_at	MIZF	150.763	1272.36	124.488	381.061	256.454	Bt.13946.2	gb:CK950703 /DB_XREF=gi:45465083 /DB_XREF=4089885 /CLONE=10BOV27_J20 /TID=Bt.13946.2 /CNT=4 /FEA=EST /TIER=ConsEnd /STK=0 /UG=Bt.13946 /UG_TITLE=Transcribed sequence with strong similarity to protein ref:NP_056332.1 (H.sapiens) MBD2	CK950703	Bt.13946	Bt.43786	chr15:22983354-22983976 (+) // 95.4 //	MBD2-interacting zinc finger	---	full length	ENSBTAG00000015015	511965	Q2TBP2	---	---	NP_001033620	NM_001038531	0006350 // transcription // inferred from electronic annotation /// 0006355 // regulation of transcription, DNA-dependent // inferred from electronic annotation	0005622 // intracellular // inferred from electronic annotation /// 0005634 // nucleus // inferred from electronic annotation	0003677 // DNA binding // inferred from electronic annotation /// 0008270 // zinc ion binding // inferred from electronic annotation /// 0046872 // metal ion binding // inferred from electronic annotation	---	---	---	This probe set was annotated using the Matching Probes based pipeline to a Entrez Gene identifier using 3 transcripts. // false // Matching Probes // A	BC109865(11),ENSBTAT00000019990(11),NM_001038531(11)
Bt.13947.2.A1_at	RQCD1	58.5404	390.461	98.1484	103.518	75.6974	Bt.13947.2	gb:CK968972 /DB_XREF=gi:45486946 /DB_XREF=4084296 /CLONE=9BOV29_B01 /TID=Bt.13947.2 /CNT=1 /FEA=EST /TIER=ConsEnd /STK=1 /UG=Bt.13947 /UG_TITLE=Transcribed sequences	CK968972	Bt.13947	Bt.23678	chr2:95546410-95547007 (+) // 98.99 //	RCD1 required for cell differentiation1 homolog (S. pombe)	---	full length	---	536537	A7MB47	---	---	NP_001094637	NM_001101167	0006350 // transcription // inferred from electronic annotation /// 0006355 // regulation of transcription, DNA-dependent // inferred from electronic annotation /// 0019221 // cytokine-mediated signaling pathway // inferred from electronic annotation	0005634 // nucleus // inferred from electronic annotation	0005488 // binding // inferred from electronic annotation	---	---	---	This probe set was annotated using the Accession mapped clusters based pipeline to a UniGene identifier using 1 transcripts. // false // Accession mapped clusters // E	CK968972
Bt.14084.1.A1_at	AKAP8	211.023	1445.19	190.061	305.938	167.329	Bt.14084.1	gb:CK771978 /DB_XREF=gi:42726121 /DB_XREF=960397 /TID=Bt.14084.1 /CNT=6 /FEA=EST /TIER=ConsEnd /STK=3 /UG=Bt.14084 /UG_TITLE=Transcribed sequence with weak similarity to protein ref:NP_005849.1 (H.sapiens) A kinase	CK771978	Bt.14084	Bt.14084	chr7:7901048-7901844 (+) // 98.39 //	A kinase (PRKA) anchor protein 8	---	full length	ENSBTAG00000001807	522905	A7MB37	---	---	NP_001095542	NM_001102072	0007076 // mitotic chromosome condensation // inferred from electronic annotation	0000793 // condensed chromosome // inferred from electronic annotation /// 0001939 // female pronucleus // inferred from electronic annotation /// 0005622 // intracellular // inferred from electronic annotation /// 0005634 // nucleus // inferred from electronic annotation	0003677 // DNA binding // inferred from electronic annotation /// 0008270 // zinc ion binding // inferred from electronic annotation	---	---	---	This probe set was annotated using the Matching Probes based pipeline to a Entrez Gene identifier using 3 transcripts. // false // Matching Probes // A	BC151317(11),ENSBTAT00000002363(11),NM_001102072(11)
Bt.1465.1.S1_at	LOC520580	610.629	1566.26	512.061	809.549	139.861	Bt.1465.1	gb:CB172024 /DB_XREF=gi:28158152 /DB_XREF=YGK602699467.R1 /TID=Bt.1465.1 /CNT=55 /FEA=EST /TIER=Stack /STK=15 /UG=Bt.1465 /UG_TITLE=Transcribed sequence with strong similarity to protein pir:A55262 (H.sapiens) A55262 protein kinase	CB172024	Bt.1465	Bt.1465	chr11:94154255-94158729 (-) // 97.4 //	cyclin-dependent kinase 9	---	full length	ENSBTAG00000004695	520580	Q5EAB2	---	---	NP_001014935	NM_001014935	0006350 // transcription // inferred from electronic annotation /// 0006355 // regulation of transcription, DNA-dependent // inferred from electronic annotation /// 0006468 // protein amino acid phosphorylation // inferred from electronic annotation	0005634 // nucleus // inferred from electronic annotation	0000166 // nucleotide binding // inferred from electronic annotation /// 0004672 // protein kinase activity // inferred from electronic annotation /// 0004674 // protein serine/threonine kinase activity // inferred from electronic annotation /// 0004693 // cyclin-dependent protein kinase activity // inferred from electronic annotation /// 0005524 // ATP binding // inferred from electronic annotat…	---	IPR001245 // Tyrosine protein kinase // 2.3E-23 /// IPR001245 // Tyrosine protein kinase // 2.3E-23	---	This probe set was annotated using the Matching Probes based pipeline to a Entrez Gene identifier using 6 transcripts. // false // Matching Probes // A	BC118194(11),BT020657(11),BT021882(11),ENSBTAT00000006162(11),ENSBTAT00000032763(11),NM_001014935(11)
Bt.1565.1.S1_at	ELL3	18.6871	165.759	10.5712	29.6045	18.449	Bt.1565.1	gb:CK776111 /DB_XREF=gi:42732361 /DB_XREF=967255 /TID=Bt.1565.1 /CNT=10 /FEA=EST /TIER=ConsEnd /STK=4 /UG=Bt.1565 /UG_TITLE=Transcribed sequence with moderate similarity to protein ref:NP_079441.1 (H.sapiens) hypothetical protein FLJ22637 (Homo sapiens)	CK776111	Bt.1565	Bt.45294	chr21:49016358-49017416 (+) // 97.81 //	elongation factor RNA polymerase II-like 3	---	full length	ENSBTAG00000032132	512648	Q2KI53	---	---	NP_001039591	NM_001046126	0006368 // RNA elongation from RNA polymerase II promoter // inferred from electronic annotation	0008023 // transcription elongation factor complex // inferred from electronic annotation	0003746 // translation elongation factor activity // inferred from electronic annotation /// 0016944 // RNA polymerase II transcription elongation factor activity // inferred from electronic annotation	---	---	---	This probe set was annotated using the Matching Probes based pipeline to a Entrez Gene identifier using 3 transcripts. // false // Matching Probes // A	BC112766(10),ENSBTAT00000022860(10),NM_001046126(10)
Bt.15799.1.S1_at	SON	237.709	1472.05	675.861	549.426	1156.12	Bt.15799.1	gb:CK974401 /DB_XREF=gi:45492375 /DB_XREF=4105258 /CLONE=9BOV30_K09 /TID=Bt.15799.1 /CNT=23 /FEA=EST /TIER=Stack /STK=6 /UG=Bt.15799 /UG_TITLE=Transcribed sequence with strong similarity to protein pir:S26650 (H.sapiens) S26650 DNA-binding protein 5 - human	CK974401	Bt.15799	Bt.101558	chr1:1057149-1059075 (-) // 99.77 //	SON DNA binding protein	---	full length	ENSBTAG00000008482	516462	Q24JY0 /// Q59A30	---	---	NP_001077163	NM_001083694	---	0005622 // intracellular // inferred from electronic annotation	0003676 // nucleic acid binding // inferred from electronic annotation /// 0003677 // DNA binding // inferred from electronic annotation /// 0003723 // RNA binding // inferred from electronic annotation /// 0003725 // double-stranded RNA binding // inferred from electronic annotation /// 0005515 // protein binding // inferred from electronic annotation /// 0050733 // RS domain binding // inferred…	---	---	---	This probe set was annotated using the Matching Probes based pipeline to a Entrez Gene identifier using 2 transcripts. // false // Matching Probes // A	ENSBTAT00000011175(9),NM_001083694(9)
Bt.15916.1.S1_at	CTCF	746.176	2191.06	629.661	1559.79	950.461	Bt.15916.1	gb:CK776474 /DB_XREF=gi:42732724 /DB_XREF=967627 /TID=Bt.15916.1 /CNT=16 /FEA=EST /TIER=ConsEnd /STK=5 /UG=Bt.15916 /UG_TITLE=Transcribed sequence with strong similarity to protein sp:P49711 (H.sapiens) CTCF_HUMAN Transcriptional repressor CTCF	CK776474	Bt.15916	Bt.39754	chr18:32372436-32373912 (+) // 96.85 //	CCCTC-binding factor (zinc finger protein)	---	full length	ENSBTAG00000013757	517097	Q08DH9 /// Q865P7	---	---	NP_001069216	NM_001075748	0006306 // DNA methylation // inferred from electronic annotation /// 0006349 // genetic imprinting // inferred from electronic annotation /// 0006355 // regulation of transcription, DNA-dependent // inferred from electronic annotation /// 0010216 // maintenance of DNA methylation // inferred from electronic annotation /// 0045893 // positive regulation of transcription, DNA-dependent // inferred…	0005622 // intracellular // inferred from electronic annotation /// 0005634 // nucleus // inferred from electronic annotation	0003676 // nucleic acid binding // inferred from electronic annotation /// 0003677 // DNA binding // inferred from electronic annotation /// 0003700 // transcription factor activity // inferred from electronic annotation /// 0005515 // protein binding // inferred from electronic annotation /// 0008270 // zinc ion binding // inferred from electronic annotation	---	---	---	This probe set was annotated using the Matching Probes based pipeline to a Entrez Gene identifier using 3 transcripts. // false // Matching Probes // A	BC123741(11),ENSBTAT00000018279(11),NM_001075748(11)
Bt.1595.1.S1_at	CROP	1022.79	3397.39	1654.6	2149.06	1977.43	Bt.1595.1	gb:BI898728 /DB_XREF=gi:16186803 /DB_XREF=480457 /TID=Bt.1595.1 /CNT=8 /FEA=EST /TIER=ConsEnd /STK=0 /UG=Bt.1595 /UG_TITLE=Transcribed sequence with weak similarity to protein ref:NP_057103.1 (H.sapiens) CGI-74 protein; CGI-59 protein (Homo sapiens)	BI898728	Bt.1595	Bt.1595	chr19:37691441-37691863 (-) // 84.36 //	cisplatin resistance-associated overexpressed protein	---	full length	ENSBTAG00000002279	539955	Q3SX41	---	---	NP_001029856	NM_001034684	0006397 // mRNA processing // inferred from electronic annotation /// 0006915 // apoptosis // inferred from sequence or structural similarity /// 0006950 // response to stress // inferred from sequence or structural similarity /// 0008380 // RNA splicing // inferred from sequence or structural similarity /// 0008380 // RNA splicing // inferred from electronic annotation	0005634 // nucleus // inferred from sequence or structural similarity /// 0005634 // nucleus // inferred from electronic annotation /// 0016607 // nuclear speck // inferred from electronic annotation	0003677 // DNA binding // inferred from electronic annotation /// 0003729 // mRNA binding // inferred from sequence or structural similarity	---	---	---	This probe set was annotated using the Matching Probes based pipeline to a Entrez Gene identifier using 3 transcripts. // false // Matching Probes // A	BC104519(9),ENSBTAT00000002938(9),NM_001034684(9)
Bt.16112.1.S1_at	PRMT5	449.525	2496.63	631.494	966.661	635.901	Bt.16112.1	gb:CK848277 /DB_XREF=gi:45210504 /DB_XREF=971018 /TID=Bt.16112.1 /CNT=26 /FEA=EST /TIER=Stack /STK=8 /UG=Bt.16112 /UG_TITLE=Transcribed sequence with strong similarity to protein pir:T03842 (H.sapiens) T03842 fission yeast Skb1 protein homolog - human	CK848277	Bt.16112	Bt.16112	chr10:23360703-23366461 (+) // 92.67 //	protein arginine methyltransferase 5	---	full length	ENSBTAG00000010890	515594	A7YW45	EC:2.1.1.- /// EC:2.1.1.125	---	NP_001098844	NM_001105374	0000387 // spliceosomal snRNP biogenesis // inferred from sequence or structural similarity /// 0006350 // transcription // inferred from electronic annotation /// 0006355 // regulation of transcription, DNA-dependent // inferred from electronic annotation /// 0016568 // chromatin modification // inferred from electronic annotation /// 0018216 // peptidyl-arginine methylation // inferred from seq…	0005634 // nucleus // inferred from electronic annotation /// 0005737 // cytoplasm // inferred from electronic annotation	0008168 // methyltransferase activity // inferred from electronic annotation /// 0008469 // histone-arginine N-methyltransferase activity // inferred from electronic annotation /// 0016740 // transferase activity // inferred from electronic annotation /// 0035243 // protein-arginine omega-N symmetric methyltransferase activity // inferred from sequence or structural similarity	---	---	---	This probe set was annotated using the Matching Probes based pipeline to a Entrez Gene identifier using 3 transcripts. // false // Matching Probes // A	BC134449(11),ENSBTAT00000014463(11),NM_001105374(11)
Bt.16314.1.S1_at	CHD1	16.3764	866.943	286.261	335.045	350.235	Bt.16314.1	gb:CB453420 /DB_XREF=gi:29259802 /DB_XREF=708398 /TID=Bt.16314.1 /CNT=16 /FEA=EST /TIER=ConsEnd /STK=2 /UG=Bt.16314 /UG_TITLE=Transcribed sequence with strong similarity to protein sp:O14646 (H.sapiens) CHD1_HUMAN CHROMODOMAIN-HELICASE-DNA-BINDING PROTEIN 1	CB453420	Bt.16314	Bt.19645	chr7:88408264-88409308 (-) // 99.81 //	chromodomain helicase DNA binding protein 1	---	---	---	505123	---	---	---	XP_581363	XM_581363	0006333 // chromatin assembly or disassembly // inferred from electronic annotation	0000785 // chromatin // inferred from electronic annotation /// 0005634 // nucleus // inferred from electronic annotation	0003677 // DNA binding // inferred from electronic annotation /// 0003682 // chromatin binding // inferred from electronic annotation /// 0004386 // helicase activity // inferred from electronic annotation /// 0005524 // ATP binding // inferred from electronic annotation	---	IPR006935 // Type III restriction enzyme, res subunit // 6.1E-5	---	This probe set was annotated using the Matching Probes based pipeline to a Entrez Gene identifier using 1 transcripts. // false // Matching Probes // A	XM_581363(11)
Bt.16481.1.S1_at	ZNF350	10.0976	79.8609	28.3868	25.8922	13.4274	Bt.16481.1	gb:CB420953 /DB_XREF=gi:29187528 /DB_XREF=593946 /TID=Bt.16481.1 /CNT=5 /FEA=EST /TIER=ConsEnd /STK=0 /UG=Bt.16481 /UG_TITLE=Transcribed sequence with weak similarity to protein ref:NP_443092.1 (H.sapiens) kruppel-like zinc finger protein (Homo sapiens)	CB420953	Bt.16481	Bt.40961	chr18:55862539-55863945 (-) // 96.26 //	zinc finger protein 350	---	full length	ENSBTAG00000010046	515334	Q0VCB0	---	---	NP_001069176	NM_001075708	0006350 // transcription // inferred from electronic annotation /// 0006355 // regulation of transcription, DNA-dependent // inferred from electronic annotation	0005622 // intracellular // inferred from electronic annotation /// 0005634 // nucleus // inferred from electronic annotation /// 0016363 // nuclear matrix // inferred from electronic annotation	0003676 // nucleic acid binding // inferred from electronic annotation /// 0003677 // DNA binding // inferred from electronic annotation /// 0008270 // zinc ion binding // inferred from electronic annotation /// 0046872 // metal ion binding // inferred from electronic annotation	---	---	---	This probe set was annotated using the Matching Probes based pipeline to a Entrez Gene identifier using 3 transcripts. // false // Matching Probes // A	BC120263(10),ENSBTAT00000017478(10),NM_001075708(10)
Bt.16623.1.A1_at	NFAT5	9.59937	115.751	19.1091	35.2282	61.461	Bt.16623.1	gb:CB422127 /DB_XREF=gi:29189862 /DB_XREF=595200 /TID=Bt.16623.1 /CNT=1 /FEA=EST /TIER=ConsEnd /STK=1 /UG=Bt.16623 /UG_TITLE=Transcribed sequence with moderate similarity to protein ref:NP_006590.1 (H.sapiens) nuclear factor of activated T-cells 5, isoform c; tonicity-responsive enhancer binding protein; glutamine rich protein H65; NFAT-like protein 1 (Homo sapiens)	CB422127	Bt.16623	Bt.16623	chr18:33959004-33959285 (+) // 97.9 //	nuclear factor of activated T-cells 5, tonicity-responsive	---	---	---	538523	---	---	---	XP_883069	XM_877976	0006355 // regulation of transcription, DNA-dependent // inferred from electronic annotation	0005634 // nucleus // inferred from electronic annotation	0003700 // transcription factor activity // inferred from electronic annotation	---	---	---	This probe set was annotated using the Matching Probes based pipeline to a Entrez Gene identifier using 1 transcripts. // false // Matching Probes // A	XM_877976(9)
Bt.16826.1.A1_s_at	CCNC	56.1943	479.261	181.572	213.157	311.293	Bt.16826.1	gb:CB424050 /DB_XREF=gi:29193704 /DB_XREF=598131 /TID=Bt.16826.1 /CNT=1 /FEA=EST /TIER=ConsEnd /STK=1 /UG=Bt.16826 /UG_TITLE=Transcribed sequence	CB424050	Bt.16826	Bt.16282	chr7:38954464-38954830 (+) // 92.31 // /// chr9:43574406-43574772 (+) // 94.76 //	cyclin C	---	full length	ENSBTAG00000015744	509717	Q3ZCK5	---	---	NP_001029530	NM_001034358	0006350 // transcription // inferred from electronic annotation /// 0006355 // regulation of transcription, DNA-dependent // inferred from electronic annotation	0005634 // nucleus // inferred from electronic annotation	---	---	---	---	This probe set was annotated using the Matching Probes based pipeline to a Entrez Gene identifier using 3 transcripts. // false // Matching Probes // A	BC102107(11),ENSBTAT00000037858(11),NM_001034358(11)
Bt.17072.1.A1_at	PITX1	36.3757	101.654	25.2929	72.7828	52.8653	Bt.17072.1	gb:CB435188 /DB_XREF=gi:29215970 /DB_XREF=615244 /TID=Bt.17072.1 /CNT=2 /FEA=EST /TIER=ConsEnd /STK=1 /UG=Bt.17072 /UG_TITLE=Transcribed sequence with strong similarity to protein sp:P78337 (H.sapiens) PIX1_HUMAN Pituitary homeobox 1	CB435188	Bt.17072	Bt.11284	chr7:46507268-46507667 (+) // 97.32 //	Paired-like homeodomain 1	---	---	---	508754	Q1MW16	---	---	XP_872488	XM_867395	0001501 // skeletal system development // inferred from electronic annotation /// 0006355 // regulation of transcription, DNA-dependent // inferred from electronic annotation /// 0014707 // branchiomeric skeletal muscle development // inferred from electronic annotation /// 0021983 // pituitary gland development // inferred from electronic annotation /// 0035137 // hindlimb morphogenesis // infer…	0005634 // nucleus // inferred from electronic annotation	0003677 // DNA binding // inferred from electronic annotation /// 0003700 // transcription factor activity // inferred from electronic annotation /// 0030528 // transcription regulator activity // inferred from electronic annotation /// 0043565 // sequence-specific DNA binding // inferred from electronic annotation	---	---	---	This probe set was annotated using the Accession mapped clusters based pipeline to a UniGene identifier using 2 transcripts. // false // Accession mapped clusters // E	CB435188,CK834472
Bt.17081.2.S1_at	LMO2	34.0465	109.875	13.9559	53.0621	35.543	Bt.17081.2	gb:BF076327 /DB_XREF=gi:10870080 /DB_XREF=225863 /TID=Bt.17081.2 /CNT=5 /FEA=EST /TIER=ConsEnd /STK=0 /UG=Bt.17081 /UG_TITLE=Transcribed sequence with strong similarity to protein sp:P25791 (H.sapiens) RHM2_HUMAN Rhombotin-2	BF076327	Bt.17081	Bt.17081	chr15:56391399-56421275 (-) // 99.89 //	LIM domain only 2 (rhombotin-like 1)	---	full length	ENSBTAG00000006951	614876	Q1LZ94	---	---	NP_001069820	NM_001076352	---	0005634 // nucleus // inferred from electronic annotation	0008270 // zinc ion binding // inferred from electronic annotation /// 0046872 // metal ion binding // inferred from electronic annotation	---	---	---	This probe set was annotated using the Matching Probes based pipeline to a Entrez Gene identifier using 3 transcripts. // false // Matching Probes // A	BC116134(11),ENSBTAT00000009126(11),NM_001076352(11)
Bt.1718.1.A1_at	YY1	466.376	4290.26	1195.79	2266.64	2247.02	Bt.1718.1	gb:CK966332 /DB_XREF=gi:45484306 /DB_XREF=4081457 /CLONE=9BOV1_K18 /TID=Bt.1718.1 /CNT=6 /FEA=EST /TIER=ConsEnd /STK=3 /UG=Bt.1718 /UG_TITLE=Transcribed sequence with strong similarity to protein sp:P25490 (H.sapiens) TYY1_HUMAN Transcriptional repressor protein YY1	CK966332	Bt.1718	Bt.1718	chr21:58898845-58899718 (+) // 94.72 //	YY1 transcription factor	---	full length	---	534353	A5D7T6	---	---	NP_001091550	NM_001098081	0006355 // regulation of transcription, DNA-dependent // inferred from electronic annotation /// 0009952 // anterior/posterior pattern formation // inferred from electronic annotation /// 0048593 // camera-type eye morphogenesis // inferred from electronic annotation	0005622 // intracellular // inferred from electronic annotation /// 0005667 // transcription factor complex // inferred from electronic annotation /// 0005737 // cytoplasm // inferred from electronic annotation /// 0005886 // plasma membrane // inferred from electronic annotation /// 0031519 // PcG protein complex // inferred from electronic annotation	0003676 // nucleic acid binding // inferred from electronic annotation /// 0003677 // DNA binding // inferred from electronic annotation /// 0003700 // transcription factor activity // inferred from electronic annotation /// 0005515 // protein binding // inferred from electronic annotation /// 0008270 // zinc ion binding // inferred from electronic annotation	---	---	---	This probe set was annotated using the Accession mapped clusters based pipeline to a UniGene identifier using 5 transcripts. // false // Accession mapped clusters // E	AW437586,BF601457,CB227159,CK966332,CK973678
Bt.1718.3.S1_at	YY1	1018.21	3329.73	767.856	1838.61	1486.66	Bt.1718.3	gb:CK973898 /DB_XREF=gi:45491872 /DB_XREF=4104682 /CLONE=9BOV28_C09 /TID=Bt.1718.3 /CNT=6 /FEA=EST /TIER=ConsEnd /STK=0 /UG=Bt.1718 /UG_TITLE=Transcribed sequence with strong similarity to protein sp:P25490 (H.sapiens) TYY1_HUMAN Transcriptional repressor protein YY1	CK973898	Bt.1718	Bt.1718	chr21:58888737-58899061 (+) // 95.48 //	YY1 transcription factor	---	full length	ENSBTAG00000020819	534353	A5D7T6	---	---	NP_001091550	NM_001098081	0006355 // regulation of transcription, DNA-dependent // inferred from electronic annotation /// 0009952 // anterior/posterior pattern formation // inferred from electronic annotation /// 0048593 // camera-type eye morphogenesis // inferred from electronic annotation	0005622 // intracellular // inferred from electronic annotation /// 0005667 // transcription factor complex // inferred from electronic annotation /// 0005737 // cytoplasm // inferred from electronic annotation /// 0005886 // plasma membrane // inferred from electronic annotation /// 0031519 // PcG protein complex // inferred from electronic annotation	0003676 // nucleic acid binding // inferred from electronic annotation /// 0003677 // DNA binding // inferred from electronic annotation /// 0003700 // transcription factor activity // inferred from electronic annotation /// 0005515 // protein binding // inferred from electronic annotation /// 0008270 // zinc ion binding // inferred from electronic annotation	---	---	---	This probe set was annotated using the Matching Probes based pipeline to a Entrez Gene identifier using 3 transcripts. // false // Matching Probes // A	BC140676(11),ENSBTAT00000027744(11),NM_001098081(11)
Bt.17732.1.A1_at	ZNF668	117.02	545.335	61.9504	146.461	87.5121	Bt.17732.1	gb:CB433511 /DB_XREF=gi:29212609 /DB_XREF=609882 /TID=Bt.17732.1 /CNT=1 /FEA=EST /TIER=ConsEnd /STK=1 /UG=Bt.17732 /UG_TITLE=Transcribed sequence	CB433511	Bt.17732	Bt.43199	chr25:28100186-28100377 (+) // 66.78 //	zinc finger protein 668	---	full length	ENSBTAG00000006650	767831	Q2TA17	---	---	NP_001070421	NM_001076953	0006350 // transcription // inferred from electronic annotation /// 0006355 // regulation of transcription, DNA-dependent // inferred from electronic annotation	0005622 // intracellular // inferred from electronic annotation /// 0005634 // nucleus // inferred from electronic annotation	0003676 // nucleic acid binding // inferred from electronic annotation /// 0003677 // DNA binding // inferred from electronic annotation /// 0008270 // zinc ion binding // inferred from electronic annotation /// 0046872 // metal ion binding // inferred from electronic annotation	---	---	---	This probe set was annotated using the Matching Probes based pipeline to a Entrez Gene identifier using 3 transcripts. // false // Matching Probes // A	BC111165(11),ENSBTAT00000008736(11),NM_001076953(11)
Bt.17843.1.A1_at	AKAP8L	80.2059	738.806	122.505	215.787	252.861	Bt.17843.1	gb:CB444774 /DB_XREF=gi:29235138 /DB_XREF=695978 /TID=Bt.17843.1 /CNT=6 /FEA=EST /TIER=ConsEnd /STK=4 /UG=Bt.17843 /UG_TITLE=Transcribed sequence with strong similarity to protein ref:NP_055186.1 (H.sapiens) neighbor of A-kinase anchoring protein 95 (Homo sapiens)	CB444774	Bt.17843	Bt.56463	chr7:7868026-7884470 (+) // 97.65 //	A kinase (PRKA) anchor protein 8-like	---	---	ENSBTAG00000010439	539700	Q3T195	---	---	XP_869825	XM_864732	---	0005634 // nucleus // inferred from electronic annotation	0003677 // DNA binding // inferred from electronic annotation /// 0005515 // protein binding // inferred from electronic annotation	---	---	---	This probe set was annotated using the Matching Probes based pipeline to a Entrez Gene identifier using 2 transcripts. // false // Matching Probes // A	ENSBTAT00000013781(11),XM_864732(11)
Bt.18804.1.A1_at	ZNF26	32.3449	185.661	40.8842	67.9248	72.6776	Bt.18804.1	gb:CB449886 /DB_XREF=gi:29256268 /DB_XREF=704497 /TID=Bt.18804.1 /CNT=2 /FEA=EST /TIER=ConsEnd /STK=2 /UG=Bt.18804 /UG_TITLE=Transcribed sequence with strong similarity to protein ref:NP_062537.1 (H.sapiens) hypothetical protein FLJ20755 (Homo sapiens)	CB449886	Bt.18804	---	chr17:41182329-41182982 (+) // 99.24 //	zinc finger protein 26	---	---	---	784914	---	---	---	XP_001253091	XM_001253090	0006355 // regulation of transcription, DNA-dependent // inferred from electronic annotation	0005622 // intracellular // inferred from electronic annotation	0003676 // nucleic acid binding // inferred from electronic annotation /// 0008270 // zinc ion binding // inferred from electronic annotation	---	---	---	This probe set was annotated using the Matching Probes based pipeline to a Entrez Gene identifier using 1 transcripts. // false // Matching Probes // A	XM_001253090(11)
Bt.19400.1.A1_at	ZNF567	32.238	111.928	55.0616	58.7676	14.175	Bt.19400.1	gb:CB460336 /DB_XREF=gi:29266720 /DB_XREF=720214 /TID=Bt.19400.1 /CNT=2 /FEA=EST /TIER=ConsEnd /STK=2 /UG=Bt.19400 /UG_TITLE=Transcribed sequence with weak similarity to protein ref:NP_116214.1 (H.sapiens) hypothetical protein FLJ14686 (Homo sapiens)	CB460336	Bt.19400	Bt.92826	chr18:41906450-41906793 (-) // 55.14 //	zinc finger protein 567	---	full length	ENSBTAG00000002398	532421	A2VDP4	---	---	NP_001075068	NM_001081599	0006350 // transcription // inferred from electronic annotation /// 0006355 // regulation of transcription, DNA-dependent // inferred from electronic annotation	0005622 // intracellular // inferred from electronic annotation /// 0005634 // nucleus // inferred from electronic annotation	0003676 // nucleic acid binding // inferred from electronic annotation /// 0003677 // DNA binding // inferred from electronic annotation /// 0008270 // zinc ion binding // inferred from electronic annotation /// 0046872 // metal ion binding // inferred from electronic annotation	---	---	---	This probe set was annotated using the Matching Probes based pipeline to a Entrez Gene identifier using 4 transcripts. // false // Matching Probes // A	BC133337(11),ENSBTAT00000003102(11),ENSBTAT00000018075(11),NM_001081599(11)
Bt.19585.1.S1_at	GTF2H1	141.251	1518.31	522.261	522.261	978.461	Bt.19585.1	gb:CK972397 /DB_XREF=gi:45490371 /DB_XREF=4102868 /CLONE=9BOV24_G19 /TID=Bt.19585.1 /CNT=9 /FEA=EST /TIER=ConsEnd /STK=2 /UG=Bt.19585 /UG_TITLE=Transcribed sequence with strong similarity to protein pir:S27958 (H.sapiens) S27958 transcription factor BTF2 62K chain - human	CK972397	Bt.19585	Bt.47057	chr29:21848394-21852604 (-) // 98.31 //	general transcription factor IIH, polypeptide 1, 62kDa	---	full length	ENSBTAG00000005160	513510	Q2KJ73	---	---	NP_001039615	NM_001046150	0045944 // positive regulation of transcription from RNA polymerase II promoter // inferred from electronic annotation	0005634 // nucleus // inferred from electronic annotation	0005515 // protein binding // inferred from electronic annotation	---	---	---	This probe set was annotated using the Matching Probes based pipeline to a Entrez Gene identifier using 3 transcripts. // false // Matching Probes // A	BC105486(11),ENSBTAT00000006803(11),NM_001046150(11)
Bt.19585.2.S1_at	GTF2H1	212.356	533.798	123.061	167.878	175.123	Bt.19585.2	gb:CB465261 /DB_XREF=gi:29271646 /DB_XREF=726533 /TID=Bt.19585.2 /CNT=2 /FEA=EST /TIER=ConsEnd /STK=0 /UG=Bt.19585 /UG_TITLE=Transcribed sequence with strong similarity to protein pir:S27958 (H.sapiens) S27958 transcription factor BTF2 62K chain - human	CB465261	Bt.19585	Bt.47057	chr29:21853094-21860321 (-) // 95.57 //	General transcription factor IIH, polypeptide 1, 62kDa	---	full length	---	513510	Q2KJ73	---	---	NP_001039615	NM_001046150	0045944 // positive regulation of transcription from RNA polymerase II promoter // inferred from electronic annotation	0005634 // nucleus // inferred from electronic annotation	0005515 // protein binding // inferred from electronic annotation	---	---	---	This probe set was annotated using the Accession mapped clusters based pipeline to a UniGene identifier using 2 transcripts. // false // Accession mapped clusters // E	AV602198,CB465261
Bt.19640.1.A1_at	DMRTA2	11.1426	35.8055	11.1555	16.4085	19.2076	Bt.19640.1	gb:CB468351 /DB_XREF=gi:29274736 /DB_XREF=734166 /TID=Bt.19640.1 /CNT=1 /FEA=EST /TIER=ConsEnd /STK=1 /UG=Bt.19640 /UG_TITLE=Transcribed sequence	CB468351	Bt.19640	Bt.31618	chr3:93376002-93376279 (-) // 96.85 //	DMRT-like family A2	---	full length	---	537680	A6QQ94	---	---	NP_001096751	NM_001103281	0006355 // regulation of transcription, DNA-dependent // inferred from electronic annotation /// 0007548 // sex differentiation // inferred from electronic annotation	0005634 // nucleus // inferred from electronic annotation	0003677 // DNA binding // inferred from electronic annotation /// 0003700 // transcription factor activity // inferred from electronic annotation /// 0008270 // zinc ion binding // inferred from electronic annotation /// 0046872 // metal ion binding // inferred from electronic annotation	---	---	---	This probe set was annotated using the Accession mapped clusters based pipeline to a UniGene identifier using 1 transcripts. // false // Accession mapped clusters // E	CB468351
Bt.19645.1.A1_at	CHD1	302.942	628.979	187.661	518.736	404.205	Bt.19645.1	gb:CB468437 /DB_XREF=gi:29274822 /DB_XREF=734257 /TID=Bt.19645.1 /CNT=2 /FEA=EST /TIER=ConsEnd /STK=2 /UG=Bt.19645 /UG_TITLE=Transcribed sequence with strong similarity to protein sp:O14646 (H.sapiens) CHD1_HUMAN CHROMODOMAIN-HELICASE-DNA-BINDING PROTEIN 1	CB468437	Bt.19645	Bt.19645	chr7:88451891-88456441 (-) // 96.88 //	chromodomain helicase DNA binding protein 1	---	---	ENSBTAG00000020860	505123	---	---	---	XP_581363	XM_581363	0006333 // chromatin assembly or disassembly // inferred from electronic annotation	0000785 // chromatin // inferred from electronic annotation /// 0005634 // nucleus // inferred from electronic annotation	0003677 // DNA binding // inferred from electronic annotation /// 0003682 // chromatin binding // inferred from electronic annotation /// 0004386 // helicase activity // inferred from electronic annotation /// 0005524 // ATP binding // inferred from electronic annotation	---	IPR006935 // Type III restriction enzyme, res subunit // 4.6E-5 /// IPR006935 // Type III restriction enzyme, res subunit // 6.1E-5 /// IPR006935 // Type III restriction enzyme, res subunit // 6.1E-5	---	This probe set was annotated using the Matching Probes based pipeline to a Entrez Gene identifier using 2 transcripts. // false // Matching Probes // A	ENSBTAT00000034967(11),XM_581363(11)
Bt.19732.1.A1_at	---	7.14429	30.1732	5.60228	7.14429	7.64007	Bt.19732.1	gb:CB531966 /DB_XREF=gi:29395192 /DB_XREF=754840 /TID=Bt.19732.1 /CNT=1 /FEA=EST /TIER=ConsEnd /STK=1 /UG=Bt.19732 /UG_TITLE=Transcribed sequences	CB531966	Bt.19732	Bt.47716	chr23:27315008-27315286 (+) // 97.2 // /// chr23:27412272-27412550 (-) // 97.2 //	---	---	est	---		---	---	---	---	---	---	---	---	---	---	---	This probe set was annotated using the Accession mapped clusters based pipeline to a UniGene identifier using 1 transcripts. // false // Accession mapped clusters // E	CB531966
Bt.19962.1.S1_at	DR1	473.861	1028.69	159.971	723.81	389.684	Bt.19962.1	gb:CK976702 /DB_XREF=gi:45494676 /DB_XREF=4107776 /CLONE=9BOV34_D07 /TID=Bt.19962.1 /CNT=3 /FEA=EST /TIER=ConsEnd /STK=0 /UG=Bt.19962 /UG_TITLE=Transcribed sequence with strong similarity to protein pir:A43320 (H.sapiens) A43320 TATA-binding protein-associated phosphoprotein Dr1 - human	CK976702	Bt.19962	Bt.42356	chr3:47559216-47567166 (+) // 97.83 //	down-regulator of transcription 1, TBP-binding (negative cofactor 2)	---	full length	ENSBTAG00000008737	613828	Q2KJ19	---	---	NP_001039984	NM_001046519	---	0005622 // intracellular // inferred from electronic annotation /// 0005634 // nucleus // inferred from electronic annotation	0003677 // DNA binding // inferred from electronic annotation /// 0043565 // sequence-specific DNA binding // inferred from electronic annotation	---	---	---	This probe set was annotated using the Matching Probes based pipeline to a Entrez Gene identifier using 3 transcripts. // false // Matching Probes // A	BC105564(11),ENSBTAT00000011514(11),NM_001046519(11)
Bt.20069.1.S1_at	DAXX	258.239	719.344	258.239	244.897	228.261	Bt.20069.1	gb:CK770577 /DB_XREF=gi:42724671 /DB_XREF=958766 /TID=Bt.20069.1 /CNT=16 /FEA=EST /TIER=Stack /STK=6 /UG=Bt.20069 /UG_TITLE=Transcribed sequence with strong similarity to protein ref:NP_001341.1 (H.sapiens) death-associated protein 6 (Homo sapiens)	CK770577	Bt.20069	Bt.11698	chr23:7892920-7894574 (-) // 93.73 //	death-domain associated protein	---	full length	ENSBTAG00000016830	504336	Q1RMS3	---	---	NP_001068623	NM_001075155	0000281 // cytokinesis after mitosis // inferred from electronic annotation /// 0030521 // androgen receptor signaling pathway // inferred from electronic annotation /// 0045892 // negative regulation of transcription, DNA-dependent // inferred from electronic annotation	0000792 // heterochromatin // inferred from electronic annotation /// 0005634 // nucleus // inferred from electronic annotation /// 0016605 // PML body // inferred from electronic annotation	0005515 // protein binding // inferred from electronic annotation /// 0016564 // transcription repressor activity // inferred from electronic annotation /// 0042802 // identical protein binding // inferred from electronic annotation /// 0047485 // protein N-terminus binding // inferred from electronic annotation /// 0050681 // androgen receptor binding // inferred from electronic annotation	---	IPR001245 // Tyrosine protein kinase // 0.0012	---	This probe set was annotated using the Matching Probes based pipeline to a Entrez Gene identifier using 5 transcripts. // false // Matching Probes // A	BC114741(11),BC134602(11),ENSBTAT00000022388(11),ENSBTAT00000036227(11),NM_001075155(11)
Bt.20117.1.A1_at	ING1	138.846	1913.74	343.791	421.661	263.051	Bt.20117.1	gb:CB168264 /DB_XREF=gi:28154389 /DB_XREF=HSF603268408.R1 /TID=Bt.20117.1 /CNT=4 /FEA=EST /TIER=ConsEnd /STK=3 /UG=Bt.20117 /UG_TITLE=Transcribed sequence with weak similarity to protein ref:NP_001555.1 (H.sapiens) inhibitor of growth 1-like (Homo sapiens)	CB168264	Bt.20117	Bt.20117	chr12:75709876-75710168 (-) // 97.01 //	inhibitor of growth family, member 1	---	full length	ENSBTAG00000025211	513047	Q0P5E5	---	---	NP_001071382	NM_001077914	0045941 // positive regulation of transcription // inferred from electronic annotation	---	0005515 // protein binding // inferred from electronic annotation /// 0008270 // zinc ion binding // inferred from electronic annotation /// 0016563 // transcription activator activity // inferred from electronic annotation /// 0046872 // metal ion binding // inferred from electronic annotation	---	---	---	This probe set was annotated using the Matching Probes based pipeline to a Entrez Gene identifier using 3 transcripts. // false // Matching Probes // A	BC120155(11),ENSBTAT00000035341(11),NM_001077914(11)
Bt.20117.2.S1_at	ING1	26.7898	554.261	69.8654	130.461	119.947	Bt.20117.2	gb:CK774862 /DB_XREF=gi:42729005 /DB_XREF=963657 /TID=Bt.20117.2 /CNT=11 /FEA=EST /TIER=ConsEnd /STK=2 /UG=Bt.20117 /UG_TITLE=Transcribed sequence with weak similarity to protein ref:NP_001555.1 (H.sapiens) inhibitor of growth 1-like (Homo sapiens)	CK774862	Bt.20117	Bt.20117	chr12:75710101-75713253 (-) // 99.88 //	inhibitor of growth family, member 1	---	full length	ENSBTAG00000025211	513047	Q0P5E5	---	---	NP_001071382	NM_001077914	0045941 // positive regulation of transcription // inferred from electronic annotation	---	0005515 // protein binding // inferred from electronic annotation /// 0008270 // zinc ion binding // inferred from electronic annotation /// 0016563 // transcription activator activity // inferred from electronic annotation /// 0046872 // metal ion binding // inferred from electronic annotation	---	---	---	This probe set was annotated using the Matching Probes based pipeline to a Entrez Gene identifier using 3 transcripts. // false // Matching Probes // A	BC120155(11),ENSBTAT00000035341(11),NM_001077914(11)
Bt.20182.1.S1_at	IRF3	71.9121	1621.66	531.103	228.288	312.892	Bt.20182.1	gb:CB424224 /DB_XREF=gi:29194055 /DB_XREF=598466 /TID=Bt.20182.1 /CNT=62 /FEA=EST /TIER=Stack /STK=12 /UG=Bt.20182 /UG_TITLE=Transcribed sequence with moderate similarity to protein sp:Q14653 (H.sapiens) IRF3_HUMAN Interferon regulatory factor 3	CB424224	Bt.20182	Bt.45332	chr18:53498231-53503828 (+) // 91.35 //	interferon regulatory factor 3	---	full length	ENSBTAG00000006633	516979	Q4JF28	---	---	NP_001025016	NM_001029845	0006350 // transcription // inferred from electronic annotation /// 0006355 // regulation of transcription, DNA-dependent // inferred from electronic annotation /// 0009615 // response to virus // inferred from electronic annotation /// 0031663 // lipopolysaccharide-mediated signaling pathway // inferred from electronic annotation /// 0032496 // response to lipopolysaccharide // inferred from ele…	0005634 // nucleus // inferred from electronic annotation /// 0005737 // cytoplasm // inferred from electronic annotation	0003677 // DNA binding // inferred from electronic annotation /// 0003700 // transcription factor activity // inferred from electronic annotation /// 0042803 // protein homodimerization activity // inferred from electronic annotation	---	---	---	This probe set was annotated using the Matching Probes based pipeline to a Entrez Gene identifier using 5 transcripts. // false // Matching Probes // A	BC102119(11),DQ103889(11),ENSBTAT00000031869(11),EU194377(11),NM_001029845(11)
Bt.20277.1.S1_at	TOP2A	677.261	1867.26	677.261	677.261	69.6085	Bt.20277.1	gb:CB443446 /DB_XREF=gi:29232478 /DB_XREF=694346 /TID=Bt.20277.1 /CNT=17 /FEA=EST /TIER=ConsEnd /STK=4 /UG=Bt.20277 /UG_TITLE=Transcribed sequence with moderate similarity to protein pir:A40493 (H.sapiens) A40493 DNA topoisomerase	CB443446	Bt.20277	Bt.20277	chr19:40637940-40640273 (+) // 99.43 //	Topoisomerase (DNA) II alpha 170kDa	---	---	---	787696	---	---	---	XP_001254458	XM_001254457	0006265 // DNA topological change // inferred from electronic annotation	0005634 // nucleus // inferred from electronic annotation /// 0005694 // chromosome // inferred from electronic annotation	0003677 // DNA binding // inferred from electronic annotation /// 0003918 // DNA topoisomerase (ATP-hydrolyzing) activity // inferred from electronic annotation /// 0005524 // ATP binding // inferred from electronic annotation	---	---	---	This probe set was annotated using the Accession mapped clusters based pipeline to a UniGene identifier using 17 transcripts. // false // Accession mapped clusters // E	AW357814,BE667391,BF077535,BF776970,BM433476,BM445915,CB428392,CB428731,CB443178,CB443446,CB455465,CB456847,CB465619,CB466561,CK946011,CK965640,CK965840
Bt.20347.1.S1_at	KDM5B	21.587	171.456	82.6246	62.2609	34.8969	Bt.20347.1	gb:CB438082 /DB_XREF=gi:29221739 /DB_XREF=686518 /TID=Bt.20347.1 /CNT=15 /FEA=EST /TIER=ConsEnd /STK=4 /UG=Bt.20347 /UG_TITLE=Transcribed sequences	CB438082	Bt.20347	Bt.48165	chr16:70497935-70499034 (-) // 99.37 //	lysine (K)-specific demethylase 5B	---	---	---	540633	---	---	---	XP_612405	XM_612405	---	0005622 // intracellular // inferred from electronic annotation /// 0005634 // nucleus // inferred from electronic annotation	0003677 // DNA binding // inferred from electronic annotation /// 0005515 // protein binding // inferred from electronic annotation /// 0008270 // zinc ion binding // inferred from electronic annotation	---	---	---	This probe set was annotated using the Matching Probes based pipeline to a Entrez Gene identifier using 1 transcripts. // false // Matching Probes // A	XM_612405(10)
Bt.20370.2.S1_a_at	ZNF174	41.9111	111.578	45.6682	53.0621	113.854	Bt.20370.2	gb:BM364844 /DB_XREF=gi:18108202 /DB_XREF=BS320006001H8 /CLONE=BS320006001H8 /TID=Bt.20370.2 /CNT=7 /FEA=EST /TIER=ConsEnd /STK=0 /UG=Bt.20370 /UG_TITLE=Transcribed sequence with moderate similarity to protein pir:I39152 (H.sapiens) I39152 zinc finger protein - human	BM364844	Bt.20370	Bt.20370	chr25:3221969-3222681 (+) // 100.0 //	zinc finger protein 174	---	full length	ENSBTAG00000001614	512411	Q3SZL2	---	---	NP_001030278	NM_001035106	0006350 // transcription // inferred from electronic annotation /// 0006355 // regulation of transcription, DNA-dependent // inferred from electronic annotation	0005622 // intracellular // inferred from electronic annotation /// 0005634 // nucleus // inferred from electronic annotation /// 0005737 // cytoplasm // inferred from electronic annotation /// 0005856 // cytoskeleton // inferred from electronic annotation	0003676 // nucleic acid binding // inferred from electronic annotation /// 0003700 // transcription factor activity // inferred from electronic annotation /// 0008270 // zinc ion binding // inferred from electronic annotation /// 0046872 // metal ion binding // inferred from electronic annotation	---	---	---	This probe set was annotated using the Matching Probes based pipeline to a Entrez Gene identifier using 3 transcripts. // false // Matching Probes // A	BC102803(11),ENSBTAT00000002117(11),NM_001035106(11)
Bt.20487.1.S1_at	MRPL28	44.2463	349.528	164.461	173.649	217.84	Bt.20487.1	gb:CB166186 /DB_XREF=gi:28152311 /DB_XREF=KXE603014885.R1 /TID=Bt.20487.1 /CNT=40 /FEA=EST /TIER=Stack /STK=8 /UG=Bt.20487 /UG_TITLE=Transcribed sequence with moderate similarity to protein prf:2115356A (H.sapiens) 2115356A p15 protein (Homo sapiens)	CB166186	Bt.20487	Bt.20487	chr25:1921911-1924460 (-) // 98.46 //	mitochondrial ribosomal protein L28	---	full length	ENSBTAG00000016581	508216	Q2HJJ1	---	---	NP_001039461	NM_001045996	0045449 // regulation of transcription // inferred from electronic annotation	0005739 // mitochondrion // inferred from electronic annotation /// 0005840 // ribosome // inferred from electronic annotation /// 0030529 // ribonucleoprotein complex // inferred from electronic annotation	0003700 // transcription factor activity // inferred from electronic annotation	---	---	---	This probe set was annotated using the Matching Probes based pipeline to a Entrez Gene identifier using 3 transcripts. // false // Matching Probes // A	BC105311(11),ENSBTAT00000022057(11),NM_001045996(11)
Bt.20812.1.A1_at	BAZ2A	568.501	1217.06	111.661	585.787	384.961	Bt.20812.1	gb:CB451691 /DB_XREF=gi:29258073 /DB_XREF=706479 /TID=Bt.20812.1 /CNT=8 /FEA=EST /TIER=Stack /STK=6 /UG=Bt.20812 /UG_TITLE=Transcribed sequence with moderate similarity to protein ref:NP_038477.1 (H.sapiens) bromodomain adjacent to zinc finger domain, 2A; TTF-I interacting peptide 5 (Homo sapiens)	CB451691	Bt.20812	Bt.64668	chr5:55892633-55893024 (+) // 99.74 //	bromodomain adjacent to zinc finger domain, 2A	---	---	---	509799	---	---	---	XP_881108	XM_876015	0005975 // carbohydrate metabolic process // inferred from electronic annotation	0005634 // nucleus // inferred from electronic annotation	0003677 // DNA binding // inferred from electronic annotation /// 0004553 // hydrolase activity, hydrolyzing O-glycosyl compounds // inferred from electronic annotation /// 0005515 // protein binding // inferred from electronic annotation /// 0008270 // zinc ion binding // inferred from electronic annotation	---	---	---	This probe set was annotated using the Matching Probes based pipeline to a Entrez Gene identifier using 1 transcripts. // false // Matching Probes // A	XM_876015(9)
Bt.20929.2.A1_at	H1F0	114.05	240.63	57.8134	185.661	139.265	Bt.20929.2	gb:CB420587 /DB_XREF=gi:29186797 /DB_XREF=593553 /TID=Bt.20929.2 /CNT=2 /FEA=EST /TIER=ConsEnd /STK=2 /UG=Bt.20929 /UG_TITLE=Transcribed sequence with weak similarity to protein sp:Q9Z1S5 (M.musculus) SEP3_MOUSE Neuronal-specific septin 3	CB420587	Bt.20929	Bt.74176	chr5:108489618-108489822 (+) // 59.32 //	H1 histone family, member 0	---	full length	---	617975	Q0IIJ2	---	---	NP_001069955	NM_001076487	0006334 // nucleosome assembly // inferred from electronic annotation	0000786 // nucleosome // inferred from electronic annotation /// 0005634 // nucleus // inferred from electronic annotation /// 0005694 // chromosome // inferred from electronic annotation /// 0005794 // Golgi apparatus // inferred from electronic annotation /// 0005856 // cytoskeleton // inferred from electronic annotation	0003677 // DNA binding // inferred from electronic annotation	---	---	---	This probe set was annotated using the Accession mapped clusters based pipeline to a UniGene identifier using 2 transcripts. // false // Accession mapped clusters // E	CB420587,CB427789
Bt.2111.1.S1_a_at	ORC1L	74.9852	480.918	35.7067	126.597	16.9347	Bt.2111.1	gb:CK847647 /DB_XREF=gi:45219664 /DB_XREF=970306 /TID=Bt.2111.1 /CNT=4 /FEA=EST /TIER=ConsEnd /STK=3 /UG=Bt.2111 /UG_TITLE=Transcribed sequence with moderate similarity to protein pir:G02329 (H.sapiens) G02329 replication control protein 1 - human	CK847647	Bt.2111	Bt.2111	chr3:91870157-91873758 (+) // 97.78 //	origin recognition complex, subunit 1-like (yeast)	---	full length	ENSBTAG00000002719	513523	Q58DC8	---	---	NP_001014918	NM_001014918	0006260 // DNA replication // inferred from electronic annotation	0005634 // nucleus // inferred from electronic annotation	0000166 // nucleotide binding // inferred from electronic annotation /// 0003677 // DNA binding // inferred from electronic annotation /// 0005524 // ATP binding // inferred from electronic annotation /// 0017111 // nucleoside-triphosphatase activity // inferred from electronic annotation	---	---	---	This probe set was annotated using the Matching Probes based pipeline to a Entrez Gene identifier using 5 transcripts. // false // Matching Probes // A	BC133326(11),BT021669(11),ENSBTAT00000003523(11),ENSBTAT00000052505(11),NM_001014918(11)
Bt.21241.3.S1_at	SP1	66.3923	355.583	173.861	121.154	95.9695	Bt.21241.3	gb:BF654082 /DB_XREF=gi:11919214 /DB_XREF=278110 /TID=Bt.21241.3 /CNT=2 /FEA=EST /TIER=ConsEnd /STK=0 /UG=Bt.21241 /UG_TITLE=Transcribed sequences	BF654082	Bt.21241	Bt.21241	chr5:27280878-27281297 (-) // 99.76 //	Sp1 transcription factor	---	full length	---	540741	A0JNC9	---	---	NP_001071495	NM_001078027	0001503 // ossification // inferred from electronic annotation /// 0001701 // in utero embryonic development // inferred from electronic annotation /// 0001829 // trophectodermal cell differentiation // inferred from electronic annotation /// 0001889 // liver development // inferred from electronic annotation /// 0001892 // embryonic placenta development // inferred from electronic annotation ///…	0005622 // intracellular // inferred from electronic annotation /// 0005634 // nucleus // inferred from electronic annotation /// 0005737 // cytoplasm // inferred from electronic annotation	0003676 // nucleic acid binding // inferred from electronic annotation /// 0003677 // DNA binding // inferred from electronic annotation /// 0003690 // double-stranded DNA binding // inferred from electronic annotation /// 0003700 // transcription factor activity // inferred from electronic annotation /// 0008022 // protein C-terminus binding // inferred from electronic annotation /// 0008270 // …	---	---	---	This probe set was annotated using the Accession mapped clusters based pipeline to a UniGene identifier using 2 transcripts. // false // Accession mapped clusters // E	AW426556,BF654082
Bt.21251.1.S1_at	CHD8	112.661	635.681	245.59	197.28	478.135	Bt.21251.1	gb:CK769847 /DB_XREF=gi:42723941 /DB_XREF=957953 /TID=Bt.21251.1 /CNT=17 /FEA=EST /TIER=ConsEnd /STK=3 /UG=Bt.21251 /UG_TITLE=Transcribed sequence with strong similarity to protein sp:P00722 (E. coli) BGAL_ECOLI Beta-galactosidase	CK769847	Bt.21251	Bt.91191	chr10:21311898-21315333 (+) // 99.54 //	chromodomain helicase DNA binding protein 8	---	---	---	507111	---	---	---	XP_583669	XM_583669	0006333 // chromatin assembly or disassembly // inferred from electronic annotation	0000785 // chromatin // inferred from electronic annotation /// 0005634 // nucleus // inferred from electronic annotation	0003677 // DNA binding // inferred from electronic annotation /// 0003682 // chromatin binding // inferred from electronic annotation /// 0004386 // helicase activity // inferred from electronic annotation /// 0005524 // ATP binding // inferred from electronic annotation	---	---	---	This probe set was annotated using the Matching Probes based pipeline to a Entrez Gene identifier using 1 transcripts. // false // Matching Probes // A	XM_583669(11)
Bt.21257.1.S1_at	POLR3A	171.861	546.137	137.261	171.861	171.534	Bt.21257.1	gb:BE237338 /DB_XREF=gi:9021993 /DB_XREF=146498 /TID=Bt.21257.1 /CNT=28 /FEA=EST /TIER=ConsEnd /STK=0 /UG=Bt.21257 /UG_TITLE=Transcribed sequence with strong similarity to protein sp:O14802 (H.sapiens) RPC1_HUMAN DNA-directed RNA polymerase III largest subunit	BE237338	Bt.21257	Bt.58772	chr28:28683241-28697408 (-) // 94.22 //	polymerase (RNA) III (DNA directed) polypeptide A, 155kDa	---	full length	ENSBTAG00000013259	540308	A4IF62	EC:2.7.7.6	---	NP_001077219	NM_001083750	0006350 // transcription // inferred from electronic annotation	0005634 // nucleus // inferred from electronic annotation	0000287 // magnesium ion binding // inferred from electronic annotation /// 0003677 // DNA binding // inferred from electronic annotation /// 0003899 // DNA-directed RNA polymerase activity // inferred from electronic annotation /// 0008270 // zinc ion binding // inferred from electronic annotation /// 0016740 // transferase activity // inferred from electronic annotation /// 0016779 // nucleotid…	---	---	---	This probe set was annotated using the Matching Probes based pipeline to a Entrez Gene identifier using 3 transcripts. // false // Matching Probes // A	BC134422(11),ENSBTAT00000017638(11),NM_001083750(11)
Bt.21910.1.S1_at	THAP4	84.0457	340.574	147.91	147.91	161.661	Bt.21910.1	gb:CK772874 /DB_XREF=gi:42727017 /DB_XREF=961453 /TID=Bt.21910.1 /CNT=15 /FEA=EST /TIER=ConsEnd /STK=4 /UG=Bt.21910 /UG_TITLE=Transcribed sequence with strong similarity to protein ref:NP_057047.1 (H.sapiens) CGI-36 protein (Homo sapiens)	CK772874	Bt.21910	Bt.21910	chr22:58242372-58285855 (-) // 100.0 //	THAP domain containing 4	---	full length	ENSBTAG00000013253	507503	Q17QY5 /// Q2TBI2	---	---	NP_001033758	NM_001038669	---	---	0003676 // nucleic acid binding // inferred from electronic annotation /// 0003677 // DNA binding // inferred from electronic annotation /// 0008270 // zinc ion binding // inferred from electronic annotation /// 0046872 // metal ion binding // inferred from electronic annotation	---	---	---	This probe set was annotated using the Matching Probes based pipeline to a Entrez Gene identifier using 5 transcripts. // false // Matching Probes // A	BC110168(10),BC118115(11),ENSBTAT00000017628(10),ENSBTAT00000043731(11),NM_001038669(10)
Bt.22138.1.S1_at	MGC152083	28.6032	160.987	31.9852	34.9757	34.5235	Bt.22138.1	gb:CB447743 /DB_XREF=gi:29254125 /DB_XREF=701766 /TID=Bt.22138.1 /CNT=2 /FEA=EST /TIER=ConsEnd /STK=1 /UG=Bt.22138 /UG_TITLE=Transcribed sequences	CB447743	Bt.22138	Bt.73479	chr18:57276667-57276912 (+) // 46.92 //	similar to Zinc finger protein 677	---	full length	ENSBTAG00000038674	525522	A6QNU7	---	---	NP_001095562	NM_001102092	0006350 // transcription // inferred from electronic annotation /// 0006355 // regulation of transcription, DNA-dependent // inferred from electronic annotation	0005622 // intracellular // inferred from electronic annotation /// 0005634 // nucleus // inferred from electronic annotation	0003676 // nucleic acid binding // inferred from electronic annotation /// 0008270 // zinc ion binding // inferred from electronic annotation /// 0046872 // metal ion binding // inferred from electronic annotation	---	---	---	This probe set was annotated using the Matching Probes based pipeline to a Entrez Gene identifier using 3 transcripts. // false // Matching Probes // A	BC149010(11),ENSBTAT00000051751(11),ENSBTAT00000054535(11)
Bt.2214.2.A1_at	POLR2B	1252.31	4075.73	1709.66	1459.16	2111.63	Bt.2214.2	gb:BP104069 /DB_XREF=gi:28306357 /DB_XREF=BP104069 /CLONE=ORCS25345 /TID=Bt.2214.2 /CNT=8 /FEA=EST /TIER=Stack /STK=6 /UG=Bt.2214 /UG_TITLE=Transcribed sequence with strong similarity to protein pir:S28976 (H.sapiens) S28976 DNA-directed RNA polymerase	BP104069	Bt.2214	Bt.2214	chr6:67088296-67092482 (+) // 94.3 //	polymerase (RNA) II (DNA directed) polypeptide B, 140kDa	---	full length	ENSBTAG00000019366	538184	A5PJW8	EC:2.7.7.6	---	NP_001092552	NM_001099082	0006350 // transcription // inferred from electronic annotation	---	0003677 // DNA binding // inferred from electronic annotation /// 0003899 // DNA-directed RNA polymerase activity // inferred from electronic annotation /// 0005515 // protein binding // inferred from electronic annotation /// 0016740 // transferase activity // inferred from electronic annotation /// 0016779 // nucleotidyltransferase activity // inferred from electronic annotation /// 0032549 // …	---	IPR007645 // RNA polymerase Rpb2, domain 3 // 0.0012	---	This probe set was annotated using the Matching Probes based pipeline to a Entrez Gene identifier using 3 transcripts. // false // Matching Probes // A	BC142267(11),ENSBTAT00000025800(11),NM_001099082(11)
Bt.22413.1.A1_at	TLE4	38.9959	498.106	128.665	179.261	352.923	Bt.22413.1	gb:CK970369 /DB_XREF=gi:45488343 /DB_XREF=4086071 /CLONE=9BOV31_K24 /TID=Bt.22413.1 /CNT=3 /FEA=EST /TIER=ConsEnd /STK=2 /UG=Bt.22413 /UG_TITLE=Transcribed sequence with moderate similarity to protein sp:O60756 (H.sapiens) BCE1_HUMAN BCE-1 protein	CK970369	Bt.22413	Bt.44985	chr8:53202222-53202908 (+) // 98.99 //	Transducin-like enhancer of split 4 (E(sp1) homolog, Drosophila)	---	full length	---	508893	A2VDR6	---	---	NP_001075052	NM_001081583	0000122 // negative regulation of transcription from RNA polymerase II promoter // inferred from electronic annotation /// 0016055 // Wnt receptor signaling pathway // inferred from electronic annotation /// 0016481 // negative regulation of transcription // inferred from electronic annotation /// 0045449 // regulation of transcription // inferred from electronic annotation	0005634 // nucleus // inferred from electronic annotation	0003682 // chromatin binding // inferred from electronic annotation /// 0003705 // RNA polymerase II transcription factor activity, enhancer binding // inferred from electronic annotation /// 0003714 // transcription corepressor activity // inferred from electronic annotation /// 0005515 // protein binding // inferred from electronic annotation	---	---	---	This probe set was annotated using the Accession mapped clusters based pipeline to a UniGene identifier using 3 transcripts. // false // Accession mapped clusters // E	BM433230,CB420620,CK970369
Bt.22829.1.A1_at	DNTTIP2 /// GCLM	121.919	960.738	109.914	603.868	564.061	Bt.22829.1	gb:CB839889 /DB_XREF=gi:30038027 /DB_XREF=BVDV-2-4 /TID=Bt.22829.1 /CNT=3 /FEA=EST /TIER=ConsEnd /STK=1 /UG=Bt.22829 /UG_TITLE=Transcribed sequence with moderate similarity to protein pir:G01522 (H.sapiens) G01522 acidic 82 kDa protein - human	CB839889	Bt.22829	Bt.42731	chr3:48085067-48089690 (-) // 99.51 //	deoxynucleotidyltransferase, terminal, interacting protein 2 /// glutamate-cysteine ligase, modifier subunit	---	full length	ENSBTAG00000007842		Q0P5H2 /// Q2T9Y6	---	---	NP_001033232 /// NP_001068974	NM_001038143 /// NM_001075506	0006350 // transcription // inferred from electronic annotation /// 0006355 // regulation of transcription, DNA-dependent // inferred from electronic annotation /// 0006536 // glutamate metabolic process // inferred from sequence or structural similarity /// 0006750 // glutathione biosynthetic process // inferred from sequence or structural similarity /// 0006750 // glutathione biosynthetic proce…	0005625 // soluble fraction // inferred from sequence or structural similarity /// 0005634 // nucleus // inferred from electronic annotation	0004357 // glutamate-cysteine ligase activity // inferred from sequence or structural similarity /// 0016491 // oxidoreductase activity // inferred from electronic annotation /// 0035226 // glutamate-cysteine ligase catalytic subunit binding // inferred from sequence or structural similarity	---	---	---	This probe set was annotated using the Matching Probes based pipeline to a Entrez Gene identifier using 3 transcripts. // true // Matching Probes // A	BC120039(10),NM_001075506(10),ENSBTAT00000010317(10)
Bt.22983.1.S1_at	MTF1	252.861	801.103	51.0564	364.661	79.0418	Bt.22983.1	gb:CK846723 /DB_XREF=gi:45207519 /DB_XREF=969258 /TID=Bt.22983.1 /CNT=8 /FEA=mRNA /TIER=ConsEnd /STK=1 /LL=359723 /UG_GENE=MTF1 /UG=Bt.22983 /UG_TITLE=metal-regulatory transcription factor 1	CK846723	Bt.22983	Bt.22983	chr3:104935812-104968818 (+) // 98.25 //	metal-regulatory transcription factor 1	---	full length	ENSBTAG00000006511	509960	Q08DF6 /// Q5E9H4 /// Q7YS08	---	---	NP_001030252	NM_001035080	0006355 // regulation of transcription, DNA-dependent // inferred from electronic annotation /// 0006979 // response to oxidative stress // inferred from electronic annotation /// 0045944 // positive regulation of transcription from RNA polymerase II promoter // inferred from electronic annotation /// 0046686 // response to cadmium ion // inferred from electronic annotation	0005622 // intracellular // inferred from electronic annotation /// 0005634 // nucleus // inferred from electronic annotation	0003676 // nucleic acid binding // inferred from electronic annotation /// 0003700 // transcription factor activity // inferred from electronic annotation /// 0008270 // zinc ion binding // inferred from electronic annotation /// 0042156 // zinc-mediated transcriptional activator activity // inferred from electronic annotation	---	---	---	This probe set was annotated using the Matching Probes based pipeline to a Entrez Gene identifier using 4 transcripts. // false // Matching Probes // A	BC123774(11),BT020946(11),ENSBTAT00000008535(11),NM_001035080(11)
Bt.23286.1.A1_at	TERF1	292.013	728.54	244.944	314.461	56.016	Bt.23286.1	gb:BM429519 /DB_XREF=gi:18451241 /DB_XREF=1A24A06a /TID=Bt.23286.1 /CNT=4 /FEA=EST /TIER=ConsEnd /STK=0 /UG=Bt.23286 /UG_TITLE=Transcribed sequence with moderate similarity to protein pir:A57573 (H.sapiens) A57573 telomeric repeat binding factor - human	BM429519	Bt.23286	Bt.23286	chr14:34823720-34824378 (+) // 99.7 //	telomeric repeat binding factor (NIMA-interacting) 1	---	full length	ENSBTAG00000032982	519474	Q3MHY0	---	---	NP_001070333	NM_001076865	0007004 // telomere maintenance via telomerase // inferred from electronic annotation /// 0045449 // regulation of transcription // inferred from electronic annotation	0000781 // chromosome, telomeric region // inferred from electronic annotation /// 0000784 // nuclear chromosome, telomeric region // inferred from electronic annotation /// 0005634 // nucleus // inferred from electronic annotation	0003677 // DNA binding // inferred from electronic annotation /// 0005515 // protein binding // inferred from electronic annotation /// 0042162 // telomeric DNA binding // inferred from electronic annotation	---	---	---	This probe set was annotated using the Matching Probes based pipeline to a Entrez Gene identifier using 3 transcripts. // false // Matching Probes // A	BC104542(11),ENSBTAT00000046824(10),NM_001076865(11)
Bt.23590.1.S1_at	POLR1D	613.461	1599.07	676.124	954.586	340.404	Bt.23590.1	gb:CB467891 /DB_XREF=gi:29274276 /DB_XREF=733664 /TID=Bt.23590.1 /CNT=20 /FEA=EST /TIER=ConsEnd /STK=0 /UG=Bt.23590 /UG_TITLE=Transcribed sequence with strong similarity to protein sp:Q9Y2S0 (H.sapiens) RPA9_HUMAN DNA-directed RNA polymerase I 16 kDa polypeptide	CB467891	Bt.23590	Bt.88134	chr12:28483698-28484390 (-) // 90.91 // /// chr16:26565254-26565944 (-) // 90.38 //	polymerase (RNA) I polypeptide D, 16kDa	---	full length	ENSBTAG00000033252	539061	Q1RMG8	---	---	NP_001069612	NM_001076144	0006350 // transcription // inferred from electronic annotation	0005634 // nucleus // inferred from electronic annotation	0003677 // DNA binding // inferred from electronic annotation /// 0003899 // DNA-directed RNA polymerase activity // inferred from electronic annotation /// 0046983 // protein dimerization activity // inferred from electronic annotation	---	---	---	This probe set was annotated using the Matching Probes based pipeline to a Entrez Gene identifier using 3 transcripts. // false // Matching Probes // A	BC114905(11),ENSBTAT00000047251(10),NM_001076144(11)
Bt.24460.1.S1_at	ZCCHC12	137.258	564.371	16.9588	114.661	36.0517	Bt.24460.1	gb:CK778502 /DB_XREF=gi:42730815 /DB_XREF=965664 /TID=Bt.24460.1 /CNT=4 /FEA=EST /TIER=ConsEnd /STK=1 /UG=Bt.24460 /UG_TITLE=Transcribed sequences	CK778502	Bt.24460	Bt.24460	chrX:2975512-2976249 (+) // 98.92 //	zinc finger, CCHC domain containing 12	---	full length	ENSBTAG00000035018	540006	Q08DL1	---	---	NP_001069665	NM_001076197	0006350 // transcription // inferred from electronic annotation /// 0006355 // regulation of transcription, DNA-dependent // inferred from electronic annotation	---	0003676 // nucleic acid binding // inferred from electronic annotation /// 0008270 // zinc ion binding // inferred from electronic annotation /// 0046872 // metal ion binding // inferred from electronic annotation	---	---	---	This probe set was annotated using the Matching Probes based pipeline to a Entrez Gene identifier using 3 transcripts. // false // Matching Probes // A	BC123686(11),ENSBTAT00000049498(11),NM_001076197(11)
Bt.2451.1.S1_at	CREBZF	60.8204	424.661	193.639	242.658	480.971	Bt.2451.1	gb:CB171345 /DB_XREF=gi:28157473 /DB_XREF=JID602700864.R1 /TID=Bt.2451.1 /CNT=8 /FEA=EST /TIER=ConsEnd /STK=2 /UG=Bt.2451 /UG_TITLE=Transcribed sequences	CB171345	Bt.2451	Bt.24657	chr29:8187507-8188415 (+) // 98.91 //	CREB/ATF bZIP transcription factor	---	full length	ENSBTAG00000000455	538594	A5PJU1	---	---	NP_001092558	NM_001099088	0006355 // regulation of transcription, DNA-dependent // inferred from electronic annotation /// 0009615 // response to virus // inferred from electronic annotation /// 0016481 // negative regulation of transcription // inferred from electronic annotation /// 0045814 // negative regulation of gene expression, epigenetic // inferred from electronic annotation /// 0051090 // regulation of transcrip…	0005634 // nucleus // inferred from electronic annotation	0003700 // transcription factor activity // inferred from electronic annotation /// 0016566 // specific transcriptional repressor activity // inferred from electronic annotation /// 0043565 // sequence-specific DNA binding // inferred from electronic annotation	---	---	---	This probe set was annotated using the Matching Probes based pipeline to a Entrez Gene identifier using 3 transcripts. // false // Matching Probes // A	BC142239(11),ENSBTAT00000000579(11),NM_001099088(11)
Bt.24579.1.S1_at	MED31	84.8691	707.661	227.976	237.689	295.376	Bt.24579.1	gb:CB419686 /DB_XREF=gi:29184995 /DB_XREF=592563 /TID=Bt.24579.1 /CNT=10 /FEA=EST /TIER=ConsEnd /STK=2 /UG=Bt.24579 /UG_TITLE=Transcribed sequence with strong similarity to protein ref:NP_057144.1 (H.sapiens) CGI-125 protein (Homo sapiens)	CB419686	Bt.24579	Bt.88324	chr19:23833971-23839625 (+) // 98.8 //	mediator complex subunit 31	---	full length	ENSBTAG00000021865	532868	A0JNN3	---	---	NP_001071457	NM_001077989	0006350 // transcription // inferred from electronic annotation /// 0006355 // regulation of transcription, DNA-dependent // inferred from electronic annotation /// 0045449 // regulation of transcription // inferred from electronic annotation	0000119 // mediator complex // inferred from electronic annotation /// 0005634 // nucleus // inferred from electronic annotation	0005515 // protein binding // inferred from electronic annotation /// 0016455 // RNA polymerase II transcription mediator activity // inferred from electronic annotation	---	IPR004680 // Citrate transporter // 6.4E-4	GENSCAN00000054419 // span:44-66,81-103,116-133,153-170,242-264,279-301,339-361,383-400,438-460,470-489,501-523 // numtm:11	This probe set was annotated using the Matching Probes based pipeline to a Entrez Gene identifier using 3 transcripts. // false // Matching Probes // A	BC126806(11),ENSBTAT00000029148(11),NM_001077989(11)
Bt.24593.1.S1_at	TCEB3	14.2622	399.661	42.8469	64.7707	62.1328	Bt.24593.1	gb:CK774454 /DB_XREF=gi:42728597 /DB_XREF=963216 /TID=Bt.24593.1 /CNT=9 /FEA=EST /TIER=ConsEnd /STK=2 /UG=Bt.24593 /UG_TITLE=Transcribed sequence with moderate similarity to protein pir:JC4636 (H.sapiens) JC4636 transcription elongation factor B chain 3, elongin A - human	CK774454	Bt.24593	Bt.74649	chr2:117067382-117072785 (-) // 98.92 //	Transcription elongation factor B (SIII), polypeptide 3 (110kDa, elongin A)	---	full length	---	784844	A6QPU3	---	---	NP_001095803	NM_001102333	0006350 // transcription // inferred from electronic annotation	0005634 // nucleus // inferred from electronic annotation /// 0005737 // cytoplasm // inferred from electronic annotation	0003677 // DNA binding // inferred from electronic annotation /// 0005515 // protein binding // inferred from electronic annotation /// 0030528 // transcription regulator activity // inferred from electronic annotation	---	---	---	This probe set was annotated using the Accession mapped clusters based pipeline to a UniGene identifier using 9 transcripts. // false // Accession mapped clusters // E	BE236659,BF043818,BF044082,BF653692,BG688387,BI847764,CK774454,CK954655,CK983218
Bt.24625.1.S1_at	FOXO4	62.9143	138.625	37.6586	60.261	113.275	Bt.24625.1	gb:CK777083 /DB_XREF=gi:42729396 /DB_XREF=964081 /TID=Bt.24625.1 /CNT=8 /FEA=EST /TIER=ConsEnd /STK=1 /UG=Bt.24625 /UG_TITLE=Transcribed sequences	CK777083	Bt.24625	Bt.24625	chrX:51698568-51699780 (+) // 99.43 //	forkhead box O4	---	full length	ENSBTAG00000004879	618793	A6QLP0	---	---	NP_001094747	NM_001101277	0000080 // G1 phase of mitotic cell cycle // inferred from electronic annotation /// 0006355 // regulation of transcription, DNA-dependent // inferred from electronic annotation /// 0007050 // cell cycle arrest // inferred from electronic annotation /// 0007095 // mitotic cell cycle G2/M transition DNA damage checkpoint // inferred from electronic annotation /// 0008285 // negative regulation of …	0005634 // nucleus // inferred from electronic annotation /// 0005829 // cytosol // inferred from electronic annotation	0003677 // DNA binding // inferred from electronic annotation /// 0003700 // transcription factor activity // inferred from electronic annotation /// 0008134 // transcription factor binding // inferred from electronic annotation /// 0016563 // transcription activator activity // inferred from electronic annotation /// 0019899 // enzyme binding // inferred from electronic annotation /// 0043565 //…	---	---	---	This probe set was annotated using the Matching Probes based pipeline to a Entrez Gene identifier using 3 transcripts. // false // Matching Probes // A	BC148034(11),ENSBTAT00000006418(11),NM_001101277(11)
Bt.24632.1.S1_a_at	---	423.424	1222.12	251.31	611.996	694.061	Bt.24632.1	gb:CK730216 /DB_XREF=gi:42583730 /DB_XREF=bov_0B01-005-h08 /TID=Bt.24632.1 /CNT=6 /FEA=EST /TIER=ConsEnd /STK=1 /UG=Bt.24632 /UG_TITLE=Transcribed sequences	CK730216	Bt.24632	Bt.74885	chr17:49308938-49309775 (-) // 99.52 //	---	---	est	---		---	---	---	---	---	---	---	---	---	---	---	This probe set was annotated using the Accession mapped clusters based pipeline to a UniGene identifier using 6 transcripts. // false // Accession mapped clusters // E	AW326436,BF228463,BF652899,BF775373,CB224905,CK730216
Bt.24654.1.A1_at	GMEB1	47.2114	230.955	35.912	72.4609	84.9441	Bt.24654.1	gb:BM251460 /DB_XREF=gi:17887052 /DB_XREF=BOTL0100006XE02R /TID=Bt.24654.1 /CNT=4 /FEA=EST /TIER=ConsEnd /STK=1 /UG=Bt.24654 /UG_TITLE=Transcribed sequence with strong similarity to protein ref:NP_077808.1 (H.sapiens) glucocorticoid modulatory element binding protein 1, isoform 2 (Homo sapiens)	BM251460	Bt.24654	Bt.35623	chr2:114252639-114257878 (-) // 99.79 //	glucocorticoid modulatory element binding protein 1	---	full length	ENSBTAG00000001160	540374	Q2HJ87	---	---	NP_001039940	NM_001046475	0006350 // transcription // inferred from electronic annotation /// 0006355 // regulation of transcription, DNA-dependent // inferred from electronic annotation	0005634 // nucleus // inferred from electronic annotation /// 0005737 // cytoplasm // inferred from electronic annotation	0003677 // DNA binding // inferred from electronic annotation /// 0003700 // transcription factor activity // inferred from electronic annotation /// 0005488 // binding // inferred from electronic annotation /// 0008270 // zinc ion binding // inferred from electronic annotation /// 0046872 // metal ion binding // inferred from electronic annotation	---	---	---	This probe set was annotated using the Matching Probes based pipeline to a Entrez Gene identifier using 3 transcripts. // false // Matching Probes // A	BC113252(10),ENSBTAT00000001544(10),NM_001046475(10)
Bt.2474.1.S1_at	FUS	512.61	5529.29	1361.07	1868.86	1406.93	Bt.2474.1	gb:NM_173912.1 /DB_XREF=gi:27806886 /GEN=FUS /TID=Bt.2474.1 /CNT=35 /FEA=FLmRNA /TIER=FL+Stack /STK=9 /LL=280796 /UG=Bt.2474 /DEF=Bos taurus fusion, derived from t(12;16) malignant liposarcoma (FUS), mRNA. /PROD=fusion, derived from t(12;16) malignantliposarcoma /FL=gb:U26024.1 gb:NM_173912.1	NM_173912.1	Bt.2474	Bt.2474	chr25:27997632-28008081 (-) // 86.62 //	fusion (involved in t(12;16) in malignant liposarcoma)	---	full length	ENSBTAG00000005757	280796	Q28009	---	---	NP_776337	NM_173912	0045944 // positive regulation of transcription from RNA polymerase II promoter // inferred from sequence or structural similarity	0005622 // intracellular // inferred from electronic annotation /// 0005634 // nucleus // inferred from electronic annotation /// 0005634 // nucleus // inferred from sequence or structural similarity /// 0005737 // cytoplasm // inferred from sequence or structural similarity	0003676 // nucleic acid binding // inferred from electronic annotation /// 0003677 // DNA binding // inferred from electronic annotation /// 0003723 // RNA binding // inferred from electronic annotation /// 0005515 // protein binding // inferred from electronic annotation /// 0005515 // protein binding // inferred from sequence or structural similarity /// 0008270 // zinc ion binding // inferred …	---	---	---	This probe set was annotated using the Matching Probes based pipeline to a Entrez Gene identifier using 4 transcripts. // false // Matching Probes // A	BC119965(11),ENSBTAT00000007571(11),NM_173912(11),U26024(11)
Bt.24987.1.S1_at	MAX	96.0469	230.851	26.1739	205.461	107.157	Bt.24987.1	gb:CK775280 /DB_XREF=gi:42731530 /DB_XREF=966404 /TID=Bt.24987.1 /CNT=4 /FEA=EST /TIER=ConsEnd /STK=1 /UG=Bt.24987 /UG_TITLE=Transcribed sequence with strong similarity to protein sp:P25912 (H.sapiens) MAX_HUMAN Max protein	CK775280	Bt.24987	Bt.24987	chr10:71908744-71910821 (-) // 70.73 //	MYC associated factor X	---	full length	---	540616	A8E4Q8	---	---	NP_001099103	NM_001105633	0006355 // regulation of transcription, DNA-dependent // inferred from electronic annotation /// 0045449 // regulation of transcription // inferred from electronic annotation	0005634 // nucleus // inferred from electronic annotation	0003677 // DNA binding // inferred from electronic annotation /// 0003700 // transcription factor activity // inferred from electronic annotation /// 0005515 // protein binding // inferred from electronic annotation /// 0030528 // transcription regulator activity // inferred from electronic annotation	---	---	---	This probe set was annotated using the Accession mapped clusters based pipeline to a UniGene identifier using 4 transcripts. // false // Accession mapped clusters // E	BM105245,CB429516,CK775280,CK836280
Bt.25038.1.S1_at	MED12	72.6421	789.542	229.631	128.372	496.311	Bt.25038.1	gb:BI848948 /DB_XREF=gi:15961467 /DB_XREF=471546 /TID=Bt.25038.1 /CNT=4 /FEA=EST /TIER=ConsEnd /STK=0 /UG=Bt.25038 /UG_TITLE=Transcribed sequence with strong similarity to protein ref:NP_005111.1 (H.sapiens) trinucleotide repeat containing 11	BI848948	Bt.25038	Bt.45486	chrX:51732464-51733044 (+) // 79.08 //	mediator complex subunit 12	---	---	ENSBTAG00000021351	520974	---	---	---	XP_599229	XM_599229	0006357 // regulation of transcription from RNA polymerase II promoter // inferred from electronic annotation	0000119 // mediator complex // inferred from electronic annotation	0016455 // RNA polymerase II transcription mediator activity // inferred from electronic annotation	---	---	---	This probe set was annotated using the Matching Probes based pipeline to a Entrez Gene identifier using 2 transcripts. // false // Matching Probes // A	ENSBTAT00000028464(11),XM_599229(11)
Bt.2515.1.S1_at	H2AFZ	144.908	7296.86	3423.41	4796.46	3620.44	Bt.2515.1	gb:CK848388 /DB_XREF=gi:45210719 /DB_XREF=971142 /TID=Bt.2515.1 /CNT=62 /FEA=FLmRNA /TIER=Stack /STK=17 /LL=287016 /UG_GENE=H2AFZ /UG=Bt.2515 /UG_TITLE=H2A histone family, member Z /FL=gb:M37585.1 gb:NM_174809.2	CK848388	Bt.2515	Bt.2515	chr6:26904172-26907634 (-) // 98.66 //	H2A histone family, member Z	---	full length	ENSBTAG00000004428	287016	P0C0S4	---	---	NP_777234	NM_174809	0006334 // nucleosome assembly // inferred from electronic annotation	0000786 // nucleosome // inferred from electronic annotation /// 0005634 // nucleus // inferred from electronic annotation /// 0005694 // chromosome // inferred from electronic annotation	0003677 // DNA binding // inferred from electronic annotation	---	---	---	This probe set was annotated using the Matching Probes based pipeline to a Entrez Gene identifier using 3 transcripts. // false // Matching Probes // A	BC109743(11),M37585(11),NM_174809(11)
Bt.25670.1.A1_at	NFE2L2	21.9046	57.4611	15.2914	29.2332	22.5982	Bt.25670.1	gb:CK772865 /DB_XREF=gi:42727008 /DB_XREF=961444 /TID=Bt.25670.1 /CNT=1 /FEA=EST /TIER=ConsEnd /STK=1 /UG=Bt.25670 /UG_TITLE=Transcribed sequences	CK772865	Bt.25670	Bt.17324	chr2:20253632-20254262 (-) // 98.89 //	Nuclear factor (erythroid-derived 2)-like 2	---	full length	---	497024	A5D975 /// Q5NUA6	---	---	NP_001011678	NM_001011678	0006350 // transcription // inferred from electronic annotation /// 0006355 // regulation of transcription, DNA-dependent // inferred from electronic annotation /// 0045449 // regulation of transcription // inferred from electronic annotation	0005634 // nucleus // inferred from electronic annotation /// 0005737 // cytoplasm // inferred from electronic annotation	0003677 // DNA binding // inferred from electronic annotation /// 0003700 // transcription factor activity // inferred from electronic annotation /// 0043565 // sequence-specific DNA binding // inferred from electronic annotation /// 0046983 // protein dimerization activity // inferred from electronic annotation	---	---	---	This probe set was annotated using the Accession mapped clusters based pipeline to a UniGene identifier using 1 transcripts. // false // Accession mapped clusters // E	CK772865
Bt.26516.1.S1_at	CDK2	428.835	983.261	124.364	620.811	201.237	Bt.26516.1	gb:CK954521 /DB_XREF=gi:45468901 /DB_XREF=4094533 /CLONE=10BOV33_L12 /TID=Bt.26516.1 /CNT=11 /FEA=EST /TIER=ConsEnd /STK=2 /UG=Bt.26516 /UG_TITLE=Transcribed sequences	CK954521	Bt.26516	Bt.21444	chr5:56401472-56402390 (-) // 99.78 //	Cyclin-dependent kinase 2	---	full length	---	519217	Q5E9Y0	EC:2.7.11.22	---	NP_001014934	NM_001014934	0006468 // protein amino acid phosphorylation // inferred from electronic annotation /// 0006468 // protein amino acid phosphorylation // inferred from sequence or structural similarity /// 0006813 // potassium ion transport // inferred from sequence or structural similarity /// 0007049 // cell cycle // inferred from electronic annotation /// 0007049 // cell cycle // inferred from sequence or str…	0000307 // cyclin-dependent protein kinase holoenzyme complex // inferred from sequence or structural similarity /// 0005634 // nucleus // inferred from sequence or structural similarity /// 0005667 // transcription factor complex // inferred from sequence or structural similarity	0000166 // nucleotide binding // inferred from electronic annotation /// 0004672 // protein kinase activity // inferred from electronic annotation /// 0004674 // protein serine/threonine kinase activity // inferred from electronic annotation /// 0004693 // cyclin-dependent protein kinase activity // inferred from electronic annotation /// 0004693 // cyclin-dependent protein kinase activity // inf…	---	---	---	This probe set was annotated using the Accession mapped clusters based pipeline to a UniGene identifier using 11 transcripts. // false // Accession mapped clusters // E	AW314453,AW465591,AW483148,BE664326,BF044161,BM254950,CB220572,CB222502,CB222509,CK775794,CK954521
Bt.26716.3.A1_a_at	POLR1C	14.7438	1259.65	123.664	319.061	231.728	Bt.26716.3	gb:CK770709 /DB_XREF=gi:42724803 /DB_XREF=958916 /TID=Bt.26716.3 /CNT=2 /FEA=EST /TIER=ConsEnd /STK=1 /UG=Bt.26716 /UG_TITLE=Transcribed sequence with strong similarity to protein sp:O15160 (H.sapiens) RPA5_HUMAN DNA-directed RNA polymerase I 40 kDa polypeptide	CK770709	Bt.26716	Bt.42189	chr23:15261013-15261772 (+) // 99.84 //	polymerase (RNA) I polypeptide C, 30kDa	---	full length	ENSBTAG00000018969	516337	Q2HPH1 /// Q32L22	---	---	NP_001033213	NM_001038124	0006350 // transcription // inferred from electronic annotation	0005634 // nucleus // inferred from electronic annotation	0003677 // DNA binding // inferred from electronic annotation /// 0003899 // DNA-directed RNA polymerase activity // inferred from electronic annotation /// 0046983 // protein dimerization activity // inferred from electronic annotation	---	---	---	This probe set was annotated using the Matching Probes based pipeline to a Entrez Gene identifier using 3 transcripts. // false // Matching Probes // A	BC109803(10),ENSBTAT00000025246(11),NM_001038124(10)
Bt.26816.1.S1_at	C1orf124	317.484	1034.26	168.26	219.861	86.7721	Bt.26816.1	gb:CK771181 /DB_XREF=gi:42725275 /DB_XREF=959426 /TID=Bt.26816.1 /CNT=8 /FEA=EST /TIER=ConsEnd /STK=2 /UG=Bt.26816 /UG_TITLE=Transcribed sequence with weak similarity to protein ref:NP_114407.1 (H.sapiens) hypothetical protein DKFZp547N043 (Homo sapiens)	CK771181	Bt.26816	Bt.45352	---	chromosome 1 open reading frame 124 ortholog	---	full length	ENSBTAG00000006112	534918	A5D979	---	---	NP_001091551	NM_001098082	0006281 // DNA repair // inferred from electronic annotation	---	0003677 // DNA binding // inferred from electronic annotation /// 0008270 // zinc ion binding // inferred from electronic annotation /// 0046872 // metal ion binding // inferred from electronic annotation	---	---	---	This probe set was annotated using the Matching Probes based pipeline to a Entrez Gene identifier using 3 transcripts. // false // Matching Probes // A	BC149513(10),BT030498(11),ENSBTAT00000008030(11)
Bt.27086.1.A1_at	TERF2IP	306.82	754.844	290.661	286.483	550.569	Bt.27086.1	gb:CK947499 /DB_XREF=gi:45461879 /DB_XREF=4072441 /CLONE=10BOV23_L02 /TID=Bt.27086.1 /CNT=4 /FEA=EST /TIER=ConsEnd /STK=3 /UG=Bt.27086 /UG_TITLE=Transcribed sequences	CK947499	Bt.27086	Bt.27086	chr18:1579578-1580202 (-) // 99.36 //	telomeric repeat binding factor 2, interacting protein	---	full length	ENSBTAG00000015686	509625	Q0VCT3	---	---	NP_001068880	NM_001075412	0032205 // negative regulation of telomere maintenance // inferred from electronic annotation /// 0045449 // regulation of transcription // inferred from electronic annotation	0005634 // nucleus // inferred from electronic annotation /// 0005737 // cytoplasm // inferred from electronic annotation	0003677 // DNA binding // inferred from electronic annotation /// 0005515 // protein binding // inferred from electronic annotation /// 0043047 // single-stranded telomeric DNA binding // inferred from electronic annotation	---	---	---	This probe set was annotated using the Matching Probes based pipeline to a Entrez Gene identifier using 3 transcripts. // false // Matching Probes // A	BC120017(10),ENSBTAT00000020830(10),NM_001075412(10)
Bt.27218.1.A1_at	MECP2	115.328	320.696	97.2609	175.962	251.061	Bt.27218.1	gb:CK774167 /DB_XREF=gi:42728310 /DB_XREF=962898 /TID=Bt.27218.1 /CNT=2 /FEA=EST /TIER=ConsEnd /STK=1 /UG=Bt.27218 /UG_TITLE=Transcribed sequence with strong similarity to protein sp:P51608 (H.sapiens) MEC2_HUMAN Methyl-CpG-binding protein 2	CK774167	Bt.27218	Bt.27218	chrX:31823309-31823821 (+) // 94.45 //	methyl CpG binding protein 2 (Rett syndrome)	---	---	---	539629	Q2XW11	---	---	XP_588477	XM_588477	---	0005634 // nucleus // inferred from electronic annotation	0003677 // DNA binding // inferred from electronic annotation	---	IPR000637 // HMG-I and HMG-Y, DNA-binding // 0.38	---	This probe set was annotated using the Matching Probes based pipeline to a Entrez Gene identifier using 2 transcripts. // false // Matching Probes // A	BC148975(10),XM_588477(11)
Bt.27243.1.A1_s_at	RAD54B	198.261	512.518	100.825	142.66	44.0511	Bt.27243.1	gb:CK775029 /DB_XREF=gi:42729172 /DB_XREF=963838 /TID=Bt.27243.1 /CNT=3 /FEA=EST /TIER=ConsEnd /STK=2 /UG=Bt.27243 /UG_TITLE=Transcribed sequence with moderate similarity to protein pir:T43485 (H.sapiens) T43485 hypothetical protein DKFZp434J1672.1 - human	CK775029	Bt.27243	Bt.91829	chr14:69739116-69749400 (+) // 100.0 //	RAD54 homolog B (S. cerevisiae)	---	---	ENSBTAG00000000632	533414	---	---	---	XP_869343	XM_864250	---	---	0003677 // DNA binding // inferred from electronic annotation /// 0004386 // helicase activity // inferred from electronic annotation /// 0004866 // endopeptidase inhibitor activity // inferred from electronic annotation /// 0005524 // ATP binding // inferred from electronic annotation	---	IPR006935 // Type III restriction enzyme, res subunit // 1.6E-5 /// IPR006935 // Type III restriction enzyme, res subunit // 1.6E-5	---	This probe set was annotated using the Matching Probes based pipeline to a Entrez Gene identifier using 2 transcripts. // false // Matching Probes // A	ENSBTAT00000000833(11),XM_864250(11)
Bt.2728.1.S1_at	HIST1H1C	184.081	470.196	87.2844	169.261	35.9973	Bt.2728.1	gb:AU098038 /DB_XREF=gi:9636226 /DB_XREF=AU098038 /CLONE=Cln330 /TID=Bt.2728.1 /CNT=13 /FEA=EST /TIER=ConsEnd /STK=0 /UG=Bt.2728 /UG_TITLE=Transcribed sequence with strong similarity to protein pir:HSHU11 (H.sapiens) HSHU11 histone H1-2 (validated) - human	AU098038	Bt.2728	Bt.85301	chr23:28057355-28058528 (-) // 81.25 //	histone cluster 1, H1c	---	full length	---	513971	A3KN02	---	---	NP_001076894	NM_001083425	0006334 // nucleosome assembly // inferred from electronic annotation /// 0016584 // nucleosome positioning // inferred from electronic annotation	0000786 // nucleosome // inferred from electronic annotation /// 0005634 // nucleus // inferred from electronic annotation /// 0005694 // chromosome // inferred from electronic annotation	0003677 // DNA binding // inferred from electronic annotation /// 0005515 // protein binding // inferred from electronic annotation	---	---	---	This probe set was annotated using the Matching Probes based pipeline to a Entrez Gene identifier using 2 transcripts. // false // Matching Probes // A	BC133454(11),NM_001083425(11)
Bt.27848.1.S1_at	MED18	143.461	354.465	90.608	175.366	126.055	Bt.27848.1	gb:CB439132 /DB_XREF=gi:29223833 /DB_XREF=688739 /TID=Bt.27848.1 /CNT=11 /FEA=EST /TIER=ConsEnd /STK=1 /UG=Bt.27848 /UG_TITLE=Transcribed sequence with strong similarity to protein ref:NP_060108.1 (H.sapiens) hypothetical protein FLJ20045 (Homo sapiens)	CB439132	Bt.27848	Bt.27848	chr2:114561234-114566932 (-) // 99.55 //	mediator complex subunit 18	---	full length	ENSBTAG00000002678	540695	Q0VCD4	---	---	NP_001069703	NM_001076235	0006350 // transcription // inferred from electronic annotation /// 0006355 // regulation of transcription, DNA-dependent // inferred from electronic annotation /// 0006357 // regulation of transcription from RNA polymerase II promoter // inferred from electronic annotation	0000119 // mediator complex // inferred from electronic annotation /// 0005634 // nucleus // inferred from electronic annotation	0016455 // RNA polymerase II transcription mediator activity // inferred from electronic annotation /// 0042802 // identical protein binding // inferred from electronic annotation	---	---	---	This probe set was annotated using the Matching Probes based pipeline to a Entrez Gene identifier using 3 transcripts. // false // Matching Probes // A	BC120223(9),ENSBTAT00000003468(9),NM_001076235(9)
Bt.27874.1.S1_s_at	JMJD6	187.887	1048.26	75.4609	290.238	155.366	Bt.27874.1	gb:CK848086 /DB_XREF=gi:45210156 /DB_XREF=970797 /TID=Bt.27874.1 /CNT=19 /FEA=EST /TIER=ConsEnd /STK=3 /UG=Bt.27874 /UG_TITLE=Transcribed sequence with weak similarity to protein ref:NP_075383.1 (H.sapiens) hypothetical protein FLJ12517 (Homo sapiens)	CK848086	Bt.27874	Bt.32358	chr19:55842653-55848465 (+) // 100.0 //	jumonji domain containing 6	---	full length	ENSBTAG00000019153	508343	Q58DS6	---	---	NP_001029492	NM_001034320	0001568 // blood vessel development // inferred from electronic annotation /// 0001822 // kidney development // inferred from electronic annotation /// 0006915 // apoptosis // inferred from electronic annotation /// 0007166 // cell surface receptor linked signal transduction // inferred from electronic annotation /// 0007275 // multicellular organismal development // inferred from electronic anno…	0005634 // nucleus // inferred from electronic annotation /// 0005886 // plasma membrane // inferred from electronic annotation	0004872 // receptor activity // inferred from electronic annotation /// 0016491 // oxidoreductase activity // inferred from electronic annotation /// 0016702 // oxidoreductase activity, acting on single donors with incorporation of molecular oxygen, incorporation of two atoms of oxygen // inferred from electronic annotation /// 0033746 // histone demethylase activity (H3-R2 specific) // inferred …	---	---	---	This probe set was annotated using the Matching Probes based pipeline to a Entrez Gene identifier using 4 transcripts. // false // Matching Probes // A	BC104591(10),BT021521(11),ENSBTAT00000025492(11),NM_001034320(11)
Bt.28120.1.S1_at	MED8	48.264	730.437	138.496	157.197	237.762	Bt.28120.1	gb:CK975136 /DB_XREF=gi:45493110 /DB_XREF=4105949 /CLONE=9BOV32_H04 /TID=Bt.28120.1 /CNT=16 /FEA=EST /TIER=ConsEnd /STK=1 /UG=Bt.28120 /UG_TITLE=Transcribed sequence with strong similarity to protein ref:NP_443109.1 (H.sapiens) hypothetical protein MGC17544 (Homo sapiens)	CK975136	Bt.28120	Bt.33995	chr3:102437566-102441237 (+) // 76.25 //	mediator complex subunit 8	---	---	---	507623	---	---	---	XP_872460	XM_867367	0006357 // regulation of transcription from RNA polymerase II promoter // inferred from electronic annotation	0000119 // mediator complex // inferred from electronic annotation	0016455 // RNA polymerase II transcription mediator activity // inferred from electronic annotation	---	---	---	This probe set was annotated using the Matching Probes based pipeline to a Entrez Gene identifier using 1 transcripts. // false // Matching Probes // A	XM_867367(11)
Bt.28274.1.A1_at	ZNF394	13.9966	80.6235	12.7532	20.82	12.1178	Bt.28274.1	gb:CK982843 /DB_XREF=gi:45610966 /DB_XREF=4073210 /CLONE=10BOV24_O15 /TID=Bt.28274.1 /CNT=3 /FEA=EST /TIER=ConsEnd /STK=2 /UG=Bt.28274 /UG_TITLE=Transcribed sequence with weak similarity to protein sp:P17028 (H.sapiens) ZN24_HUMAN Zinc finger protein 24	CK982843	Bt.28274	Bt.28274	chr25:37229407-37230187 (-) // 95.0 // /// chr25:36835793-36836573 (-) // 95.0 //	zinc finger protein 394	---	full length	ENSBTAG00000016190	522836	Q3SYX4	---	---	NP_001071423	NM_001077955	0006350 // transcription // inferred from electronic annotation /// 0006355 // regulation of transcription, DNA-dependent // inferred from electronic annotation	0005622 // intracellular // inferred from electronic annotation /// 0005634 // nucleus // inferred from electronic annotation	0003676 // nucleic acid binding // inferred from electronic annotation /// 0003700 // transcription factor activity // inferred from electronic annotation /// 0008270 // zinc ion binding // inferred from electronic annotation /// 0046872 // metal ion binding // inferred from electronic annotation	---	---	---	This probe set was annotated using the Matching Probes based pipeline to a Entrez Gene identifier using 3 transcripts. // false // Matching Probes // A	BC103342(11),ENSBTAT00000021549(11),NM_001077955(11)
Bt.28284.2.S1_at	---	108.146	228.414	63.0609	128.914	105.506	Bt.28284.2	gb:BM255996 /DB_XREF=gi:17891595 /DB_XREF=518244 /TID=Bt.28284.2 /CNT=6 /FEA=EST /TIER=ConsEnd /STK=0 /UG=Bt.28284 /UG_TITLE=Transcribed sequence with strong similarity to protein ref:NP_060607.1 (H.sapiens) hypothetical protein FLJ10559 (Homo sapiens)	BM255996	---	---	chr3:35314634-35315498 (+) // 100.0 //	---	---	---	---		---	---	---	---	---	---	---	---	---	---	---	This probe set was annotated using the Genome Consensus/Exemplar Overlap based pipeline to a ENSEMBL identifier using 1 transcripts. // false // Genome Consensus/Exemplar Overlap // C	GENSCAN00000044471
Bt.28409.1.A1_at	CDT1	220.861	481.194	96.4141	318.061	108.251	Bt.28409.1	gb:CK771525 /DB_XREF=gi:42725631 /DB_XREF=959830 /TID=Bt.28409.1 /CNT=4 /FEA=EST /TIER=ConsEnd /STK=2 /UG=Bt.28409 /UG_TITLE=Transcribed sequence with moderate similarity to protein ref:NP_112190.1 (H.sapiens) DNA replication factor; Double parked, Drosophila, homolog of (Homo sapiens)	CK771525	Bt.28409	Bt.28409	chr18:11918695-11919556 (+) // 99.2 //	chromatin licensing and DNA replication factor 1	---	---	ENSBTAG00000000638	519016	Q0V8P4	---	---	XP_597224	XM_597224	0000076 // DNA replication checkpoint // inferred from electronic annotation /// 0007090 // regulation of S phase of mitotic cell cycle // inferred from electronic annotation /// 0030174 // regulation of DNA replication initiation // inferred from electronic annotation	0005634 // nucleus // inferred from electronic annotation /// 0005657 // replication fork // inferred from electronic annotation	0003677 // DNA binding // inferred from electronic annotation /// 0005515 // protein binding // inferred from electronic annotation	---	---	---	This probe set was annotated using the Matching Probes based pipeline to a Entrez Gene identifier using 3 transcripts. // false // Matching Probes // A	BT026174(10),ENSBTAT00000000840(10),ENSBTAT00000054406(10)
Bt.28418.1.A1_at	---	15.1848	95.6699	12.7894	30.7717	23.5106	Bt.28418.1	gb:CK976498 /DB_XREF=gi:45494472 /DB_XREF=4107489 /CLONE=9BOV34_H08 /TID=Bt.28418.1 /CNT=1 /FEA=EST /TIER=ConsEnd /STK=1 /UG=Bt.28418 /UG_TITLE=Transcribed sequences	CK976498	Bt.28418	Bt.69230	chr5:27283825-27284474 (+) // 98.78 //	---	---	est	---		---	---	---	---	---	---	---	---	---	---	---	This probe set was annotated using the Accession mapped clusters based pipeline to a UniGene identifier using 1 transcripts. // false // Accession mapped clusters // E	CK976498
Bt.28422.1.A1_at	GTF2E1	403.461	821.897	124.711	268.061	45.627	Bt.28422.1	gb:CK966303 /DB_XREF=gi:45484277 /DB_XREF=4081446 /CLONE=9BOV1_K07 /TID=Bt.28422.1 /CNT=2 /FEA=EST /TIER=ConsEnd /STK=1 /UG=Bt.28422 /UG_TITLE=Transcribed sequence with strong similarity to protein sp:P29083 (H.sapiens) T2EA_HUMAN Transcription initiation factor IIE, alpha subunit	CK966303	Bt.28422	Bt.9665	chr1:58726760-58727407 (+) // 100.0 //	general transcription factor IIE, polypeptide 1, alpha 56kDa	---	full length	---	540525	A6QLI8	---	---	NP_001096764	NM_001103294	0006350 // transcription // inferred from electronic annotation /// 0006355 // regulation of transcription, DNA-dependent // inferred from electronic annotation /// 0006367 // transcription initiation from RNA polymerase II promoter // inferred from electronic annotation	0005634 // nucleus // inferred from electronic annotation /// 0005673 // transcription factor TFIIE complex // inferred from electronic annotation	0003702 // RNA polymerase II transcription factor activity // inferred from electronic annotation /// 0008270 // zinc ion binding // inferred from electronic annotation /// 0046872 // metal ion binding // inferred from electronic annotation	---	---	---	This probe set was annotated using the Matching Probes based pipeline to a Entrez Gene identifier using 2 transcripts. // false // Matching Probes // A	BC147980(11),NM_001103294(11)
Bt.28495.1.S1_at	TAF1D	5.05087	97.9775	33.1776	37.2362	49.76	Bt.28495.1	gb:BF075952 /DB_XREF=gi:10869535 /DB_XREF=225494 /TID=Bt.28495.1 /CNT=11 /FEA=EST /TIER=ConsEnd /STK=0 /UG=Bt.28495 /UG_TITLE=Transcribed sequence with weak similarity to protein ref:NP_077021.1 (H.sapiens) hypothetical protein MGC5306 (Homo sapiens)	BF075952	Bt.28495	Bt.56176	chr29:541715-547645 (-) // 93.65 //	TATA box binding protein (TBP)-associated factor, RNA polymerase I, D, 41kDa	---	full length	ENSBTAG00000003545	505533	Q32LB6	---	---	NP_001032675	NM_001037586	0006350 // transcription // inferred from electronic annotation /// 0006355 // regulation of transcription, DNA-dependent // inferred from electronic annotation	0005634 // nucleus // inferred from electronic annotation	0003677 // DNA binding // inferred from electronic annotation	---	---	---	This probe set was annotated using the Matching Probes based pipeline to a Entrez Gene identifier using 3 transcripts. // false // Matching Probes // A	BC109659(11),ENSBTAT00000004611(11),NM_001037586(11)
Bt.2901.1.A1_at	ZNF192	66.9523	252.936	67.3691	72.4609	16.7043	Bt.2901.1	gb:AV591750 /DB_XREF=gi:9702743 /DB_XREF=AV591750 /CLONE=E1BR020D11 /TID=Bt.2901.1 /CNT=4 /FEA=EST /TIER=ConsEnd /STK=1 /UG=Bt.2901 /UG_TITLE=Transcribed sequence with strong similarity to protein sp:Q15776 (H.sapiens) Z192_HUMAN Zinc finger protein 192	AV591750	Bt.2901	Bt.2901	chr23:25645477-25645986 (+) // 97.88 //	zinc finger protein 192	---	full length	ENSBTAG00000007074	511794	A6QQG2	---	---	NP_001093814	NM_001100344	0006350 // transcription // inferred from electronic annotation /// 0006355 // regulation of transcription, DNA-dependent // inferred from electronic annotation	0005622 // intracellular // inferred from electronic annotation /// 0005634 // nucleus // inferred from electronic annotation /// 0005737 // cytoplasm // inferred from electronic annotation	0003676 // nucleic acid binding // inferred from electronic annotation /// 0003700 // transcription factor activity // inferred from electronic annotation /// 0008270 // zinc ion binding // inferred from electronic annotation /// 0046872 // metal ion binding // inferred from electronic annotation	---	---	---	This probe set was annotated using the Matching Probes based pipeline to a Entrez Gene identifier using 3 transcripts. // false // Matching Probes // A	BC149816(11),ENSBTAT00000009298(11),NM_001100344(11)
Bt.29572.1.A1_at	LOC100138099	76.8581	453.408	56.0532	105.471	66.6609	Bt.29572.1	gb:CK978235 /DB_XREF=gi:45496209 /DB_XREF=4109832 /CLONE=9BOV38_I23 /TID=Bt.29572.1 /CNT=1 /FEA=EST /TIER=ConsEnd /STK=1 /UG=Bt.29572 /UG_TITLE=Transcribed sequences	CK978235	Bt.29572	Bt.29572	---	Similar to Zinc finger protein 263 (Zinc finger protein FPM315) (Zinc finger protein with KRAB and SCAN domains 12)	---	---	---	100138099	---	---	---	XP_001790461	XM_001790409	0006355 // regulation of transcription, DNA-dependent // inferred from electronic annotation	0005622 // intracellular // inferred from electronic annotation /// 0005634 // nucleus // inferred from electronic annotation	0003676 // nucleic acid binding // inferred from electronic annotation /// 0003700 // transcription factor activity // inferred from electronic annotation /// 0008270 // zinc ion binding // inferred from electronic annotation	---	---	---	This probe set was annotated using the Accession mapped clusters based pipeline to a UniGene identifier using 1 transcripts. // false // Accession mapped clusters // E	CK978235
Bt.29872.1.S1_at	CCNT1	81.0529	215.661	35.7168	84.4796	53.5141	Bt.29872.1	gb:AY428555.1 /DB_XREF=gi:37575482 /TID=Bt.29872.1 /CNT=1 /FEA=FLmRNA /TIER=FL /STK=1 /UG=Bt.29872 /DEF=Bos taurus cyclin T1 mRNA, complete cds. /PROD=cyclin T1 /FL=gb:AY428555.1	AY428555.1	Bt.29872	Bt.47956	chr5:31773231-31810008 (+) // 98.82 //	cyclin T1	---	full length	ENSBTAG00000005861	407194	A5D7Q5 /// Q6T8E9	---	---	NP_001001147	NM_001001147	0006350 // transcription // inferred from electronic annotation /// 0006355 // regulation of transcription, DNA-dependent // inferred from electronic annotation /// 0006468 // protein amino acid phosphorylation // inferred from electronic annotation /// 0007049 // cell cycle // inferred from electronic annotation /// 0044419 // interspecies interaction between organisms // inferred from electroni…	0005634 // nucleus // inferred from electronic annotation /// 0005730 // nucleolus // inferred from electronic annotation	0003677 // DNA binding // inferred from electronic annotation /// 0005515 // protein binding // inferred from electronic annotation /// 0017069 // snRNA binding // inferred from electronic annotation	---	---	GENSCAN00000039482 // span:757-779,786-805,815-837,844-862,1628-1650,1657-1679,1699-1721,1781-1803,1807-1829,1859-1881 // numtm:10	This probe set was annotated using the Matching Probes based pipeline to a Entrez Gene identifier using 3 transcripts. // false // Matching Probes // A	AY428555(11),ENSBTAT00000007703(10),NM_001001147(11)
Bt.29899.1.S1_at	RBM15B	423.058	1214.73	378.489	683.861	106.606	Bt.29899.1	gb:CK847917 /DB_XREF=gi:45209835 /DB_XREF=970609 /TID=Bt.29899.1 /CNT=16 /FEA=EST /TIER=ConsEnd /STK=2 /UG=Bt.29899 /UG_TITLE=Transcribed sequence with weak similarity to protein ref:NP_073605.1 (H.sapiens) one twenty two protein; hypothetical protein FLJ12479 (Homo sapiens)	CK847917	Bt.29899	---	chrX:32410880-32412791 (+) // 94.17 // /// chr22:49283409-49285377 (-) // 99.8 //	RNA binding motif protein 15B	---	---	---	508868	Q3MHV8	---	---	XP_872837	XM_867744	0045449 // regulation of transcription // inferred from electronic annotation	0005634 // nucleus // inferred from electronic annotation	0000166 // nucleotide binding // inferred from electronic annotation /// 0003676 // nucleic acid binding // inferred from electronic annotation /// 0005488 // binding // inferred from electronic annotation	---	---	---	This probe set was annotated using the Matching Probes based pipeline to a Entrez Gene identifier using 1 transcripts. // false // Matching Probes // A	BC104620(11)
Bt.3221.2.S1_at	MBD1	36.5067	129.143	54.99	36.407	96.3464	Bt.3221.2	gb:CB449170 /DB_XREF=gi:29255552 /DB_XREF=703353 /TID=Bt.3221.2 /CNT=10 /FEA=EST /TIER=ConsEnd /STK=0 /UG=Bt.3221 /UG_TITLE=Transcribed sequence with moderate similarity to protein ref:NP_056670.1 (H.sapiens) methyl-CpG binding domain protein 1, isoform 2 (Homo sapiens)	CB449170	Bt.3221	Bt.51541	chr24:47615642-47616367 (+) // 60.64 //	Methyl-CpG binding domain protein 1	---	full length	---	540558	Q2KIY8	---	---	NP_001039946	NM_001046481	---	0000785 // chromatin // inferred from electronic annotation /// 0000792 // heterochromatin // inferred from electronic annotation /// 0005634 // nucleus // inferred from electronic annotation /// 0005737 // cytoplasm // inferred from electronic annotation	0003677 // DNA binding // inferred from electronic annotation /// 0008270 // zinc ion binding // inferred from electronic annotation	---	---	---	This probe set was annotated using the Accession mapped clusters based pipeline to a UniGene identifier using 8 transcripts. // false // Accession mapped clusters // E	AV602939,AV605570,AW417789,BM106521,CB419641,CB423129,CB440273,CB449170
Bt.3359.1.S1_at	GTF2F1	408.055	971.381	447.651	702.461	102.066	Bt.3359.1	gb:CB167008 /DB_XREF=gi:28153133 /DB_XREF=BTU602600576.R1 /TID=Bt.3359.1 /CNT=19 /FEA=EST /TIER=ConsEnd /STK=3 /UG=Bt.3359 /UG_TITLE=Transcribed sequence with strong similarity to protein prf:1804353A (H.sapiens) 1804353A transcription factor RAP74 (Homo sapiens)	CB167008	Bt.3359	Bt.3359	chr7:15171995-15175761 (+) // 98.07 //	general transcription factor IIF, polypeptide 1, 74kDa	---	full length	ENSBTAG00000021016	505702	Q5EA53	---	---	NP_001015527	NM_001015527	0006350 // transcription // inferred from electronic annotation /// 0006355 // regulation of transcription, DNA-dependent // inferred from electronic annotation /// 0006367 // transcription initiation from RNA polymerase II promoter // inferred from electronic annotation /// 0045941 // positive regulation of transcription // inferred from electronic annotation	0005634 // nucleus // inferred from electronic annotation	0003677 // DNA binding // inferred from electronic annotation /// 0003702 // RNA polymerase II transcription factor activity // inferred from electronic annotation /// 0003824 // catalytic activity // inferred from electronic annotation /// 0005515 // protein binding // inferred from electronic annotation /// 0016563 // transcription activator activity // inferred from electronic annotation	---	---	---	This probe set was annotated using the Matching Probes based pipeline to a Entrez Gene identifier using 5 transcripts. // false // Matching Probes // A	BC146189(11),BT020716(11),ENSBTAT00000027988(11),ENSBTAT00000056713(11),NM_001015527(11)
Bt.3414.1.S1_at	HRB	126.861	510.06	160.622	592.737	353.514	Bt.3414.1	gb:CK847244 /DB_XREF=gi:45208550 /DB_XREF=969864 /TID=Bt.3414.1 /CNT=18 /FEA=EST /TIER=ConsEnd /STK=0 /UG=Bt.3414 /UG_TITLE=Transcribed sequence with strong similarity to protein pir:A57088 (H.sapiens) A57088 nucleoporin-like protein Rab - human	CK847244	Bt.3414	Bt.41634	chr2:106178856-106200785 (+) // 82.28 //	HIV-1 Rev binding protein	---	full length	---	536149	Q2TA45	---	---	NP_001033260	NM_001038171	0001675 // acrosome assembly // inferred from electronic annotation /// 0006810 // transport // inferred from electronic annotation /// 0007275 // multicellular organismal development // inferred from electronic annotation /// 0007283 // spermatogenesis // inferred from electronic annotation /// 0030154 // cell differentiation // inferred from electronic annotation /// 0032312 // regulation of AR…	0005634 // nucleus // inferred from electronic annotation /// 0016023 // cytoplasmic membrane-bounded vesicle // inferred from electronic annotation /// 0031410 // cytoplasmic vesicle // inferred from electronic annotation /// 0042995 // cell projection // inferred from electronic annotation /// 0043025 // cell soma // inferred from electronic annotation	0003677 // DNA binding // inferred from electronic annotation /// 0008060 // ARF GTPase activator activity // inferred from electronic annotation /// 0008270 // zinc ion binding // inferred from electronic annotation /// 0046872 // metal ion binding // inferred from electronic annotation	---	---	---	This probe set was annotated using the Accession mapped clusters based pipeline to a UniGene identifier using 17 transcripts. // false // Accession mapped clusters // E	AV603177,AV612989,AW484455,BE723078,BM087041,BM445599,CB441121,CB442137,CB531976,CB532344,CF930969,CK832109,CK847244,CK945870,CK965673,CK965883,CK973957
Bt.3414.3.A1_a_at	AGFG1	440.61	954.146	201.027	934.061	601.736	Bt.3414.3	gb:AV612988 /DB_XREF=gi:9748658 /DB_XREF=AV612988 /CLONE=E1LU049C07 /TID=Bt.3414.3 /CNT=1 /FEA=EST /TIER=ConsEnd /STK=1 /UG=Bt.3414 /UG_TITLE=Transcribed sequence with strong similarity to protein pir:A57088 (H.sapiens) A57088 nucleoporin-like protein Rab - human	AV612988	Bt.3414	Bt.41634	chr2:106190200-106199978 (+) // 98.56 //	ArfGAP with FG repeats 1	---	full length	ENSBTAG00000021323	536149	Q2TA45	---	---	NP_001033260	NM_001038171	0001675 // acrosome assembly // inferred from electronic annotation /// 0006810 // transport // inferred from electronic annotation /// 0007275 // multicellular organismal development // inferred from electronic annotation /// 0007283 // spermatogenesis // inferred from electronic annotation /// 0030154 // cell differentiation // inferred from electronic annotation /// 0032312 // regulation of AR…	0005634 // nucleus // inferred from electronic annotation /// 0016023 // cytoplasmic membrane-bounded vesicle // inferred from electronic annotation /// 0031410 // cytoplasmic vesicle // inferred from electronic annotation /// 0042995 // cell projection // inferred from electronic annotation /// 0043025 // cell soma // inferred from electronic annotation	0003677 // DNA binding // inferred from electronic annotation /// 0008060 // ARF GTPase activator activity // inferred from electronic annotation /// 0008270 // zinc ion binding // inferred from electronic annotation /// 0046872 // metal ion binding // inferred from electronic annotation	---	---	---	This probe set was annotated using the Matching Probes based pipeline to a Entrez Gene identifier using 3 transcripts. // false // Matching Probes // A	BC111120(11),ENSBTAT00000028427(11),NM_001038171(11)
Bt.3730.1.S1_at	LMO4	3677.78	7507.86	2287.44	3996.23	3365.71	Bt.3730.1	gb:BM252109 /DB_XREF=gi:17887746 /DB_XREF=BOTL0100003XD11R /TID=Bt.3730.1 /CNT=16 /FEA=EST /TIER=ConsEnd /STK=1 /UG=Bt.3730 /UG_TITLE=Transcribed sequence with strong similarity to protein ref:NP_006760.1 (H.sapiens) LIM domain only 4 (Homo sapiens)	BM252109	Bt.3730	Bt.3730	chr3:50268642-50269932 (-) // 90.38 //	LIM domain only 4	---	full length	ENSBTAG00000000305	614212	Q3SWZ8	---	---	NP_001029923	NM_001034751	0001843 // neural tube closure // inferred from electronic annotation /// 0006350 // transcription // inferred from electronic annotation /// 0006355 // regulation of transcription, DNA-dependent // inferred from electronic annotation /// 0006366 // transcription from RNA polymerase II promoter // inferred from electronic annotation	0005667 // transcription factor complex // inferred from electronic annotation	0005515 // protein binding // inferred from electronic annotation /// 0008134 // transcription factor binding // inferred from electronic annotation /// 0008270 // zinc ion binding // inferred from electronic annotation /// 0046872 // metal ion binding // inferred from electronic annotation	---	---	---	This probe set was annotated using the Matching Probes based pipeline to a Entrez Gene identifier using 3 transcripts. // false // Matching Probes // A	BC104582(11),ENSBTAT00000000389(11),NM_001034751(11)
Bt.3767.2.S1_at	KEAP1	380.861	773.817	343.202	421.497	689.625	Bt.3767.2	gb:CK974661 /DB_XREF=gi:45492635 /DB_XREF=4105587 /CLONE=9BOV30_I02 /TID=Bt.3767.2 /CNT=49 /FEA=EST /TIER=ConsEnd /STK=0 /UG=Bt.3767 /UG_TITLE=Transcribed sequence with strong similarity to protein sp:Q14145 (H.sapiens) KEAP_HUMAN Kelch-like ECH-associated protein 1	CK974661	Bt.3767	Bt.2184	chr7:13204667-13212935 (+) // 96.56 //	kelch-like ECH-associated protein 1	---	full length	ENSBTAG00000003543	532791	A7MBG4 /// Q0V8M8	---	---	NP_001094612 /// XP_886946	NM_001101142 /// XM_881853	0001701 // in utero embryonic development // inferred from electronic annotation /// 0045449 // regulation of transcription // inferred from electronic annotation /// 0045604 // regulation of epidermal cell differentiation // inferred from electronic annotation	0005737 // cytoplasm // inferred from electronic annotation /// 0005783 // endoplasmic reticulum // inferred from electronic annotation /// 0005813 // centrosome // inferred from electronic annotation	0005515 // protein binding // inferred from electronic annotation /// 0030528 // transcription regulator activity // inferred from electronic annotation	---	---	---	This probe set was annotated using the Matching Probes based pipeline to a Entrez Gene identifier using 3 transcripts. // false // Matching Probes // A	BC151545(11),ENSBTAT00000004604(11),NM_001101142(11)
Bt.3929.1.S1_at	SETD8	369.704	855.261	133.241	512.061	221.464	Bt.3929.1	gb:BI535309 /DB_XREF=gi:15376417 /DB_XREF=398748 /TID=Bt.3929.1 /CNT=20 /FEA=EST /TIER=ConsEnd /STK=0 /UG=Bt.3929 /UG_TITLE=Transcribed sequence with strong similarity to protein ref:NP_065115.2 (H.sapiens) PRSET domain containing protein 07 (Homo sapiens)	BI535309	Bt.3929	Bt.65045	chr17:49309835-49317634 (-) // 91.47 //	SET domain containing (lysine methyltransferase) 8	---	full length	ENSBTAG00000000139	532622	Q2YDJ8	EC:2.1.1.43	---	NP_001039795	NM_001046330	0006350 // transcription // inferred from electronic annotation /// 0006355 // regulation of transcription, DNA-dependent // inferred from electronic annotation /// 0007049 // cell cycle // inferred from electronic annotation /// 0007067 // mitosis // inferred from electronic annotation /// 0016568 // chromatin modification // inferred from electronic annotation /// 0051301 // cell division // in…	0005634 // nucleus // inferred from electronic annotation /// 0005694 // chromosome // inferred from electronic annotation	0005515 // protein binding // inferred from electronic annotation /// 0008168 // methyltransferase activity // inferred from electronic annotation /// 0016740 // transferase activity // inferred from electronic annotation /// 0018024 // histone-lysine N-methyltransferase activity // inferred from electronic annotation	---	---	---	This probe set was annotated using the Matching Probes based pipeline to a Entrez Gene identifier using 3 transcripts. // false // Matching Probes // A	BC110189(11),ENSBTAT00000000160(11),NM_001046330(11)
Bt.4104.1.S1_at	HAT1	362.967	1208.18	431.411	840.261	485.504	Bt.4104.1	gb:AW652641 /DB_XREF=gi:7418467 /DB_XREF=100839 /TID=Bt.4104.1 /CNT=11 /FEA=EST /TIER=ConsEnd /STK=0 /UG=Bt.4104 /UG_TITLE=Transcribed sequence with strong similarity to protein sp:O14929 (H.sapiens) HAT1_HUMAN Histone acetyltransferase type B catalytic subunit	AW652641	Bt.4104	Bt.4104	chr2:23661486-23699078 (+) // 93.44 //	histone acetyltransferase 1	---	full length	ENSBTAG00000010118	509329	Q0P580 /// Q58DR1	EC:2.3.1.48	---	NP_001029519	NM_001034347	0006348 // chromatin silencing at telomere // inferred from electronic annotation /// 0016568 // chromatin modification // inferred from electronic annotation /// 0016573 // histone acetylation // inferred from electronic annotation	0005634 // nucleus // inferred from electronic annotation	0004402 // histone acetyltransferase activity // inferred from electronic annotation /// 0005515 // protein binding // inferred from electronic annotation /// 0016740 // transferase activity // inferred from electronic annotation	---	---	---	This probe set was annotated using the Matching Probes based pipeline to a Entrez Gene identifier using 3 transcripts. // false // Matching Probes // A	BT021536(10),ENSBTAT00000013355(10),NM_001034347(10)
Bt.4737.1.S2_at	PRNP	14.4643	175.838	72.8828	51.447	54.0877	Bt.4737.1	gb:NM_181015.1 /DB_XREF=gi:41386734 /GEN=PRNP /TID=Bt.4737.1 /CNT=10 /FEA=FLmRNA /TIER=FL /STK=2 /LL=281427 /UG=Bt.4737 /DEF=Bos taurus prion protein (PRNP), mRNA. /PROD=prion protein /FL=gb:AB001468.1 gb:AF517842.1 gb:NM_181015.1	NM_181015.1	Bt.4737	Bt.4737	chr13:46690011-46709914 (-) // 62.28 //	prion protein (p27-30) (Creutzfeldt-Jakob disease, Gerstmann-Strausler-Scheinker syndrome, fatal familial insomnia)	chr13q17	full length	ENSBTAG00000027937	281427	A0SIX5 /// A5YVK5 /// A6YK35 /// A7J4K5 /// A8WDJ5 /// P10279 /// Q0R5B6 /// Q2LDZ4 /// Q6EIP8 /// Q6EIP9 /// Q6EIQ0 /// Q6EIQ1 /// Q6EIQ2 /// Q6EIQ3 /// Q6EIQ4 /// Q6EIQ5 /// Q6EIQ6 /// Q6EIQ7 /// Q6J6V2 /// Q864M0 /// Q9TV00	---	---	NP_851358	NM_181015	0006355 // regulation of transcription, DNA-dependent // inferred from electronic annotation /// 0006979 // response to oxidative stress // inferred from electronic annotation /// 0007165 // signal transduction // inferred from electronic annotation /// 0051260 // protein homooligomerization // inferred from electronic annotation	0005783 // endoplasmic reticulum // inferred from electronic annotation /// 0005794 // Golgi apparatus // inferred from electronic annotation /// 0005886 // plasma membrane // inferred from electronic annotation /// 0016020 // membrane // inferred from electronic annotation /// 0031225 // anchored to membrane // inferred from electronic annotation	0005507 // copper ion binding // inferred from electronic annotation /// 0008017 // microtubule binding // inferred from electronic annotation /// 0042802 // identical protein binding // inferred from electronic annotation	---	---	BAA19253.1 // span:5-24,123-145,241-263 // numtm:3 /// NP_851358.1 // span:5-24,123-145,241-263 // numtm:3 /// ENSBTAP00000043233 // span:5-24,123-145,241-263 // numtm:3	This probe set was annotated using the Matching Probes based pipeline to a Entrez Gene identifier using 3 transcripts. // false // Matching Probes // A	AB001468(11),ENSBTAT00000040292(11),NM_181015(11)
Bt.4870.1.S1_at	TSC22D1	880.356	4731.17	1650.66	2583.4	4407.86	Bt.4870.1	gb:CK950694 /DB_XREF=gi:45465074 /DB_XREF=4089954 /CLONE=10BOV27_M17 /TID=Bt.4870.1 /CNT=32 /FEA=EST /TIER=Stack /STK=11 /UG=Bt.4870 /UG_TITLE=Transcribed sequence with strong similarity to protein pir:JC4813 (H.sapiens) JC4813 TGF beta-stimulated clone-22 protein - human	CK950694	Bt.4870	Bt.10953	chr12:12626261-12629623 (+) // 97.34 //	TSC22 domain family, member 1	---	full length	ENSBTAG00000039852	510359	Q3MHL6	---	---	NP_001029549	NM_001034377	0006350 // transcription // inferred from electronic annotation /// 0006355 // regulation of transcription, DNA-dependent // inferred from electronic annotation	0005634 // nucleus // inferred from electronic annotation /// 0005737 // cytoplasm // inferred from electronic annotation	0003700 // transcription factor activity // inferred from electronic annotation	---	---	---	This probe set was annotated using the Matching Probes based pipeline to a Entrez Gene identifier using 3 transcripts. // false // Matching Probes // A	BC105192(11),ENSBTAT00000025431(11),NM_001034377(11)
Bt.4892.1.A1_at	AKAP8L	103.975	223.149	35.7067	110.461	110.461	Bt.4892.1	gb:AV663817 /DB_XREF=gi:9922847 /DB_XREF=AV663817 /CLONE=E1BR038G09 /TID=Bt.4892.1 /CNT=3 /FEA=EST /TIER=ConsEnd /STK=2 /UG=Bt.4892 /UG_TITLE=Transcribed sequence with moderate similarity to protein ref:NP_055186.1 (H.sapiens) neighbor of A-kinase anchoring protein 95 (Homo sapiens)	AV663817	Bt.4892	Bt.56463	chr7:7864433-7864836 (+) // 99.26 //	A kinase (PRKA) anchor protein 8-like	---	---	ENSBTAG00000010439	539700	Q3T195	---	---	XP_869825	XM_864732	---	0005634 // nucleus // inferred from electronic annotation	0003677 // DNA binding // inferred from electronic annotation /// 0005515 // protein binding // inferred from electronic annotation	---	---	---	This probe set was annotated using the Matching Probes based pipeline to a Entrez Gene identifier using 2 transcripts. // false // Matching Probes // A	ENSBTAT00000013781(11),XM_864732(11)
Bt.4903.1.S1_at	NR2F2	630.861	1496.11	205.089	653.568	895.178	Bt.4903.1	gb:NM_174402.2 /DB_XREF=gi:31342099 /GEN=NR2F2 /TID=Bt.4903.1 /CNT=22 /FEA=FLmRNA /TIER=FL /STK=1 /LL=281945 /UG=Bt.4903 /DEF=Bos taurus nuclear receptor subfamily 2, group F, member 1 (NR2F2), mRNA. /PROD=nuclear receptor subfamily 2, group F, member 1 /FL=gb:NM_174402.2	NM_174402.2	Bt.4903	Bt.53763	chr21:11964964-11971756 (-) // 98.83 //	nuclear receptor subfamily 2, group F, member 2	---	full length	ENSBTAG00000018007	281945	A4IFS2 /// Q7YRQ3 /// Q9TTR7	---	---	NP_776827	NM_174402	0006350 // transcription // inferred from electronic annotation /// 0006355 // regulation of transcription, DNA-dependent // inferred from electronic annotation	0005634 // nucleus // inferred from electronic annotation	0003677 // DNA binding // inferred from electronic annotation /// 0003700 // transcription factor activity // inferred from electronic annotation /// 0003707 // steroid hormone receptor activity // inferred from electronic annotation /// 0004872 // receptor activity // inferred from electronic annotation /// 0004879 // ligand-dependent nuclear receptor activity // inferred from electronic annotat…	---	---	---	This probe set was annotated using the Matching Probes based pipeline to a Entrez Gene identifier using 5 transcripts. // false // Matching Probes // A	BC123677(11),BC134735(11),ENSBTAT00000023969(11),ENSBTAT00000056488(11),NM_174402(11)
Bt.4903.1.S2_at	NR2F2	169.612	830.161	114.2	250.406	843.727	Bt.4903.1	gb:AY318754.1 /DB_XREF=gi:32454394 /TID=Bt.4903.1 /CNT=22 /FEA=FLmRNA /TIER=ConsEnd /STK=2 /LL=281945 /UG_GENE=NR2F2 /UG=Bt.4903 /UG_TITLE=nuclear receptor subfamily 2, group F, member 1 /DEF=Bos taurus ovalbumin upstream promoter transcription factor II mRNA, partial cds. /FL=gb:NM_174402.2	AY318754.1	Bt.4903	Bt.53763	chr21:11964964-11971756 (-) // 98.83 //	nuclear receptor subfamily 2, group F, member 2	---	full length	ENSBTAG00000018007	281945	A4IFS2 /// Q7YRQ3 /// Q9TTR7	---	---	NP_776827	NM_174402	0006350 // transcription // inferred from electronic annotation /// 0006355 // regulation of transcription, DNA-dependent // inferred from electronic annotation	0005634 // nucleus // inferred from electronic annotation	0003677 // DNA binding // inferred from electronic annotation /// 0003700 // transcription factor activity // inferred from electronic annotation /// 0003707 // steroid hormone receptor activity // inferred from electronic annotation /// 0004872 // receptor activity // inferred from electronic annotation /// 0004879 // ligand-dependent nuclear receptor activity // inferred from electronic annotat…	---	---	---	This probe set was annotated using the Matching Probes based pipeline to a Entrez Gene identifier using 3 transcripts. // false // Matching Probes // A	BC123677(11),ENSBTAT00000023969(11),NM_174402(11)
Bt.4990.1.S1_at	ACVR2B	149.061	313.412	13.7465	216.812	41.1167	Bt.4990.1	gb:NM_174495.2 /DB_XREF=gi:31341841 /GEN=ACVR2B /TID=Bt.4990.1 /CNT=7 /FEA=FLmRNA /TIER=FL /STK=2 /LL=282131 /UG=Bt.4990 /DEF=Bos taurus activin A receptor, type IIB (ACVR2B), mRNA. /PROD=activin A receptor, type IIB /FL=gb:NM_174495.2 gb:U57707.1	NM_174495.2	Bt.4990	Bt.4990	chr22:10243026-10272819 (+) // 99.89 //	activin A receptor, type IIB	---	full length	ENSBTAG00000018105	282131	Q32XW6 /// Q95126	EC:2.7.11.30	---	NP_776920	NM_174495	0006468 // protein amino acid phosphorylation // inferred from electronic annotation /// 0007165 // signal transduction // inferred from electronic annotation /// 0007178 // transmembrane receptor protein serine/threonine kinase signaling pathway // inferred from electronic annotation /// 0009952 // anterior/posterior pattern formation // inferred from electronic annotation /// 0030501 // positiv…	0005737 // cytoplasm // inferred from electronic annotation /// 0009986 // cell surface // inferred from electronic annotation /// 0016020 // membrane // inferred from electronic annotation /// 0016021 // integral to membrane // inferred from electronic annotation	0000166 // nucleotide binding // inferred from electronic annotation /// 0000287 // magnesium ion binding // inferred from electronic annotation /// 0004672 // protein kinase activity // inferred from electronic annotation /// 0004674 // protein serine/threonine kinase activity // inferred from electronic annotation /// 0004675 // transmembrane receptor protein serine/threonine kinase activity //…	---	IPR001245 // Tyrosine protein kinase // 3.6E-6 /// IPR001245 // Tyrosine protein kinase // 3.6E-6	AAC02647.1 // span:138-160 // numtm:1 /// NP_776920.1 // span:138-160 // numtm:1 /// ENSBTAP00000024095 // span:138-160 // numtm:1	This probe set was annotated using the Matching Probes based pipeline to a Entrez Gene identifier using 4 transcripts. // false // Matching Probes // A	ENSBTAT00000024095(11),ENSBTAT00000048652(9),NM_174495(11),U57707(11)
Bt.5027.1.A1_at	PEG3	77.0947	244.461	7.2162	62.2609	40.248	Bt.5027.1	gb:CB429880 /DB_XREF=gi:29205370 /DB_XREF=605728 /TID=Bt.5027.1 /CNT=34 /FEA=EST /TIER=Stack /STK=17 /UG=Bt.5027 /UG_TITLE=Transcribed sequences	CB429880	Bt.5027	Bt.11262	chr18:62375066-62376897 (+) // 98.92 //	paternally expressed 3	---	full length	ENSBTAG00000023338	444864	B0RZ70 /// Q6H236	---	---	NP_001002887	NM_001002887	0006355 // regulation of transcription, DNA-dependent // inferred from electronic annotation /// 0006915 // apoptosis // inferred from electronic annotation	0005622 // intracellular // inferred from electronic annotation /// 0005634 // nucleus // inferred from electronic annotation /// 0005737 // cytoplasm // inferred from electronic annotation	0003676 // nucleic acid binding // inferred from electronic annotation /// 0003700 // transcription factor activity // inferred from electronic annotation /// 0008270 // zinc ion binding // inferred from electronic annotation /// 0046872 // metal ion binding // inferred from electronic annotation	---	---	---	This probe set was annotated using the Matching Probes based pipeline to a Entrez Gene identifier using 3 transcripts. // false // Matching Probes // A	AY427787(11),ENSBTAT00000051909(11),NM_001002887(11)
Bt.5282.1.S1_at	POLD2	22.2976	166.461	78.2609	46.8021	115.519	Bt.5282.1	gb:NM_174428.2 /DB_XREF=gi:31342029 /GEN=POLD2 /TID=Bt.5282.1 /CNT=29 /FEA=FLmRNA /TIER=FL /STK=5 /LL=281991 /UG=Bt.5282 /DEF=Bos taurus polymerase (DNA directed), delta 2, regulatory subunit 50kDa (POLD2), mRNA. /PROD=polymerase (DNA directed), delta 2, regulatorysubunit 50kDa /FL=gb:U21091.1 gb:NM_174428.2	NM_174428.2	Bt.5282	Bt.5282	chr4:68870704-68878108 (+) // 94.13 //	polymerase (DNA directed), delta 2, regulatory subunit 50kDa	---	full length	ENSBTAG00000012241	281991	P49004	---	---	NP_776853	NM_174428	0006260 // DNA replication // traceable author statement /// 0006260 // DNA replication // inferred from electronic annotation	0005634 // nucleus // inferred by curator /// 0005634 // nucleus // inferred from electronic annotation	0003677 // DNA binding // inferred from electronic annotation /// 0003887 // DNA-directed DNA polymerase activity // traceable author statement /// 0003887 // DNA-directed DNA polymerase activity // inferred from electronic annotation /// 0005515 // protein binding // inferred from direct assay /// 0005515 // protein binding // inferred from electronic annotation /// 0005515 // protein binding //…	---	---	---	This probe set was annotated using the Matching Probes based pipeline to a Entrez Gene identifier using 4 transcripts. // false // Matching Probes // A	BC113315(11),ENSBTAT00000016237(11),NM_174428(11),U21091(10)
Bt.5544.1.S1_at	DHX9	236.632	1632.46	815.596	611.772	1140.53	Bt.5544.1	gb:NM_174036.2 /DB_XREF=gi:31342987 /GEN=DDX9 /TID=Bt.5544.1 /CNT=29 /FEA=FLmRNA /TIER=FL /STK=1 /LL=281115 /UG=Bt.5544 /DEF=Bos taurus nuclear DNA helicase II (DDX9), mRNA. /PROD=nuclear DNA helicase II /FL=gb:NM_174036.2	NM_174036.2	Bt.5544	Bt.5544	chr16:57729589-57770616 (+) // 99.12 //	DEAH (Asp-Glu-Ala-His) box polypeptide 9	---	full length	ENSBTAG00000019821	281115	Q28141	EC:3.6.1.-	---	NP_776461	NM_174036	---	0005622 // intracellular // inferred from electronic annotation /// 0005634 // nucleus // inferred from electronic annotation /// 0005730 // nucleolus // inferred from electronic annotation /// 0005737 // cytoplasm // inferred from electronic annotation /// 0005813 // centrosome // inferred from electronic annotation	0000166 // nucleotide binding // inferred from electronic annotation /// 0003676 // nucleic acid binding // inferred from electronic annotation /// 0003677 // DNA binding // inferred from electronic annotation /// 0003723 // RNA binding // inferred from electronic annotation /// 0003725 // double-stranded RNA binding // inferred from electronic annotation /// 0004386 // helicase activity // infer…	---	---	---	This probe set was annotated using the Matching Probes based pipeline to a Entrez Gene identifier using 2 transcripts. // false // Matching Probes // A	ENSBTAT00000026409(11),NM_174036(11)
Bt.5685.1.S1_at	MED22	66.5269	316.061	139.661	172.999	121.134	Bt.5685.1	gb:BE721526 /DB_XREF=gi:10122822 /DB_XREF=189093 /TID=Bt.5685.1 /CNT=8 /FEA=EST /TIER=ConsEnd /STK=0 /UG=Bt.5685 /UG_TITLE=Transcribed sequences	BE721526	Bt.5685	Bt.5685	chr11:98295714-98296374 (-) // 100.0 //	mediator complex subunit 22	---	full length	ENSBTAG00000011556	613736	Q5E9K2	---	---	NP_001029914	NM_001034742	0006350 // transcription // inferred from electronic annotation /// 0006355 // regulation of transcription, DNA-dependent // inferred from electronic annotation /// 0006357 // regulation of transcription from RNA polymerase II promoter // inferred from electronic annotation	0000119 // mediator complex // inferred from electronic annotation /// 0005634 // nucleus // inferred from electronic annotation	0016455 // RNA polymerase II transcription mediator activity // inferred from electronic annotation	---	---	---	This probe set was annotated using the Matching Probes based pipeline to a Entrez Gene identifier using 4 transcripts. // false // Matching Probes // A	BC148153(11),BT020918(11),ENSBTAT00000015357(11),NM_001034742(11)
Bt.5852.1.A1_at	CCNC	44.282	365.377	165.261	166.003	210.535	Bt.5852.1	gb:CK778669 /DB_XREF=gi:42730982 /DB_XREF=965836 /TID=Bt.5852.1 /CNT=10 /FEA=EST /TIER=Stack /STK=9 /UG=Bt.5852 /UG_TITLE=Transcribed sequence with strong similarity to protein pir:A40268 (H.sapiens) A40268 cyclin C - human	CK778669	Bt.5852	Bt.16282	chr3:4075727-4076659 (+) // 91.79 // /// chr7:38954177-38954841 (+) // 94.13 // /// chr9:43574112-43574783 (+) // 98.39 //	cyclin C	---	full length	ENSBTAG00000015744	509717	Q3ZCK5	---	---	NP_001029530	NM_001034358	0006350 // transcription // inferred from electronic annotation /// 0006355 // regulation of transcription, DNA-dependent // inferred from electronic annotation	0005634 // nucleus // inferred from electronic annotation	---	---	---	---	This probe set was annotated using the Matching Probes based pipeline to a Entrez Gene identifier using 3 transcripts. // false // Matching Probes // A	BC102107(11),ENSBTAT00000037858(11),NM_001034358(11)
Bt.6019.1.S1_at	HSF1	167.094	697.908	243.635	363.661	440.535	Bt.6019.1	gb:CK775234 /DB_XREF=gi:42731484 /DB_XREF=966358 /TID=Bt.6019.1 /CNT=21 /FEA=EST /TIER=ConsEnd /STK=2 /UG=Bt.6019 /UG_TITLE=Transcribed sequence with moderate similarity to protein prf:2102256A (H.sapiens) 2102256A heat shock factor (Homo sapiens)	CK775234	Bt.6019	Bt.61991	chr14:634452-639405 (+) // 96.77 //	heat shock transcription factor 1	---	full length	ENSBTAG00000020751	506235	Q08DJ8 /// Q7YR97 /// Q7YR98 /// Q8MI48	---	---	NP_001070277	NM_001076809	0001701 // in utero embryonic development // inferred from electronic annotation /// 0001892 // embryonic placenta development // inferred from electronic annotation /// 0006350 // transcription // inferred from electronic annotation /// 0006355 // regulation of transcription, DNA-dependent // inferred from electronic annotation /// 0006950 // response to stress // inferred from electronic annota…	0005634 // nucleus // inferred from electronic annotation /// 0005737 // cytoplasm // inferred from electronic annotation /// 0045120 // pronucleus // inferred from electronic annotation	0003677 // DNA binding // inferred from electronic annotation /// 0003700 // transcription factor activity // inferred from electronic annotation /// 0043565 // sequence-specific DNA binding // inferred from electronic annotation	---	---	---	This probe set was annotated using the Matching Probes based pipeline to a Entrez Gene identifier using 3 transcripts. // false // Matching Probes // A	BC123711(11),ENSBTAT00000027654(11),NM_001076809(11)
Bt.6062.1.S1_at	ZNF205	57.9596	365.371	119.861	119.861	163.258	Bt.6062.1	gb:BE754874 /DB_XREF=gi:10168866 /DB_XREF=208535 /TID=Bt.6062.1 /CNT=9 /FEA=EST /TIER=ConsEnd /STK=0 /UG=Bt.6062 /UG_TITLE=Transcribed sequence with strong similarity to protein ref:NP_003447.1 (H.sapiens) zinc finger protein 205; zinc finger protein 210 (Homo sapiens)	BE754874	Bt.6062	Bt.6062	chr25:1051274-1051942 (+) // 92.39 //	zinc finger protein 205	---	full length	ENSBTAG00000005572	514765	Q58DK7	---	---	NP_001029645	NM_001034473	0006350 // transcription // inferred from electronic annotation /// 0006355 // regulation of transcription, DNA-dependent // inferred from electronic annotation	0005622 // intracellular // inferred from electronic annotation /// 0005634 // nucleus // inferred from electronic annotation	0003676 // nucleic acid binding // inferred from electronic annotation /// 0003677 // DNA binding // inferred from electronic annotation /// 0005515 // protein binding // inferred from electronic annotation /// 0008270 // zinc ion binding // inferred from electronic annotation /// 0046872 // metal ion binding // inferred from electronic annotation	---	---	---	This probe set was annotated using the Matching Probes based pipeline to a Entrez Gene identifier using 4 transcripts. // false // Matching Probes // A	BC123477(11),BT021590(9),ENSBTAT00000007323(11),NM_001034473(11)
Bt.6648.1.A1_at	THAP11	514.073	1542.66	255.526	906.861	241.246	Bt.6648.1	gb:CB169081 /DB_XREF=gi:28155207 /DB_XREF=IMU602702734.R1 /TID=Bt.6648.1 /CNT=14 /FEA=EST /TIER=Stack /STK=7 /UG=Bt.6648 /UG_TITLE=Transcribed sequence with strong similarity to protein ref:NP_067488.1 (M.musculus) hypothetical protein, MNCb-2032; hypothetical protein MNCb-2032 (Mus musculus)	CB169081	Bt.6648	Bt.6648	chr18:32536343-32537330 (+) // 96.39 //	THAP domain containing 11	---	full length	ENSBTAG00000006411	539845	A5PKF5	---	---	NP_001098464	NM_001104994	0006350 // transcription // inferred from electronic annotation /// 0006355 // regulation of transcription, DNA-dependent // inferred from electronic annotation	0005634 // nucleus // inferred from electronic annotation /// 0005737 // cytoplasm // inferred from electronic annotation	0003676 // nucleic acid binding // inferred from electronic annotation /// 0003677 // DNA binding // inferred from electronic annotation /// 0008270 // zinc ion binding // inferred from electronic annotation /// 0046872 // metal ion binding // inferred from electronic annotation	---	---	---	This probe set was annotated using the Matching Probes based pipeline to a Entrez Gene identifier using 3 transcripts. // false // Matching Probes // A	BC142469(11),ENSBTAT00000008406(11),NM_001104994(11)
Bt.6728.1.A1_at	NDN	68.09	858.482	44.5027	240.661	858.537	Bt.6728.1	gb:CK849150 /DB_XREF=gi:45212132 /DB_XREF=972011 /TID=Bt.6728.1 /CNT=7 /FEA=mRNA /TIER=ConsEnd /STK=1 /LL=386664 /UG_GENE=Ndn /UG=Bt.6728 /UG_TITLE=necdin	CK849150	Bt.6728	Bt.6728	---	necdin homolog (mouse)	---	full length	ENSBTAG00000002186	386664	Q5E9S5 /// Q6UTX9	---	---	NP_001014982	NM_001014982	0001764 // neuron migration // inferred from electronic annotation /// 0006355 // regulation of transcription, DNA-dependent // inferred from electronic annotation /// 0007409 // axonogenesis // inferred from electronic annotation /// 0007413 // axonal fasciculation // inferred from electronic annotation /// 0007417 // central nervous system development // inferred from electronic annotation /// …	0005634 // nucleus // inferred from electronic annotation /// 0005737 // cytoplasm // inferred from electronic annotation /// 0005813 // centrosome // inferred from electronic annotation	0005515 // protein binding // inferred from electronic annotation /// 0043015 // gamma-tubulin binding // inferred from electronic annotation	---	---	---	This probe set was annotated using the Matching Probes based pipeline to a Entrez Gene identifier using 5 transcripts. // false // Matching Probes // A	BC146188(11),BT020838(11),BT029863(11),ENSBTAT00000002832(11),NM_001014982(11)
Bt.6860.2.S1_at	ATF1	457.661	3389.74	168.3	870.758	43.6718	Bt.6860.2	gb:CB446286 /DB_XREF=gi:29252668 /DB_XREF=698089 /TID=Bt.6860.2 /CNT=10 /FEA=EST /TIER=ConsEnd /STK=1 /UG=Bt.6860 /UG_TITLE=Transcribed sequence with strong similarity to protein pir:S12560 (H.sapiens) S12560 transcription factor ATF-1 - human	CB446286	Bt.6860	Bt.6860	chr5:29799943-29819985 (-) // 100.0 //	activating transcription factor 1	---	full length	ENSBTAG00000018131	506967	Q08DA8	---	---	NP_001068757	NM_001075289	0006350 // transcription // inferred from electronic annotation /// 0006355 // regulation of transcription, DNA-dependent // inferred from electronic annotation	0005634 // nucleus // inferred from electronic annotation /// 0005667 // transcription factor complex // inferred from electronic annotation	0003677 // DNA binding // inferred from electronic annotation /// 0003700 // transcription factor activity // inferred from electronic annotation /// 0005515 // protein binding // inferred from electronic annotation /// 0043565 // sequence-specific DNA binding // inferred from electronic annotation /// 0046983 // protein dimerization activity // inferred from electronic annotation	---	---	---	This probe set was annotated using the Matching Probes based pipeline to a Entrez Gene identifier using 3 transcripts. // false // Matching Probes // A	BC123855(11),ENSBTAT00000024135(11),NM_001075289(11)
Bt.7015.1.S1_at	EED	102.486	401.063	126.661	186.054	364.971	Bt.7015.1	gb:BF231103 /DB_XREF=gi:11169772 /DB_XREF=253335 /TID=Bt.7015.1 /CNT=5 /FEA=mRNA /TIER=ConsEnd /STK=0 /LL=404183 /UG_GENE=EED /UG=Bt.7015 /UG_TITLE=embryonic ectoderm development protein	BF231103	Bt.7015	Bt.49104	chr29:7564084-7593142 (-) // 99.17 //	embryonic ectoderm development	---	full length	ENSBTAG00000007847	404183	Q3SZ25 /// Q6RXL7	---	---	NP_001035584	NM_001040494	0006349 // genetic imprinting // inferred from electronic annotation /// 0006350 // transcription // inferred from electronic annotation /// 0006355 // regulation of transcription, DNA-dependent // inferred from electronic annotation /// 0016568 // chromatin modification // inferred from electronic annotation /// 0016571 // histone methylation // inferred from electronic annotation	0001739 // sex chromatin // inferred from electronic annotation /// 0005634 // nucleus // inferred from electronic annotation /// 0045120 // pronucleus // inferred from electronic annotation	0003682 // chromatin binding // inferred from electronic annotation /// 0005515 // protein binding // inferred from electronic annotation	---	---	---	This probe set was annotated using the Matching Probes based pipeline to a Entrez Gene identifier using 3 transcripts. // false // Matching Probes // A	BC103217(11),ENSBTAT00000010324(11),NM_001040494(11)
Bt.7079.1.S1_at	TEAD4	20.9119	161.889	43.0937	100.03	75.4609	Bt.7079.1	gb:BI536921 /DB_XREF=gi:15378031 /DB_XREF=396361 /TID=Bt.7079.1 /CNT=7 /FEA=EST /TIER=ConsEnd /STK=0 /UG=Bt.7079 /UG_TITLE=Transcribed sequence with moderate similarity to protein sp:Q15561 (H.sapiens) TEA4_HUMAN Transcriptional enhancer factor TEF-3	BI536921	Bt.7079	Bt.7079	chr5:105439930-105441050 (-) // 54.17 //	TEA domain family member 4	---	---	---	526771	---	---	---	XP_605145	XM_605145	0006355 // regulation of transcription, DNA-dependent // inferred from electronic annotation	0005634 // nucleus // inferred from electronic annotation	0003700 // transcription factor activity // inferred from electronic annotation	---	---	---	This probe set was annotated using the Accession mapped clusters based pipeline to a UniGene identifier using 7 transcripts. // false // Accession mapped clusters // E	BF652384,BI534545,BI536921,BI774997,BI774998,CB460924,CK772148
Bt.7563.1.S1_at	MED9	57.5336	461.661	96.7699	96.7699	86.8191	Bt.7563.1	gb:CK968821 /DB_XREF=gi:45486795 /DB_XREF=4084649 /CLONE=9BOV29_P18 /TID=Bt.7563.1 /CNT=19 /FEA=EST /TIER=ConsEnd /STK=2 /UG=Bt.7563 /UG_TITLE=Transcribed sequence with moderate similarity to protein ref:NP_060489.1 (H.sapiens) hypothetical protein FLJ10193 (Homo sapiens)	CK968821	Bt.7563	Bt.7563	chr19:34318342-34319949 (-) // 99.69 //	Mediator complex subunit 9	---	full length	---	616966	Q2KHX9	---	---	NP_001074385	NM_001080916	0006350 // transcription // inferred from electronic annotation /// 0006355 // regulation of transcription, DNA-dependent // inferred from electronic annotation /// 0006357 // regulation of transcription from RNA polymerase II promoter // inferred from electronic annotation	0000119 // mediator complex // inferred from electronic annotation /// 0005634 // nucleus // inferred from electronic annotation	0005515 // protein binding // inferred from electronic annotation /// 0016455 // RNA polymerase II transcription mediator activity // inferred from electronic annotation	---	---	---	This probe set was annotated using the Accession mapped clusters based pipeline to a UniGene identifier using 19 transcripts. // false // Accession mapped clusters // E	AW430436,AW485212,BE485108,BE666297,BE666325,BE750976,BE755604,BE755619,BF654818,BF774142,BI540864,BI540865,BM258184,BM286107,BM483331,CK951162,CK951728,CK968821,CK969224
Bt.774.1.S1_at	SURF6	35.289	207.522	47.2657	47.2657	30.0925	Bt.774.1	gb:CK771785 /DB_XREF=gi:42725928 /DB_XREF=960174 /TID=Bt.774.1 /CNT=11 /FEA=EST /TIER=ConsEnd /STK=4 /UG=Bt.774 /UG_TITLE=Transcribed sequence with weak similarity to protein pir:CGHU6C (H.sapiens) CGHU6C collagen alpha 1	CK771785	Bt.774	Bt.15527	chr11:98286796-98287711 (-) // 99.89 //	surfeit 6	---	full length	ENSBTAG00000011554	511610	Q0VCY3	---	---	NP_001068997	NM_001075529	---	0005634 // nucleus // inferred from electronic annotation	0003677 // DNA binding // inferred from electronic annotation /// 0003723 // RNA binding // inferred from electronic annotation	---	---	---	This probe set was annotated using the Matching Probes based pipeline to a Entrez Gene identifier using 3 transcripts. // false // Matching Probes // A	BC119935(11),ENSBTAT00000015353(11),NM_001075529(11)
Bt.7940.1.S1_at	ZKSCAN5	106.947	263.62	113.861	235.153	129.586	Bt.7940.1	gb:CK846835 /DB_XREF=gi:45207739 /DB_XREF=969387 /TID=Bt.7940.1 /CNT=34 /FEA=EST /TIER=ConsEnd /STK=3 /UG=Bt.7940 /UG_TITLE=Transcribed sequence with moderate similarity to protein ref:NP_055384.1 (H.sapiens) zinc finger protein 95 homolog	CK846835	Bt.7940	Bt.58758	chr25:36854308-36856354 (+) // 98.89 //	zinc finger with KRAB and SCAN domains 5	---	---	---	516885	---	---	---	XP_875212	XM_870119	0006355 // regulation of transcription, DNA-dependent // inferred from electronic annotation	0005622 // intracellular // inferred from electronic annotation /// 0005634 // nucleus // inferred from electronic annotation	0003676 // nucleic acid binding // inferred from electronic annotation /// 0003700 // transcription factor activity // inferred from electronic annotation /// 0008270 // zinc ion binding // inferred from electronic annotation	---	---	---	This probe set was annotated using the Matching Probes based pipeline to a Entrez Gene identifier using 1 transcripts. // false // Matching Probes // A	BC149240(11)
Bt.8238.1.A1_at	TRIB3	14.0597	90.0609	43.2995	43.2995	85.9659	Bt.8238.1	gb:BF045591 /DB_XREF=gi:10762646 /DB_XREF=BP250015A20A9 /CLONE=BP250015A20A9 /TID=Bt.8238.1 /CNT=17 /FEA=EST /TIER=ConsEnd /STK=3 /UG=Bt.8238 /UG_TITLE=Transcribed sequence with moderate similarity to protein ref:NP_066981.1 (H.sapiens) chromosome 20 open reading frame 97; protein kinase domains containing protein similar to phosphoprotein C8FW (Homo sapiens)	BF045591	Bt.8238	Bt.45499	chr13:63348152-63349449 (-) // 93.58 //	tribbles homolog 3 (Drosophila)	---	full length	ENSBTAG00000017007	538465	Q0VCE3	---	---	NP_001069571	NM_001076103	0006350 // transcription // inferred from electronic annotation /// 0006355 // regulation of transcription, DNA-dependent // inferred from electronic annotation /// 0006468 // protein amino acid phosphorylation // inferred from electronic annotation /// 0006915 // apoptosis // inferred from electronic annotation /// 0043405 // regulation of MAP kinase activity // inferred from electronic annotati…	0005634 // nucleus // inferred from electronic annotation	0003714 // transcription corepressor activity // inferred from electronic annotation /// 0004672 // protein kinase activity // inferred from electronic annotation /// 0004860 // protein kinase inhibitor activity // inferred from electronic annotation /// 0005515 // protein binding // inferred from electronic annotation /// 0005524 // ATP binding // inferred from electronic annotation /// 0019901 …	---	---	---	This probe set was annotated using the Matching Probes based pipeline to a Entrez Gene identifier using 3 transcripts. // false // Matching Probes // A	BC120209(11),ENSBTAT00000022616(11),NM_001076103(11)
Bt.8251.1.A1_at	YEATS2	64.4953	184.732	78.7716	79.6609	73.7179	Bt.8251.1	gb:CB425114 /DB_XREF=gi:29195835 /DB_XREF=600066 /TID=Bt.8251.1 /CNT=5 /FEA=EST /TIER=ConsEnd /STK=4 /UG=Bt.8251 /UG_TITLE=Transcribed sequences	CB425114	Bt.8251	Bt.55123	chr1:77537471-77538159 (-) // 99.28 //	YEATS domain containing 2	---	full length	ENSBTAG00000014451	514192	A7Z088	---	---	NP_001098837	NM_001105367	0006355 // regulation of transcription, DNA-dependent // inferred from electronic annotation	0005634 // nucleus // inferred from electronic annotation	---	---	---	---	This probe set was annotated using the Matching Probes based pipeline to a Entrez Gene identifier using 3 transcripts. // false // Matching Probes // A	BC153293(9),ENSBTAT00000019219(9),NM_001105367(9)
Bt.8333.1.S1_at	DNAJC2	371.626	1219.86	548.512	869.861	598.066	Bt.8333.1	gb:CK849310 /DB_XREF=gi:45212438 /DB_XREF=972217 /TID=Bt.8333.1 /CNT=10 /FEA=EST /TIER=ConsEnd /STK=1 /UG=Bt.8333 /UG_TITLE=Transcribed sequence with moderate similarity to protein sp:Q99543 (H.sapiens) ZRF1_HUMAN Zuotin related factor-1	CK849310	Bt.8333	Bt.61294	chr4:39506399-39522458 (-) // 92.04 // /// chr5:91142769-91143616 (-) // 70.02 //	DnaJ (Hsp40) homolog, subfamily C, member 2	---	full length	ENSBTAG00000003784	507897	Q1RMH9	---	---	NP_001068805	NM_001075337	0000085 // G2 phase of mitotic cell cycle // inferred from electronic annotation /// 0006260 // DNA replication // inferred from electronic annotation	0005634 // nucleus // inferred from electronic annotation	0003677 // DNA binding // inferred from electronic annotation /// 0005515 // protein binding // inferred from electronic annotation /// 0031072 // heat shock protein binding // inferred from electronic annotation	---	---	GENSCAN00000054272 // span:139-156 // numtm:1	This probe set was annotated using the Matching Probes based pipeline to a Entrez Gene identifier using 3 transcripts. // false // Matching Probes // A	BC114887(11),ENSBTAT00000004925(11),NM_001075337(11)
Bt.9077.1.S1_at	---	166.863	1263.26	468.661	434.761	233.9	Bt.9077.1	gb:CK778407 /DB_XREF=gi:42730720 /DB_XREF=965567 /TID=Bt.9077.1 /CNT=14 /FEA=EST /TIER=ConsEnd /STK=4 /UG=Bt.9077 /UG_TITLE=Transcribed sequences	CK778407	Bt.9077	Bt.68798	chr20:10272067-10272784 (-) // 94.09 //	---	---	est	---		---	---	---	---	---	---	---	---	---	---	---	This probe set was annotated using the Accession mapped clusters based pipeline to a UniGene identifier using 13 transcripts. // false // Accession mapped clusters // E	AW359031,BE684092,BE684119,BE723188,BE723200,BE809147,BI539125,BM106618,BM251857,CB430632,CB454517,CB456097,CK729656
Bt.9099.1.A1_at	SNAPC5	24.077	236.182	45.2682	45.2682	45.2682	Bt.9099.1	gb:BM251222 /DB_XREF=gi:17886814 /DB_XREF=BOTL0100009_F09 /TID=Bt.9099.1 /CNT=1 /FEA=EST /TIER=ConsEnd /STK=1 /UG=Bt.9099 /UG_TITLE=Transcribed sequence	BM251222	Bt.9099	Bt.39943	---	Small nuclear RNA activating complex, polypeptide 5, 19kDa	---	full length	---	616058	Q29S17	---	---	NP_001040038	NM_001046573	0006350 // transcription // inferred from electronic annotation /// 0006355 // regulation of transcription, DNA-dependent // inferred from electronic annotation	0005634 // nucleus // inferred from electronic annotation	---	---	---	---	This probe set was annotated using the Accession mapped clusters based pipeline to a UniGene identifier using 1 transcripts. // false // Accession mapped clusters // E	BM251222
Bt.9101.1.S1_at	TMPO	14.3893	687.799	340.779	189.061	140.963	Bt.9101.1	gb:BF706631 /DB_XREF=gi:11998292 /DB_XREF=281228 /TID=Bt.9101.1 /CNT=11 /FEA=EST /TIER=ConsEnd /STK=0 /UG=Bt.9101 /UG_TITLE=Transcribed sequence with moderate similarity to protein sp:P42166 (H.sapiens) THPA_HUMAN Thymopoietin, isoform alpha	BF706631	Bt.9101	Bt.42183	chr5:59515949-59517837 (+) // 94.38 //	Thymopoietin	---	full length	---	510267	A5D7N8	---	---	NP_001091474	NM_001098005	0045449 // regulation of transcription // inferred from electronic annotation	0000785 // chromatin // inferred from electronic annotation /// 0005634 // nucleus // inferred from electronic annotation /// 0005635 // nuclear envelope // inferred from electronic annotation	0005179 // hormone activity // inferred from electronic annotation /// 0005515 // protein binding // inferred from electronic annotation	---	---	---	This probe set was annotated using the Accession mapped clusters based pipeline to a UniGene identifier using 11 transcripts. // false // Accession mapped clusters // E	AV591859,BE589531,BF706631,BG691982,BM251235,BP100495,CF765891,CK832967,CK835101,CK837115,CK848864
Bt.9918.1.S1_at	RFX2	9.42601	47.1204	12.1721	16.0596	18.7641	Bt.9918.1	gb:AW326547 /DB_XREF=gi:6762468 /DB_XREF=19246 /TID=Bt.9918.1 /CNT=2 /FEA=EST /TIER=ConsEnd /STK=1 /UG=Bt.9918 /UG_TITLE=Transcribed sequences	AW326547	Bt.9918	Bt.9918	chr7:17484761-17485319 (-) // 100.0 //	regulatory factor X, 2 (influences HLA class II expression)	---	full length	ENSBTAG00000017661	534475	A6QLW9	---	---	NP_001095642	NM_001102172	0006355 // regulation of transcription, DNA-dependent // inferred from electronic annotation /// 0045449 // regulation of transcription // inferred from electronic annotation	0005634 // nucleus // inferred from electronic annotation	0003677 // DNA binding // inferred from electronic annotation /// 0030528 // transcription regulator activity // inferred from electronic annotation	---	---	---	This probe set was annotated using the Matching Probes based pipeline to a Entrez Gene identifier using 3 transcripts. // false // Matching Probes // A	BC148113(10),ENSBTAT00000023492(10),NM_001102172(10)
